# Supplementary material for: Biological and therapeutic implications of sex hormone-related gene clustering in testicular cancer
Source: Basic Clin Androl. 2025 Feb 26;35:8. doi: 10.1186/s12610-025-00254-5 (PMC11863433; doi:10.1186/s12610-025-00254-5)
Supplement: Supplementary file 2 — Supplementary Material 2: Furthermore,“Supplementary Material” is as a PDF file also available with a detailed description of the Methods ( Software; Data sources; Descriptive statistics, significance and effect size; Differential expression of sex hormone-related genes in histologies of testicular cancers; Co-regulation networks of sex hormone-related genes; Clustering of testicular cancer samples in respect to sex hormone-related gene expression; Demographic, clinical, pathological, and prognostic characteristic of the clusters; Tumor microenvironment of the hormonal clusters; Gene set variation analysis for Reactome pathway gene signatures; Differential gene and protein expression, and differences in predicted drug sensitivity; Protein co-regulation networks; GO enrichment analysis and semantic clustering of GO terms; Transcriptional regulons and signaling; Metabolic reaction and metabolic subsystem activity; Genetics of the hormonal clusters; Data and code availability). Supplementary Tables and Supplementary Figures regarding detailed results of our analysis are involved, as well. [file 12610_2025_254_MOESM2_ESM.xlsx]

## Sheet: Cover
Table	Caption
Table S1	Differential expression of hormone-related genes in seminoma and NGSCT in the TCGA and GSE99420 cohorts. Log2-transformed expression levels are presented as medians with interquartile ranges and ranges. Significant effects are shown. The full table is available as a supplementary Excel table.
Table S2	Expression of hormone-related genes in testicular cancers of the TCGA cohort stratified by ICD-O histological subtypes. Log2-transformed expression levels are presented as medians with interquartile ranges and ranges.
Table S3	Statistics for co-expression networks of hormone-related genes in in the TCGA and GSE99420 cohorts. Top genes with the largest degree, betweenness, and hub scores in each cohort are presented. The complete table is available as a supplementary Excel file.
Table S4	Metrics of cluster separation, potential misclassification, explained variance, and neighborhood misclassification for the hormonal clusters in the TCGA training cohort and the GSE99420 test collective.
Table S5	Expression of the hormone-related cluster-defining genes in the hormonal clusters of testicular cancer samples in the training TCGA cohort and the GSE99420 test collective. Statistical significance of differences between the clusters was determined by Kruskal-Wallis test with with eta-square effect size statistic. P values were corrected for multiple testing with the false discovery rate method. …
Table S6	Clinical characteristic of the hormonal clusters in the TCGA and GSE99420 cohorts. Quantitative variables are presented as medians with interquartile ranges and ranges. Qualitative variables are presented as percentages and counts of the categories within the clusters.
Table S7	Numeric statistics of performance of RIDGE Cox proportional hazard models of progression-free survival in the TCGA cohort.
Table S8	Non-malignant cell content in the hormonal clusters of the TCGA and GSE99420 cohorts was estimated by the QuanTIseq, xCell, and MCP Counter algorithms. Differences in the predicted cell levels between the clusters were investigated by Kruskal-Wallis test with eta-square effect size statistic. P values were corrected for multiple tesing with the false discovery rate method. Median infiltration lev…
Table S9	Differences in single sample gene set enrichment analysis scores (ssGSEA scores) of the Reactome pathway gene signatures were compared between the hormonal clusters by one-way ANOVA with eta-square effect size statistic. P values were corrected for multiple testing with the false discovery rate method. Median ssGSEA scores with interquartile ranges and ranges are shown for gene signatures found t…
Table S10	Genes differentially regulated in the hormonal clusters as compared with the cohort means. Statistical significance of differences in log2-transformed expression levels between the clusters was assessed by one-way ANOVA with eta-square effect size statistic. Statistical significance of differences between log2-transformed expression in the cluster and the cohort mean was determined by one-sample …
Table S11	Biological process gene ontology (GO) term enrichment analysis for genes found differentially regulated in the hormonal clusters was performed with the goana algorithm. Enrichment p values were corrected for multiple testing with the false discovery rate method (FDR). Odds ratio of enrichment in the differentially regulated gene set as compared with the entire genome served as enrichment effect s…
Table S12	Differential modulation of transcriptional collecTRI regulons in the hormonal clusters as compared with the cohort mean. Analysis of regulon activity was investigated by univariable linear modeling algorithm from the decoupleR package fed with T statistic values of differential gene expression of all available genes. Magnitude of differential regulon activity was measured by linear modeling score…
Table S13	Differential regulation of PROGENy signaling pathways in the hormonal clusters as compared with the cohort mean. Analysis of signaling pathway activity was investigated by multivariable linear modeling algorithm from the decoupleR package fed with T statistic values of differential gene expression of all available genes. Magnitude of differential pathway activity was measured by linear modeling s…
Table S14	Differential regulation of RECON2 model reactions in the hormonal clusters as compared with the cohort mean was investigated by Monte Carlo simulation fed with log2 fold-regulation estimates of differential gene expression and their standard errors for all available genes. Log2 fold-regulation estimates of reaction activity with 95% confidence intervals (95% CI) and false discovery rate (FDR) cor…
Table S15	Enrichment of RECON metabolic subsystems with significantly activated and inhibited reactions in the hormonal subsets of testicular cancer. Statistical significance was investigated by comparing frequency of the subsystem reaction within the activated or inhibited reaction set with 100000 random draws from the total reaction pool. Odds ratio (OR) of enrichment in the regulated reaction set over t…
Table S16	Expression of proteins in the hormonal clusters of the TCGA cohorts was compared with the cohort means. Statistical significance of differences in log2-transformed expression levels between the clusters was assessed by one-way ANOVA with eta-square effect size statistic. Statistical significance of differences between log2-transformed expression in the cluster and the cohort mean was determined b…
Table S17	Total mutation numbers, scores of microsatellite instability, and numbers of gene mutations deletions, and amplifications in the hormonal clusters of the TCGA cohort. Medians with interquartile ranges and ranges are shown.
Table S18	Frequencies of gene mutations, deletions, and amplifications in the hormonal clusters of the TCGA cohort. Statistical significance of differences between the clusters was determined by chi-square test with Cramer's V effect size statistic. P values were corrected for multiple testing with the false discovery rate method. The table is available as a supplementary Excel file.
Table S19	Drug response in form of log IC50 and area under response curve (AUC) was predicted for cancer samples by whole-transcriptome RIDGE linear models trained with the CTRP2 and GDSC drug screening data sets. Statistical significance of differences in the drug response metrics between the clusters was assessed by one-way ANOVA with eta-square effect size statistic. Statistical significance of differen…

## Sheet: Table S1
Cohort	Variable	Seminoma	NSGCT	Significance	Effect size
TCGA	Samples, N	62	82
TCGA	GNRH1	6 [IQR: 5.7 - 6.4] range: 5.2 - 7.4	6.4 [IQR: 6 - 6.7] range: 5.1 - 7.3	p = 0.0094	r = 0.23
TCGA	GNRH2	4.1 [IQR: 3.3 - 4.7] range: 3.3 - 6.3	4.2 [IQR: 3.7 - 6.3] range: 3.3 - 10	ns (p = 0.12)	r = 0.13
TCGA	PRL	3.1 [IQR: 3.1 - 3.1] range: 3.1 - 4.6	4 [IQR: 3.5 - 5] range: 3.1 - 9.6	p < 0.001	r = 0.59
TCGA	CGA	2.7 [IQR: 2.7 - 2.7] range: 2.7 - 11	5.1 [IQR: 3.6 - 8] range: 2.7 - 13	p < 0.001	r = 0.65
TCGA	LHB	5.4 [IQR: 5 - 5.8] range: 3.4 - 7.8	4.4 [IQR: 4 - 4.8] range: 3.4 - 7.3	p < 0.001	r = 0.54
TCGA	POMC	7 [IQR: 6.3 - 7.8] range: 4.9 - 9.3	8.9 [IQR: 7.4 - 9.5] range: 3.7 - 11	p < 0.001	r = 0.45
TCGA	STAR	6.4 [IQR: 6 - 7.4] range: 4.5 - 11	7.1 [IQR: 5.8 - 7.9] range: 3.4 - 12	ns (p = 0.22)	r = 0.11
TCGA	STARD3	8.8 [IQR: 8.6 - 9] range: 7.7 - 9.4	9.3 [IQR: 9.1 - 9.4] range: 8.4 - 9.8	p < 0.001	r = 0.58
TCGA	STARD3NL	10 [IQR: 10 - 11] range: 8.8 - 11	9.8 [IQR: 9.5 - 10] range: 9.1 - 11	p < 0.001	r = 0.54
TCGA	STARD4	6.7 [IQR: 6.1 - 7.1] range: 4.9 - 7.8	7.2 [IQR: 6.8 - 7.6] range: 5.8 - 8.3	p < 0.001	r = 0.44
TCGA	TSPO	9.4 [IQR: 8.8 - 9.9] range: 6.6 - 12	9.2 [IQR: 8.7 - 10] range: 7.8 - 12	ns (p = 0.98)	r = 0.0027
TCGA	TSPOAP1	7.1 [IQR: 6.7 - 7.6] range: 5.6 - 8.9	7.4 [IQR: 6.7 - 8.5] range: 4.7 - 10	ns (p = 0.076)	r = 0.15
TCGA	CYP11A1	5.9 [IQR: 5.1 - 6.9] range: 2.6 - 11	7.6 [IQR: 6.8 - 8.8] range: 4.6 - 12	p < 0.001	r = 0.52
TCGA	CYP17A1	5.2 [IQR: 4.1 - 6.6] range: 3.2 - 12	3.9 [IQR: 3.2 - 6.6] range: 3.2 - 13	p = 0.011	r = 0.22
TCGA	FDX1	7.9 [IQR: 7.6 - 8.3] range: 6.6 - 9.6	8.3 [IQR: 8 - 8.6] range: 7.3 - 9.3	p < 0.001	r = 0.33
TCGA	FDX2	8.7 [IQR: 8.5 - 9] range: 8.1 - 9.8	8.5 [IQR: 8.3 - 8.8] range: 7.9 - 9.6	p = 0.0033	r = 0.26
TCGA	FDXR	7.9 [IQR: 7.4 - 8.2] range: 6.6 - 9.1	8.7 [IQR: 8.2 - 9.2] range: 6.9 - 10	p < 0.001	r = 0.51
TCGA	HSD3B1	3 [IQR: 3 - 3] range: 3 - 7	3.6 [IQR: 3 - 5.4] range: 3 - 9.2	p < 0.001	r = 0.55
TCGA	HSD3B2	4.2 [IQR: 3.8 - 4.7] range: 3.1 - 9.9	4.9 [IQR: 4 - 5.7] range: 3.1 - 12	p = 0.0042	r = 0.25
TCGA	SERPINA6	3.3 [IQR: 3.3 - 3.8] range: 3.3 - 5.9	4.7 [IQR: 3.6 - 6.9] range: 3.3 - 8.9	p < 0.001	r = 0.47
TCGA	CYP21A2	5.2 [IQR: 4.6 - 5.9] range: 3.3 - 7.7	6 [IQR: 5.3 - 6.5] range: 4.2 - 8.1	p < 0.001	r = 0.37
TCGA	HSD11B1	7.8 [IQR: 6.9 - 8.9] range: 3.5 - 11	6.6 [IQR: 5.9 - 7.6] range: 3.3 - 9.7	p < 0.001	r = 0.35
TCGA	HSD11B2	5.1 [IQR: 4.8 - 5.6] range: 3.9 - 7.6	7.9 [IQR: 7.6 - 8.3] range: 4.2 - 9.2	p < 0.001	r = 0.82
TCGA	HSD17B1	5.5 [IQR: 5.3 - 5.9] range: 3.9 - 7.2	6.5 [IQR: 6.1 - 6.9] range: 4.4 - 8.8	p < 0.001	r = 0.69
TCGA	HSD17B2	2.9 [IQR: 2.9 - 3.3] range: 2.9 - 4.1	6.5 [IQR: 3.8 - 8.1] range: 2.9 - 11	p < 0.001	r = 0.69
TCGA	HSD17B3	5.4 [IQR: 4.4 - 6.1] range: 3.3 - 10	4.8 [IQR: 4.2 - 5.9] range: 3.3 - 10	ns (p = 0.32)	r = 0.085
TCGA	HSD17B11	9.1 [IQR: 8.8 - 9.5] range: 7.9 - 10	9.3 [IQR: 9.1 - 9.7] range: 7.5 - 11	p = 0.022	r = 0.2
TCGA	HSD17B12	10 [IQR: 10 - 10] range: 9.4 - 12	11 [IQR: 11 - 11] range: 10 - 12	p < 0.001	r = 0.56
TCGA	HSD17B14	7.2 [IQR: 6.8 - 7.8] range: 5.5 - 9.8	7.5 [IQR: 6.8 - 8.2] range: 5.2 - 10	ns (p = 0.18)	r = 0.12
TCGA	CYP19A1	3.7 [IQR: 3.2 - 4.3] range: 2.5 - 6.6	4.6 [IQR: 3.8 - 5.7] range: 2.5 - 8.6	p < 0.001	r = 0.38
TCGA	SRD5A1	7.1 [IQR: 6.9 - 7.4] range: 5.9 - 8	7.8 [IQR: 7.6 - 8.1] range: 6.4 - 8.8	p < 0.001	r = 0.65
TCGA	SRD5A2	4.4 [IQR: 3.8 - 4.8] range: 3.4 - 5.4	4.6 [IQR: 4 - 5.7] range: 3.4 - 8.7	p = 0.033	r = 0.18
TCGA	SRD5A3	8.5 [IQR: 8.1 - 8.9] range: 7.4 - 10	7.2 [IQR: 6.9 - 7.5] range: 6.4 - 9.7	p < 0.001	r = 0.69
TCGA	SHBG	4.4 [IQR: 4.1 - 4.8] range: 3.6 - 6.4	6.6 [IQR: 5.9 - 7.5] range: 4.3 - 9.7	p < 0.001	r = 0.77
GSE99420	Samples, N	30	30
GSE99420	GNRH1	6.1 [IQR: 5.9 - 6.2] range: 4.8 - 7	6.3 [IQR: 6.2 - 6.8] range: 5.4 - 7.7	p = 0.02	r = 0.39
GSE99420	GNRH2	4.7 [IQR: 3.8 - 5.4] range: 2.8 - 7.2	4.5 [IQR: 3.6 - 5.4] range: 3 - 7	ns (p = 0.88)	r = 0.029
GSE99420	PRL	3.6 [IQR: 3.4 - 4] range: 2.9 - 5.4	3.8 [IQR: 3.6 - 4.4] range: 3.2 - 9.1	ns (p = 0.27)	r = 0.2
GSE99420	CGA	4.3 [IQR: 3.9 - 4.5] range: 3.3 - 11	4.7 [IQR: 4.1 - 5.8] range: 3.6 - 9.9	ns (p = 0.09)	r = 0.28
GSE99420	LHB	5 [IQR: 4.4 - 6.1] range: 4.1 - 8.3	4.7 [IQR: 4.4 - 4.9] range: 4 - 5.9	ns (p = 0.19)	r = 0.23
GSE99420	POMC	6.9 [IQR: 6.3 - 8] range: 5.3 - 9.3	8.3 [IQR: 7.2 - 9.4] range: 5.5 - 11	p = 0.022	r = 0.37
GSE99420	STAR	6.5 [IQR: 6 - 7.7] range: 5.1 - 11	6.5 [IQR: 5.5 - 8.3] range: 4.8 - 10	ns (p = 0.88)	r = 0.031
GSE99420	STARD3	9.1 [IQR: 8.9 - 9.4] range: 8.2 - 9.9	9 [IQR: 8.8 - 9.2] range: 8.3 - 9.6	ns (p = 0.27)	r = 0.19
GSE99420	STARD3NL	10 [IQR: 9.7 - 11] range: 8.9 - 11	9.7 [IQR: 9.5 - 10] range: 8.5 - 11	ns (p = 0.068)	r = 0.31
GSE99420	STARD4	6.7 [IQR: 6.4 - 7] range: 5.6 - 8.4	7.1 [IQR: 6.6 - 7.5] range: 5.6 - 8.7	ns (p = 0.22)	r = 0.22
GSE99420	TSPO	9.4 [IQR: 8.9 - 9.9] range: 6.8 - 11	9.4 [IQR: 8.8 - 10] range: 7.3 - 11	ns (p = 0.97)	r = 0.0057
GSE99420	TSPOAP1	7.4 [IQR: 6.8 - 7.9] range: 5.4 - 9.6	7.3 [IQR: 6.7 - 8.1] range: 5.9 - 10	ns (p = 0.88)	r = 0.031
GSE99420	CYP11A1	6.9 [IQR: 5.8 - 7.9] range: 3.6 - 9.7	6.9 [IQR: 5.8 - 8.5] range: 4.6 - 11	ns (p = 0.72)	r = 0.078
GSE99420	CYP17A1	5 [IQR: 3.5 - 7.3] range: 2.9 - 9.6	4.2 [IQR: 3.2 - 7.2] range: 2.7 - 11	ns (p = 0.47)	r = 0.14
GSE99420	FDX1	8.3 [IQR: 8 - 8.6] range: 6.8 - 9.4	8.1 [IQR: 7.7 - 8.4] range: 6.8 - 9.2	ns (p = 0.22)	r = 0.21
GSE99420	FDX2	8.9 [IQR: 8.6 - 9] range: 8 - 9.8	8.5 [IQR: 8.2 - 8.7] range: 7.3 - 9.3	p = 0.011	r = 0.42
GSE99420	FDXR	8.2 [IQR: 7.9 - 8.6] range: 7.3 - 9.5	8.2 [IQR: 7.9 - 8.6] range: 7.3 - 9.6	ns (p = 0.88)	r = 0.034
GSE99420	HSD3B1	3.7 [IQR: 3.4 - 3.9] range: 2.9 - 6.7	3.8 [IQR: 3.5 - 4.2] range: 2.8 - 9.9	ns (p = 0.52)	r = 0.13
GSE99420	HSD3B2	4.6 [IQR: 3.6 - 5.9] range: 3 - 8.3	4.4 [IQR: 3.7 - 5.7] range: 3.1 - 7.7	ns (p = 0.88)	r = 0.025
GSE99420	SERPINA6	4.3 [IQR: 3.9 - 4.7] range: 3.5 - 7.3	4.1 [IQR: 3.8 - 4.5] range: 3.4 - 8.7	ns (p = 0.72)	r = 0.082
GSE99420	CYP21A2	5.3 [IQR: 5 - 6] range: 4.5 - 6.7	5.6 [IQR: 5.2 - 6.3] range: 4.5 - 9.1	ns (p = 0.34)	r = 0.17
GSE99420	HSD11B1	7 [IQR: 6.1 - 8.2] range: 4.6 - 12	7 [IQR: 5.9 - 7.8] range: 4.8 - 9	ns (p = 0.57)	r = 0.12
GSE99420	HSD11B2	6.2 [IQR: 5.6 - 6.9] range: 4.7 - 9.5	7.3 [IQR: 6 - 8] range: 4.3 - 9.7	ns (p = 0.07)	r = 0.3
GSE99420	HSD17B1	5.8 [IQR: 5.2 - 6.2] range: 4.2 - 8	6.4 [IQR: 5.9 - 7] range: 4.8 - 7.8	p = 0.022	r = 0.36
GSE99420	HSD17B2	3.9 [IQR: 3.7 - 4.1] range: 3.4 - 5.5	4.5 [IQR: 3.8 - 6.8] range: 3.2 - 12	p = 0.022	r = 0.37
GSE99420	HSD17B3	5.5 [IQR: 4.2 - 6.3] range: 3.4 - 8.5	5 [IQR: 3.6 - 6.8] range: 2.8 - 9.5	ns (p = 0.72)	r = 0.086
GSE99420	HSD17B11	9.3 [IQR: 9 - 9.7] range: 8.3 - 10	9.1 [IQR: 8.6 - 9.6] range: 8 - 11	ns (p = 0.47)	r = 0.15
GSE99420	HSD17B12	10 [IQR: 10 - 11] range: 9.7 - 11	11 [IQR: 10 - 11] range: 10 - 11	ns (p = 0.15)	r = 0.25
GSE99420	HSD17B14	7.5 [IQR: 6.9 - 8.1] range: 6.2 - 8.4	7.2 [IQR: 6.8 - 8] range: 5.9 - 10	ns (p = 0.88)	r = 0.029
GSE99420	CYP19A1	4.1 [IQR: 3.7 - 4.6] range: 3.1 - 6.2	4.3 [IQR: 3.7 - 5.5] range: 3 - 7.4	ns (p = 0.72)	r = 0.084
GSE99420	SRD5A1	7.2 [IQR: 7 - 7.8] range: 5.9 - 7.9	7.6 [IQR: 7.4 - 8] range: 7 - 8.8	p = 0.0087	r = 0.44
GSE99420	SRD5A2	4.4 [IQR: 3.8 - 5.1] range: 3.4 - 6.9	4.2 [IQR: 4 - 5.3] range: 3.6 - 8.5	ns (p = 0.72)	r = 0.074
GSE99420	SRD5A3	8.1 [IQR: 7.7 - 8.8] range: 6.8 - 10	7.1 [IQR: 7 - 7.9] range: 6.7 - 8.9	p = 0.0064	r = 0.48
GSE99420	SHBG	5 [IQR: 4.5 - 5.6] range: 3 - 9.5	6.2 [IQR: 5.5 - 7.3] range: 3.3 - 9.3	p = 0.008	r = 0.45

## Sheet: Table S2
Variable	SEM	MGCT	EMBCA	TT	TYST	Significance	Effect size
Samples, N	65	27	27	10	4
GNRH1	6 [IQR: 5.8 - 6.4] range: 5.2 - 7.4	6.4 [IQR: 6 - 6.6] range: 5.1 - 7.1	6.3 [IQR: 5.9 - 6.7] range: 5.4 - 7.3	6.5 [IQR: 6.2 - 6.8] range: 6.1 - 7.1	5.9 [IQR: 5.9 - 6] range: 5.8 - 6.1	p = 0.033	η² = 0.051
GNRH2	4.1 [IQR: 3.6 - 4.7] range: 3.3 - 6.3	4.8 [IQR: 4.1 - 7] range: 3.3 - 10	3.8 [IQR: 3.6 - 5.2] range: 3.3 - 9.6	3.7 [IQR: 3.3 - 4.3] range: 3.3 - 7.2	4.4 [IQR: 3.7 - 5.7] range: 3.3 - 8	p = 0.012	η² = 0.069
PRL	3.1 [IQR: 3.1 - 3.4] range: 3.1 - 4.6	4 [IQR: 3.5 - 5] range: 3.1 - 7	3.7 [IQR: 3.5 - 4.3] range: 3.1 - 5.8	5.7 [IQR: 5.4 - 7.2] range: 3.6 - 9.6	3.3 [IQR: 3.1 - 3.5] range: 3.1 - 3.5	p < 0.001	η² = 0.43
CGA	2.7 [IQR: 2.7 - 2.7] range: 2.7 - 11	7 [IQR: 4.4 - 9.6] range: 2.7 - 12	5.3 [IQR: 3.7 - 8.3] range: 2.7 - 13	3.5 [IQR: 2.9 - 5.3] range: 2.7 - 6.3	6.6 [IQR: 5.6 - 7.1] range: 2.7 - 8.5	p < 0.001	η² = 0.47
LHB	5.4 [IQR: 5 - 5.9] range: 3.4 - 7.8	4.4 [IQR: 4 - 5.3] range: 3.4 - 6.5	4.4 [IQR: 4.1 - 5.1] range: 3.4 - 7.3	4.1 [IQR: 3.6 - 4.4] range: 3.4 - 4.8	4 [IQR: 3.7 - 4.3] range: 3.4 - 4.7	p < 0.001	η² = 0.31
POMC	7 [IQR: 6.2 - 7.7] range: 4.9 - 9.3	8.5 [IQR: 7.3 - 9] range: 5.9 - 9.9	9.4 [IQR: 9.1 - 9.9] range: 8.1 - 11	5.7 [IQR: 5.3 - 7.1] range: 3.7 - 9.7	9.3 [IQR: 9.1 - 9.6] range: 9 - 9.9	p < 0.001	η² = 0.5
STAR	6.5 [IQR: 6 - 7.7] range: 4.5 - 11	6.8 [IQR: 5.7 - 7.4] range: 3.4 - 12	7.9 [IQR: 7.4 - 9.3] range: 5 - 12	5.7 [IQR: 5.2 - 6] range: 4.1 - 7.5	6.9 [IQR: 6.2 - 7.8] range: 4.7 - 10	p < 0.001	η² = 0.2
STARD3	8.8 [IQR: 8.7 - 9] range: 7.7 - 9.4	9.1 [IQR: 8.9 - 9.3] range: 8.4 - 9.8	9.3 [IQR: 9.2 - 9.4] range: 8.9 - 9.8	9.3 [IQR: 8.9 - 9.5] range: 8.6 - 9.7	9 [IQR: 8.9 - 9.2] range: 8.7 - 9.5	p < 0.001	η² = 0.31
STARD3NL	10 [IQR: 10 - 11] range: 8.8 - 11	9.9 [IQR: 9.7 - 10] range: 9.3 - 11	9.8 [IQR: 9.6 - 10] range: 9.2 - 10	9.8 [IQR: 9.6 - 9.9] range: 9.1 - 10	9.9 [IQR: 9.6 - 10] range: 9.3 - 10	p < 0.001	η² = 0.25
STARD4	6.7 [IQR: 6 - 7] range: 4.9 - 7.8	7.3 [IQR: 6.8 - 7.7] range: 6.2 - 8	7 [IQR: 6.6 - 7.5] range: 5.9 - 8.2	7.6 [IQR: 7.3 - 7.8] range: 6.9 - 8.3	7.2 [IQR: 6.9 - 7.3] range: 6 - 7.5	p < 0.001	η² = 0.25
TSPO	9.4 [IQR: 8.8 - 9.9] range: 6.6 - 12	9.2 [IQR: 8.8 - 9.7] range: 8.4 - 12	9 [IQR: 8.7 - 9.6] range: 7.8 - 11	9.5 [IQR: 9.3 - 10] range: 8.3 - 11	8 [IQR: 7.9 - 8.5] range: 7.9 - 9.3	ns (p = 0.1)	η² = 0.029
TSPOAP1	7.1 [IQR: 6.7 - 7.6] range: 5.6 - 8.9	7.5 [IQR: 6.9 - 8.2] range: 5.5 - 9.4	6.5 [IQR: 6.2 - 7] range: 4.7 - 7.7	9.5 [IQR: 8.9 - 9.7] range: 8 - 10	8.3 [IQR: 7.4 - 9] range: 6.8 - 9.4	p < 0.001	η² = 0.31
CYP11A1	6 [IQR: 5.1 - 7] range: 2.6 - 11	7.4 [IQR: 6.8 - 8.4] range: 6.2 - 12	8 [IQR: 7.2 - 9.3] range: 5.4 - 11	7 [IQR: 6.6 - 7.4] range: 6.2 - 8	8.2 [IQR: 7.6 - 8.7] range: 6.3 - 9.6	p < 0.001	η² = 0.28
CYP17A1	5.3 [IQR: 4.1 - 7.1] range: 3.2 - 12	3.7 [IQR: 3.2 - 4.2] range: 3.2 - 13	5.5 [IQR: 3.5 - 8.4] range: 3.2 - 11	3.8 [IQR: 3.2 - 4.2] range: 3.2 - 8	3.8 [IQR: 3.6 - 5.2] range: 3.2 - 9.4	p < 0.001	η² = 0.12
FDX1	7.9 [IQR: 7.6 - 8.3] range: 6.6 - 9.6	8.2 [IQR: 8 - 8.5] range: 7.6 - 9.2	8.5 [IQR: 8.3 - 8.7] range: 7.9 - 9.3	7.9 [IQR: 7.8 - 8.2] range: 7.5 - 8.7	8.5 [IQR: 8.4 - 8.6] range: 8 - 8.9	p < 0.001	η² = 0.17
FDX2	8.7 [IQR: 8.5 - 9] range: 8.1 - 9.8	8.5 [IQR: 8.3 - 8.7] range: 8.1 - 9.2	8.6 [IQR: 8.3 - 8.8] range: 7.9 - 9.3	8.2 [IQR: 8.1 - 8.4] range: 7.9 - 8.9	8.4 [IQR: 8.2 - 8.6] range: 7.9 - 9.1	p = 0.001	η² = 0.11
FDXR	7.9 [IQR: 7.4 - 8.2] range: 6.6 - 9.1	8.3 [IQR: 8 - 9] range: 7.1 - 9.4	9.1 [IQR: 8.9 - 9.5] range: 8.3 - 10	7.5 [IQR: 7.3 - 8.1] range: 6.9 - 8.7	8.3 [IQR: 8.1 - 8.4] range: 7.4 - 8.7	p < 0.001	η² = 0.43
HSD3B1	3 [IQR: 3 - 3] range: 3 - 7	4.6 [IQR: 3.2 - 6] range: 3 - 8	3.5 [IQR: 3 - 5] range: 3 - 9.2	3.5 [IQR: 3 - 3.7] range: 3 - 5.2	3 [IQR: 3 - 3.8] range: 3 - 6.3	p < 0.001	η² = 0.3
HSD3B2	4.2 [IQR: 3.8 - 4.8] range: 3.1 - 9.9	4.4 [IQR: 4.2 - 5.3] range: 3.1 - 12	5.2 [IQR: 4 - 5.9] range: 3.1 - 7.7	4.9 [IQR: 4.5 - 5.1] range: 3.1 - 7.3	3.8 [IQR: 3.6 - 4.7] range: 3.6 - 6.8	ns (p = 0.088)	η² = 0.032
SERPINA6	3.3 [IQR: 3.3 - 3.8] range: 3.3 - 5.9	6 [IQR: 3.4 - 7.4] range: 3.3 - 8.3	3.7 [IQR: 3.3 - 4.9] range: 3.3 - 8.8	4.6 [IQR: 4.2 - 5.9] range: 3.3 - 7.9	7.1 [IQR: 5.8 - 7.5] range: 3.3 - 7.7	p < 0.001	η² = 0.21
CYP21A2	5.2 [IQR: 4.6 - 5.8] range: 3.3 - 7.7	5.7 [IQR: 5.2 - 6.3] range: 4.5 - 6.9	5.8 [IQR: 5.2 - 6.3] range: 4.2 - 7.7	6.7 [IQR: 6.4 - 6.9] range: 5.7 - 8	5.1 [IQR: 5 - 5.4] range: 4.9 - 6.1	p < 0.001	η² = 0.17
HSD11B1	7.7 [IQR: 6.9 - 8.8] range: 3.5 - 11	7.1 [IQR: 6.5 - 7.7] range: 3.3 - 8.5	6.8 [IQR: 6.2 - 7.9] range: 3.7 - 8.9	6.3 [IQR: 5.7 - 6.8] range: 4.2 - 9.7	4.4 [IQR: 4.2 - 5.1] range: 3.8 - 7.3	p < 0.001	η² = 0.12
HSD11B2	5.2 [IQR: 4.8 - 5.6] range: 3.9 - 7.6	8 [IQR: 7.7 - 8.3] range: 5 - 9	7.7 [IQR: 7.3 - 8] range: 6.2 - 8.6	8.2 [IQR: 8 - 8.5] range: 7 - 8.8	8.1 [IQR: 8 - 8.3] range: 7.7 - 8.4	p < 0.001	η² = 0.71
HSD17B1	5.5 [IQR: 5.3 - 5.9] range: 3.9 - 7.2	6.4 [IQR: 6.1 - 7] range: 5.6 - 8.4	6.3 [IQR: 6 - 6.7] range: 5.4 - 8.8	6.6 [IQR: 6.4 - 6.8] range: 6.1 - 7	6.2 [IQR: 6 - 6.5] range: 5.8 - 7	p < 0.001	η² = 0.49
HSD17B2	2.9 [IQR: 2.9 - 3.3] range: 2.9 - 4.1	7.6 [IQR: 5.1 - 8.5] range: 2.9 - 10	3.8 [IQR: 3.1 - 4.6] range: 2.9 - 8.2	7.3 [IQR: 7.1 - 8] range: 4.3 - 11	6.3 [IQR: 5.4 - 6.7] range: 2.9 - 7.8	p < 0.001	η² = 0.55
HSD17B3	5.4 [IQR: 4.4 - 6.2] range: 3.3 - 10	4.5 [IQR: 4.1 - 5.2] range: 3.3 - 10	5.3 [IQR: 4.1 - 6.8] range: 3.3 - 10	4.6 [IQR: 4.4 - 5.2] range: 3.3 - 6.3	4.3 [IQR: 3.9 - 5.8] range: 3.3 - 10	ns (p = 0.26)	η² = 0.01
HSD17B11	9.1 [IQR: 8.7 - 9.5] range: 7.9 - 10	9.3 [IQR: 9 - 9.7] range: 8.2 - 11	9.3 [IQR: 9.1 - 9.5] range: 8.9 - 10	9.1 [IQR: 8.7 - 9.6] range: 8.4 - 11	9.5 [IQR: 9.3 - 9.7] range: 9.1 - 9.8	ns (p = 0.11)	η² = 0.028
HSD17B12	10 [IQR: 10 - 10] range: 9.4 - 12	11 [IQR: 11 - 11] range: 10 - 12	11 [IQR: 11 - 11] range: 10 - 11	11 [IQR: 10 - 11] range: 10 - 11	11 [IQR: 11 - 11] range: 10 - 11	p < 0.001	η² = 0.33
HSD17B14	7.2 [IQR: 6.8 - 7.8] range: 5.5 - 9.8	7.5 [IQR: 7.1 - 8.4] range: 5.9 - 9.3	6.8 [IQR: 6.3 - 7.3] range: 5.2 - 8.3	7.8 [IQR: 7.7 - 8.4] range: 7 - 9	8.7 [IQR: 8.1 - 8.9] range: 6.7 - 9.3	p < 0.001	η² = 0.16
CYP19A1	3.7 [IQR: 3.2 - 4.3] range: 2.5 - 6.6	4.8 [IQR: 3.7 - 6.1] range: 2.5 - 8.3	4.9 [IQR: 4.4 - 5.8] range: 2.9 - 8.6	4.1 [IQR: 3.5 - 4.2] range: 3.3 - 4.8	4.6 [IQR: 4.4 - 5.2] range: 3.8 - 6.8	p < 0.001	η² = 0.23
SRD5A1	7.1 [IQR: 6.9 - 7.4] range: 5.9 - 8	7.8 [IQR: 7.5 - 8] range: 6.9 - 8.7	7.9 [IQR: 7.6 - 8.3] range: 6.4 - 8.8	8 [IQR: 7.8 - 8.1] range: 7.4 - 8.8	7.7 [IQR: 7.1 - 8.3] range: 6.8 - 8.5	p < 0.001	η² = 0.43
SRD5A2	4.4 [IQR: 3.8 - 4.8] range: 3.4 - 5.4	5.2 [IQR: 4.3 - 6.2] range: 3.4 - 8.1	4.1 [IQR: 3.9 - 4.5] range: 3.4 - 5.8	5.9 [IQR: 5 - 7.5] range: 4.2 - 8.7	3.6 [IQR: 3.4 - 4.1] range: 3.4 - 5	p < 0.001	η² = 0.18
SRD5A3	8.5 [IQR: 8.1 - 8.8] range: 7.4 - 10	7.2 [IQR: 6.8 - 7.7] range: 6.5 - 9.7	7.2 [IQR: 6.9 - 7.4] range: 6.4 - 9	7 [IQR: 6.9 - 7.1] range: 6.7 - 7.3	7.7 [IQR: 7.3 - 8.1] range: 6.6 - 9.1	p < 0.001	η² = 0.48
SHBG	4.5 [IQR: 4.1 - 4.8] range: 3.6 - 6.4	6.6 [IQR: 6.2 - 7.5] range: 4.1 - 9.7	6.4 [IQR: 5.5 - 6.7] range: 4.3 - 8.2	6.9 [IQR: 6.6 - 7.3] range: 5.3 - 8.7	7.9 [IQR: 7 - 8.3] range: 4.7 - 9.1	p < 0.001	η² = 0.58

## Sheet: Table S3
Cohort	Gene symbol	Gen classification	Degree	Betweenness	Hub score
TCGA	GNRH1	pituitary	3	0.0095	0.051
TCGA	GNRH2	pituitary	6	0.0076	0.28
TCGA	PRL	pituitary	13	0.028	0.66
TCGA	CGA	pituitary	16	0.011	0.89
TCGA	LHB	pituitary	2	0.12	0.0003
TCGA	POMC	pituitary	11	0.0019	0.57
TCGA	STAR	steroid	8	0.049	0.19
TCGA	STARD3	steroid	17	0.051	0.76
TCGA	STARD3NL	steroid	1	0	1.3e-06
TCGA	STARD4	steroid	6	0.0019	0.26
TCGA	TSPO	steroid	7	0.027	0.13
TCGA	TSPOAP1	steroid	7	0.021	0.17
TCGA	CYP11A1	steroid	20	0.22	0.82
TCGA	CYP17A1	steroid	4	0	0.078
TCGA	FDX1	steroid	15	0.055	0.51
TCGA	FDX2	steroid	2	0.17	0.005
TCGA	FDXR	steroid	13	0.011	0.61
TCGA	HSD3B1	steroid	15	0.0019	0.86
TCGA	HSD3B2	steroid	6	0.023	0.17
TCGA	SERPINA6	steroid	14	0.025	0.71
TCGA	CYP21A2	adrenal	12	0.062	0.44
TCGA	HSD11B1	adrenal	2	0	0.022
TCGA	HSD11B2	adrenal	16	0.0076	0.94
TCGA	HSD17B1	gonadal	17	0.0095	1
TCGA	HSD17B2	gonadal	18	0.078	0.88
TCGA	HSD17B3	gonadal	7	0.24	0.1
TCGA	HSD17B11	gonadal	5	0.0038	0.13
TCGA	HSD17B12	gonadal	15	0.034	0.62
TCGA	HSD17B14	gonadal	8	0.0019	0.27
TCGA	CYP19A1	gonadal	14	0.03	0.67
TCGA	SRD5A1	gonadal	13	0.028	0.65
TCGA	SRD5A2	gonadal	3	0	0.083
TCGA	SRD5A3	gonadal	2	0.061	1.9e-05
TCGA	SHBG	gonadal	18	0.0095	1
GSE99420	GNRH1	pituitary	3	0	0.0066
GSE99420	GNRH2	pituitary	2	0.17	5.9e-06
GSE99420	PRL	pituitary	1	0	0.018
GSE99420	CGA	pituitary	1	0	0.0079
GSE99420	LHB	pituitary	1	0	7.3e-09
GSE99420	POMC	pituitary	2	0	0.043
GSE99420	STAR	steroid	5	0	0.98
GSE99420	STARD3	steroid	2	0	6.3e-08
GSE99420	STARD3NL	steroid	3	0.051	0.2
GSE99420	STARD4	steroid	1	0	0
GSE99420	TSPO	steroid	1	0	0
GSE99420	TSPOAP1	steroid	2	0.23	0.0007
GSE99420	CYP11A1	steroid	8	0.076	1
GSE99420	CYP17A1	steroid	5	0	0.97
GSE99420	FDX1	steroid	0	0	1.6e-17
GSE99420	FDX2	steroid	3	0.047	7.5e-08
GSE99420	FDXR	steroid	0	0	1.6e-17
GSE99420	HSD3B1	steroid	2	0.047	0.07
GSE99420	HSD3B2	steroid	5	0	0.93
GSE99420	SERPINA6	steroid	0	0	1.6e-17
GSE99420	CYP21A2	adrenal	1	0	8.2e-05
GSE99420	HSD11B1	adrenal	1	0	0
GSE99420	HSD11B2	adrenal	6	0.32	0.053
GSE99420	HSD17B1	gonadal	2	0.047	0.00073
GSE99420	HSD17B2	gonadal	5	0.32	0.0068
GSE99420	HSD17B3	gonadal	6	0.023	0.94
GSE99420	HSD17B11	gonadal	1	0	0
GSE99420	HSD17B12	gonadal	5	0.12	0.14
GSE99420	HSD17B14	gonadal	2	0.2	6.7e-05
GSE99420	CYP19A1	gonadal	7	0.21	0.79
GSE99420	SRD5A1	gonadal	3	0	0.0069
GSE99420	SRD5A2	gonadal	3	0	0.038
GSE99420	SRD5A3	gonadal	3	0.13	5.4e-07
GSE99420	SHBG	gonadal	6	0.2	0.22

## Sheet: Table S4
Cohort	Silhouette width	Misclassification rate	Explained clustering variance	Neighborhood misclassification
GSE99420	0.33	0.027	0.51	0.11
TCGA	0.18	0.17	0.34	0.32

## Sheet: Table S5
Cohort	Variable	#1	#2	#3	#4	Significance	Effect size
TCGA	Samples, N	24	63	27	35
TCGA	GNRH1	6.7 [IQR: 6.5 - 6.8] range: 6.1 - 7.1	6 [IQR: 5.8 - 6.4] range: 5.2 - 7.4	6.3 [IQR: 5.8 - 6.6] range: 5.1 - 7.3	6.1 [IQR: 5.9 - 6.5] range: 5.2 - 7.2	p < 0.001	η² = 0.14
TCGA	GNRH2	3.9 [IQR: 3.3 - 4.7] range: 3.3 - 7.2	4.1 [IQR: 3.4 - 4.6] range: 3.3 - 6.3	6.7 [IQR: 6.1 - 8.2] range: 3.6 - 10	3.7 [IQR: 3.6 - 4] range: 3.3 - 5.9	p < 0.001	η² = 0.35
TCGA	PRL	5.7 [IQR: 4.7 - 6.7] range: 3.1 - 9.6	3.1 [IQR: 3.1 - 3.1] range: 3.1 - 4.6	4 [IQR: 3.5 - 4.5] range: 3.1 - 6.6	3.6 [IQR: 3.1 - 3.9] range: 3.1 - 5.4	p < 0.001	η² = 0.49
TCGA	CGA	3.5 [IQR: 3.2 - 4.5] range: 2.7 - 7	2.7 [IQR: 2.7 - 2.7] range: 2.7 - 11	9.2 [IQR: 6.9 - 11] range: 4.2 - 13	4.9 [IQR: 3.1 - 6.6] range: 2.7 - 12	p < 0.001	η² = 0.53
TCGA	LHB	4.3 [IQR: 3.9 - 4.7] range: 3.4 - 5.5	5.4 [IQR: 5 - 5.8] range: 3.4 - 7.6	4.8 [IQR: 4.3 - 5.9] range: 3.4 - 7.8	4.2 [IQR: 3.9 - 4.6] range: 3.4 - 6	p < 0.001	η² = 0.33
TCGA	POMC	6.5 [IQR: 5.5 - 7.5] range: 3.7 - 9	7 [IQR: 6.2 - 7.7] range: 4.9 - 9.1	9 [IQR: 8.7 - 9.6] range: 6.3 - 11	9.2 [IQR: 8.5 - 9.7] range: 6.2 - 11	p < 0.001	η² = 0.51
TCGA	STAR	5.7 [IQR: 5.2 - 6.5] range: 3.9 - 11	6.4 [IQR: 6 - 7.1] range: 4.5 - 8.9	6.5 [IQR: 5.5 - 7.2] range: 3.4 - 7.7	8.7 [IQR: 7.8 - 10] range: 7 - 12	p < 0.001	η² = 0.39
TCGA	STARD3	9.3 [IQR: 9.1 - 9.5] range: 8.5 - 9.8	8.8 [IQR: 8.6 - 9] range: 7.7 - 9.3	9.2 [IQR: 9 - 9.4] range: 8.7 - 9.7	9.3 [IQR: 9 - 9.5] range: 8.4 - 9.8	p < 0.001	η² = 0.34
TCGA	STARD3NL	9.6 [IQR: 9.4 - 9.9] range: 9.1 - 10	10 [IQR: 10 - 11] range: 9 - 11	9.8 [IQR: 9.6 - 10] range: 8.8 - 11	9.9 [IQR: 9.7 - 10] range: 9.3 - 11	p < 0.001	η² = 0.33
TCGA	STARD4	7.4 [IQR: 7 - 7.8] range: 6.2 - 8.3	6.8 [IQR: 6.3 - 7.1] range: 5.2 - 7.6	7.3 [IQR: 6.8 - 7.6] range: 4.9 - 8	6.9 [IQR: 6.4 - 7.4] range: 5.5 - 8.2	p < 0.001	η² = 0.17
TCGA	TSPO	9.8 [IQR: 9.4 - 10] range: 8.3 - 12	9.3 [IQR: 8.8 - 9.7] range: 6.6 - 12	9 [IQR: 8.6 - 9.4] range: 7.9 - 11	9.3 [IQR: 8.6 - 9.9] range: 7.8 - 11	p = 0.0031	η² = 0.076
TCGA	TSPOAP1	9.1 [IQR: 8.5 - 9.6] range: 7.6 - 10	7.1 [IQR: 6.6 - 7.6] range: 5.6 - 8.9	7.4 [IQR: 6.8 - 7.9] range: 5.6 - 9.6	6.9 [IQR: 6.5 - 7.2] range: 4.7 - 8.9	p < 0.001	η² = 0.36
TCGA	CYP11A1	7.2 [IQR: 6.8 - 7.6] range: 5.4 - 10	5.9 [IQR: 5.1 - 6.8] range: 2.6 - 8.8	8.2 [IQR: 7.1 - 8.9] range: 6.2 - 11	8 [IQR: 7.2 - 9.4] range: 5.4 - 12	p < 0.001	η² = 0.41
TCGA	CYP17A1	3.9 [IQR: 3.7 - 4.4] range: 3.2 - 10	5.3 [IQR: 4.1 - 6.6] range: 3.2 - 9.7	3.7 [IQR: 3.2 - 3.9] range: 3.2 - 5.9	7 [IQR: 3.3 - 9.6] range: 3.2 - 13	p < 0.001	η² = 0.18
TCGA	FDX1	8.2 [IQR: 7.8 - 8.3] range: 7.3 - 9	7.9 [IQR: 7.6 - 8.2] range: 6.6 - 9.6	8.6 [IQR: 8.3 - 8.8] range: 7.7 - 9.1	8.3 [IQR: 8.1 - 8.6] range: 7.6 - 9.3	p < 0.001	η² = 0.19
TCGA	FDX2	8.4 [IQR: 8.2 - 8.6] range: 7.9 - 9.2	8.6 [IQR: 8.5 - 9] range: 8.1 - 9.8	8.6 [IQR: 8.3 - 8.8] range: 7.9 - 9.6	8.5 [IQR: 8.3 - 8.9] range: 7.9 - 9.3	p = 0.022	η² = 0.047
TCGA	FDXR	8 [IQR: 7.5 - 8.3] range: 6.9 - 9.5	7.9 [IQR: 7.4 - 8.2] range: 6.6 - 9.1	8.6 [IQR: 8.3 - 9] range: 6.9 - 9.9	9.1 [IQR: 8.7 - 9.3] range: 8 - 10	p < 0.001	η² = 0.43
TCGA	HSD3B1	3.5 [IQR: 3 - 4.3] range: 3 - 7.8	3 [IQR: 3 - 3] range: 3 - 7	5.9 [IQR: 4.8 - 7.6] range: 3 - 9.2	3.4 [IQR: 3 - 3.7] range: 3 - 7.8	p < 0.001	η² = 0.47
TCGA	HSD3B2	4.9 [IQR: 4.4 - 6.5] range: 3.1 - 9.8	4.2 [IQR: 3.8 - 4.7] range: 3.1 - 7.5	4.7 [IQR: 4 - 5.1] range: 3.1 - 5.7	5.5 [IQR: 3.9 - 7.1] range: 3.1 - 12	p < 0.001	η² = 0.11
TCGA	SERPINA6	5.1 [IQR: 4.2 - 6.9] range: 3.3 - 8.7	3.3 [IQR: 3.3 - 3.7] range: 3.3 - 5.9	7 [IQR: 5.9 - 7.8] range: 3.3 - 8.9	3.7 [IQR: 3.3 - 4.2] range: 3.3 - 7.5	p < 0.001	η² = 0.49
TCGA	CYP21A2	6.7 [IQR: 6.4 - 7] range: 5.5 - 8.1	5.1 [IQR: 4.6 - 5.5] range: 3.3 - 7.3	5.7 [IQR: 5.1 - 6.3] range: 4.2 - 7.7	5.6 [IQR: 5.2 - 6.2] range: 4.3 - 7.7	p < 0.001	η² = 0.3
TCGA	HSD11B1	6.5 [IQR: 5.8 - 7.1] range: 3.3 - 8.5	7.8 [IQR: 6.8 - 8.8] range: 3.5 - 11	6.6 [IQR: 5.7 - 7.2] range: 3.7 - 9.7	7.2 [IQR: 6.2 - 8] range: 3.8 - 9.4	p < 0.001	η² = 0.12
TCGA	HSD11B2	8.2 [IQR: 7.9 - 8.6] range: 7.3 - 9	5.1 [IQR: 4.8 - 5.5] range: 3.9 - 7.6	8 [IQR: 7.8 - 8.3] range: 6.9 - 9.2	7.6 [IQR: 7 - 7.9] range: 6.2 - 8.6	p < 0.001	η² = 0.75
TCGA	HSD17B1	6.6 [IQR: 6.4 - 6.9] range: 5.9 - 8.4	5.5 [IQR: 5.2 - 5.7] range: 3.9 - 6.4	6.8 [IQR: 6.4 - 7.8] range: 5.8 - 8.8	6.1 [IQR: 6 - 6.4] range: 5.3 - 7.3	p < 0.001	η² = 0.65
TCGA	HSD17B2	8.1 [IQR: 7.3 - 9.3] range: 4.3 - 11	2.9 [IQR: 2.9 - 3.3] range: 2.9 - 4.1	7.8 [IQR: 6.5 - 8.3] range: 2.9 - 9.6	3.6 [IQR: 2.9 - 4.1] range: 2.9 - 6.4	p < 0.001	η² = 0.7
TCGA	HSD17B3	4.9 [IQR: 4.5 - 5.8] range: 3.3 - 8.8	5.3 [IQR: 4.3 - 5.8] range: 3.3 - 8.8	4.5 [IQR: 4.1 - 5.1] range: 3.3 - 10	6 [IQR: 4.2 - 9.1] range: 3.3 - 10	p = 0.022	η² = 0.046
TCGA	HSD17B11	9.3 [IQR: 8.8 - 9.9] range: 8.4 - 11	9 [IQR: 8.7 - 9.4] range: 7.9 - 10	9.5 [IQR: 9.1 - 9.7] range: 7.9 - 10	9.3 [IQR: 9.1 - 9.5] range: 7.5 - 9.8	p = 0.0059	η² = 0.066
TCGA	HSD17B12	11 [IQR: 10 - 11] range: 10 - 11	10 [IQR: 10 - 10] range: 9.4 - 12	11 [IQR: 11 - 11] range: 10 - 11	11 [IQR: 11 - 11] range: 10 - 12	p < 0.001	η² = 0.31
TCGA	HSD17B14	7.9 [IQR: 7.6 - 8.6] range: 7 - 9	7.1 [IQR: 6.8 - 7.7] range: 5.5 - 9.8	8.1 [IQR: 7.5 - 8.7] range: 6.4 - 10	6.9 [IQR: 6.4 - 7.4] range: 5.2 - 8.7	p < 0.001	η² = 0.25
TCGA	CYP19A1	3.7 [IQR: 3.3 - 4.4] range: 2.5 - 5	3.6 [IQR: 3.2 - 4.2] range: 2.5 - 6.4	6.1 [IQR: 5 - 7] range: 3 - 8.6	4.6 [IQR: 4 - 5.5] range: 2.5 - 8.3	p < 0.001	η² = 0.4
TCGA	SRD5A1	7.9 [IQR: 7.7 - 8.1] range: 7.1 - 8.8	7.1 [IQR: 6.9 - 7.4] range: 5.9 - 8	7.7 [IQR: 7.5 - 8] range: 6.3 - 8.6	7.8 [IQR: 7.5 - 8.3] range: 7 - 8.8	p < 0.001	η² = 0.38
TCGA	SRD5A2	5.8 [IQR: 4.7 - 7.4] range: 3.4 - 8.7	4.4 [IQR: 3.8 - 4.8] range: 3.4 - 5.4	4.8 [IQR: 4.1 - 5.4] range: 3.4 - 6.5	4.1 [IQR: 3.8 - 4.7] range: 3.4 - 6.1	p < 0.001	η² = 0.11
TCGA	SRD5A3	7.2 [IQR: 6.9 - 7.4] range: 6.7 - 9.7	8.6 [IQR: 8.2 - 8.9] range: 7.4 - 10	7.2 [IQR: 6.8 - 7.5] range: 6.5 - 8.4	7.4 [IQR: 7 - 8.1] range: 6.4 - 9.1	p < 0.001	η² = 0.5
TCGA	SHBG	7 [IQR: 6.3 - 7.9] range: 4.6 - 9.7	4.4 [IQR: 4.1 - 4.7] range: 3.6 - 6.3	7.3 [IQR: 6.4 - 7.9] range: 5.3 - 9.1	6.2 [IQR: 5.3 - 6.7] range: 4 - 8.2	p < 0.001	η² = 0.65
GSE99420	Samples, N	7	30	5	18
GSE99420	GNRH1	6.4 [IQR: 6.3 - 7.1] range: 5.4 - 7.7	6.1 [IQR: 5.9 - 6.4] range: 4.8 - 7	6.5 [IQR: 6.3 - 6.6] range: 6.3 - 6.8	6.2 [IQR: 6.1 - 6.5] range: 5.6 - 7.3	p = 0.048	η² = 0.11
GSE99420	GNRH2	4.7 [IQR: 3.3 - 5.5] range: 3.1 - 7	4.8 [IQR: 4.1 - 5.6] range: 2.8 - 7.2	4.5 [IQR: 3.6 - 5.8] range: 3.6 - 6.9	3.9 [IQR: 3.5 - 4.6] range: 3 - 6.3	ns (p = 0.1)	η² = 0.073
GSE99420	PRL	4.7 [IQR: 3.8 - 5] range: 3.6 - 9.1	3.6 [IQR: 3.4 - 3.8] range: 2.9 - 4.5	3.8 [IQR: 3.6 - 4.4] range: 3.2 - 4.9	4 [IQR: 3.5 - 4.4] range: 3.2 - 5.4	p = 0.047	η² = 0.11
GSE99420	CGA	4.6 [IQR: 4.3 - 5.1] range: 3.8 - 9.5	4.3 [IQR: 4 - 5] range: 3.3 - 11	7.1 [IQR: 6.4 - 9.8] range: 4.5 - 9.9	4.1 [IQR: 3.7 - 4.5] range: 3.6 - 6.2	p = 0.021	η² = 0.16
GSE99420	LHB	4.5 [IQR: 4.4 - 4.7] range: 4.3 - 5.4	5 [IQR: 4.4 - 5.8] range: 4.1 - 8.3	4.4 [IQR: 4.3 - 4.7] range: 4 - 4.7	4.7 [IQR: 4.4 - 5] range: 4.1 - 6.4	ns (p = 0.17)	η² = 0.045
GSE99420	POMC	7.1 [IQR: 6.1 - 7.6] range: 5.5 - 8.3	7.2 [IQR: 6.3 - 8] range: 5.3 - 10	9.1 [IQR: 8 - 10] range: 7.3 - 11	8.6 [IQR: 7.1 - 9.4] range: 6 - 11	p = 0.021	η² = 0.16
GSE99420	STAR	5.4 [IQR: 5.3 - 6] range: 4.8 - 7	6.5 [IQR: 6 - 7.1] range: 5.1 - 8.4	5.6 [IQR: 5.3 - 6.4] range: 5 - 8.4	8.7 [IQR: 7.5 - 10] range: 5.5 - 11	p < 0.001	η² = 0.31
GSE99420	STARD3	8.9 [IQR: 8.5 - 9] range: 8.4 - 9.1	9.2 [IQR: 8.9 - 9.4] range: 8.2 - 9.9	8.9 [IQR: 8.8 - 9.2] range: 8.5 - 9.2	9 [IQR: 8.8 - 9.1] range: 8.3 - 9.5	ns (p = 0.1)	η² = 0.071
GSE99420	STARD3NL	9.7 [IQR: 9.6 - 9.8] range: 9.2 - 11	10 [IQR: 9.6 - 10] range: 8.9 - 11	10 [IQR: 9.3 - 10] range: 8.5 - 10	10 [IQR: 9.7 - 11] range: 9.2 - 11	ns (p = 0.43)	η² = -4e-04
GSE99420	STARD4	7.6 [IQR: 6.9 - 8.1] range: 6.3 - 8.7	6.8 [IQR: 6.4 - 7.1] range: 5.6 - 8.4	7.1 [IQR: 6.8 - 7.2] range: 6.6 - 7.5	6.7 [IQR: 6.6 - 7.2] range: 5.8 - 7.5	ns (p = 0.22)	η² = 0.032
GSE99420	TSPO	8.9 [IQR: 8.6 - 9.5] range: 7.6 - 10	9.5 [IQR: 8.5 - 10] range: 6.8 - 11	9.8 [IQR: 8.9 - 9.9] range: 8.9 - 10	9.5 [IQR: 9.1 - 10] range: 7.3 - 11	ns (p = 0.62)	η² = -0.019
GSE99420	TSPOAP1	8.3 [IQR: 7.6 - 9.1] range: 7.1 - 10	7.4 [IQR: 6.9 - 8] range: 5.9 - 9	8.4 [IQR: 7.1 - 8.8] range: 6.7 - 9	6.9 [IQR: 6.1 - 7.6] range: 5.4 - 8.1	p = 0.023	η² = 0.15
GSE99420	CYP11A1	6.2 [IQR: 5.6 - 7.2] range: 4.8 - 8.5	6.5 [IQR: 5.5 - 7.1] range: 3.6 - 8	7 [IQR: 6.3 - 8] range: 4.6 - 9.7	8.8 [IQR: 7.9 - 9.9] range: 4.9 - 11	p < 0.001	η² = 0.3
GSE99420	CYP17A1	3.4 [IQR: 3.2 - 3.5] range: 2.7 - 3.8	4.8 [IQR: 3.4 - 6.2] range: 2.8 - 9	3.2 [IQR: 3.1 - 4] range: 2.9 - 6.9	7.8 [IQR: 5.6 - 8.9] range: 2.7 - 11	p = 0.0026	η² = 0.25
GSE99420	FDX1	8.2 [IQR: 7.8 - 8.8] range: 7.6 - 9.1	8.2 [IQR: 7.9 - 8.6] range: 7.4 - 9.4	8.2 [IQR: 8 - 8.3] range: 8 - 9	8.1 [IQR: 7.5 - 8.5] range: 6.8 - 9.2	ns (p = 0.71)	η² = -0.027
GSE99420	FDX2	8.5 [IQR: 8.2 - 8.8] range: 8 - 9	8.8 [IQR: 8.5 - 9] range: 7.3 - 9.8	8.2 [IQR: 8.1 - 8.2] range: 7.9 - 8.4	8.6 [IQR: 8.5 - 8.8] range: 7.9 - 9.4	p = 0.023	η² = 0.15
GSE99420	FDXR	7.8 [IQR: 7.5 - 8] range: 7.3 - 8.6	8.2 [IQR: 7.9 - 8.6] range: 7.3 - 9.6	8.2 [IQR: 8.2 - 8.3] range: 7.9 - 8.4	8.3 [IQR: 8.1 - 8.9] range: 7.7 - 9.5	ns (p = 0.063)	η² = 0.098
GSE99420	HSD3B1	3.6 [IQR: 3.5 - 3.9] range: 3.5 - 4.9	3.8 [IQR: 3.5 - 3.9] range: 2.9 - 6.7	5.2 [IQR: 3.9 - 6.3] range: 3.8 - 9.9	3.7 [IQR: 3.4 - 4] range: 2.8 - 4.8	ns (p = 0.11)	η² = 0.066
GSE99420	HSD3B2	3.7 [IQR: 3.5 - 4] range: 3.1 - 4.4	4.3 [IQR: 3.6 - 5.2] range: 3 - 8	4 [IQR: 4 - 4.7] range: 3.5 - 6.3	5.8 [IQR: 4.6 - 7.2] range: 3.3 - 8.3	p = 0.021	η² = 0.16
GSE99420	SERPINA6	3.9 [IQR: 3.7 - 4] range: 3.5 - 4.8	4.3 [IQR: 3.9 - 4.7] range: 3.5 - 7.3	7.1 [IQR: 4.3 - 7.3] range: 4 - 8.7	4 [IQR: 3.7 - 4.4] range: 3.4 - 8	ns (p = 0.081)	η² = 0.086
GSE99420	CYP21A2	6.3 [IQR: 5.5 - 6.4] range: 5.1 - 9.1	5.3 [IQR: 4.8 - 5.8] range: 4.5 - 6.7	5.7 [IQR: 5.4 - 6.3] range: 5.2 - 7.2	5.4 [IQR: 5.1 - 6.1] range: 4.8 - 7.6	ns (p = 0.1)	η² = 0.073
GSE99420	HSD11B1	5.8 [IQR: 5.5 - 6.9] range: 4.8 - 7.6	6.5 [IQR: 6.1 - 8.3] range: 4.6 - 12	7.6 [IQR: 5.9 - 7.7] range: 5.3 - 8	7.4 [IQR: 6.2 - 8.2] range: 5.2 - 9.1	ns (p = 0.26)	η² = 0.024
GSE99420	HSD11B2	8.4 [IQR: 7.1 - 8.9] range: 5.3 - 9.4	5.8 [IQR: 5.3 - 6.3] range: 4.3 - 7.6	7.6 [IQR: 7.6 - 7.8] range: 6.1 - 7.9	7.5 [IQR: 7 - 8.2] range: 5.1 - 9.7	p < 0.001	η² = 0.43
GSE99420	HSD17B1	7 [IQR: 6.7 - 7.2] range: 5.5 - 7.8	5.9 [IQR: 5.2 - 6.2] range: 4.2 - 8	6.2 [IQR: 6.1 - 6.5] range: 5.7 - 6.9	6 [IQR: 5.8 - 7] range: 4.9 - 7.7	p = 0.042	η² = 0.12
GSE99420	HSD17B2	7.1 [IQR: 5.8 - 9.5] range: 5.2 - 10	3.8 [IQR: 3.6 - 4.2] range: 3.2 - 5.5	9.9 [IQR: 7.8 - 10] range: 4.9 - 12	3.9 [IQR: 3.8 - 4.6] range: 3.5 - 5.3	p < 0.001	η² = 0.45
GSE99420	HSD17B3	3.9 [IQR: 3.2 - 5.2] range: 3.1 - 6.6	5.2 [IQR: 3.8 - 5.8] range: 2.8 - 6.8	4.6 [IQR: 4.6 - 4.8] range: 3.1 - 7.2	7.4 [IQR: 6.3 - 8.5] range: 3 - 9.5	p = 0.0086	η² = 0.2
GSE99420	HSD17B11	9.6 [IQR: 8.4 - 10] range: 8.3 - 11	9.2 [IQR: 9 - 9.6] range: 8 - 10	9.2 [IQR: 8.9 - 9.3] range: 8.4 - 10	9 [IQR: 8.9 - 9.5] range: 8.3 - 10	ns (p = 0.97)	η² = -0.049
GSE99420	HSD17B12	11 [IQR: 10 - 11] range: 10 - 11	10 [IQR: 10 - 10] range: 9.7 - 11	11 [IQR: 11 - 11] range: 11 - 11	11 [IQR: 10 - 11] range: 10 - 11	p < 0.001	η² = 0.3
GSE99420	HSD17B14	7.6 [IQR: 7.2 - 7.8] range: 6.6 - 9.2	7.6 [IQR: 6.9 - 8.1] range: 6.3 - 10	7.9 [IQR: 6.9 - 8] range: 6.6 - 10	6.9 [IQR: 6.6 - 7.6] range: 5.9 - 8.3	ns (p = 0.16)	η² = 0.05
GSE99420	CYP19A1	3.5 [IQR: 3.3 - 3.9] range: 3.1 - 4.3	4.1 [IQR: 3.6 - 4.3] range: 3 - 6.2	6.5 [IQR: 5.5 - 6.5] range: 4.2 - 7.4	4.8 [IQR: 4.3 - 5.3] range: 3.7 - 7.2	p < 0.001	η² = 0.36
GSE99420	SRD5A1	7.7 [IQR: 7.6 - 8.4] range: 7.5 - 8.8	7.3 [IQR: 7 - 7.6] range: 6.3 - 8.5	7.9 [IQR: 7.4 - 8] range: 7.3 - 8.4	7.7 [IQR: 7.2 - 7.9] range: 5.9 - 8.4	p = 0.023	η² = 0.15
GSE99420	SRD5A2	5.5 [IQR: 3.9 - 5.6] range: 3.6 - 8.5	4.1 [IQR: 3.8 - 4.9] range: 3.4 - 6.5	4.2 [IQR: 3.8 - 4.5] range: 3.7 - 5	4.8 [IQR: 4.1 - 5.7] range: 3.7 - 7.1	ns (p = 0.19)	η² = 0.04
GSE99420	SRD5A3	7.1 [IQR: 7 - 7.3] range: 7 - 7.4	8.3 [IQR: 8 - 8.7] range: 6.8 - 10	7.1 [IQR: 7 - 7.1] range: 6.9 - 7.7	7.2 [IQR: 7.1 - 7.7] range: 6.7 - 8.9	p < 0.001	η² = 0.37
GSE99420	SHBG	6.1 [IQR: 5.4 - 6.3] range: 4.1 - 7.2	4.9 [IQR: 4.3 - 5.4] range: 3 - 6.6	7.2 [IQR: 7.2 - 8.9] range: 6.5 - 9.3	6.5 [IQR: 5.8 - 7.4] range: 4 - 9.5	p < 0.001	η² = 0.38

## Sheet: Table S6
Cohort	Variable	#1	#2	#3	#4	Significance	Effect size
TCGA	Age	28 [IQR: 23 - 32] range: 20 - 53 complete: n = 16	33 [IQR: 28 - 38] range: 20 - 52 complete: n = 62	29 [IQR: 25 - 36] range: 20 - 66 complete: n = 23	28 [IQR: 23 - 34] range: 14 - 67 complete: n = 32	p = 0.031	η² = 0.048
TCGA	Race/Ethnicity	Asian: 6.7% (1) Black or African American: 0% (0) White: 93% (14) complete: n = 15	Asian: 5.1% (3) Black or African American: 5.1% (3) White: 90% (53) complete: n = 59	Asian: 0% (0) Black or African American: 9.1% (2) White: 91% (20) complete: n = 22	Asian: 0% (0) Black or African American: 3.1% (1) White: 97% (31) complete: n = 32	ns (p = 0.55)	V = 0.14
TCGA	Tumor stage	I: 80% (12) II: 13% (2) III: 6.7% (1) complete: n = 15	I: 96% (54) II: 1.8% (1) III: 1.8% (1) complete: n = 56	I: 80% (16) II: 5% (1) III: 15% (3) complete: n = 20	I: 65% (20) II: 23% (7) III: 13% (4) complete: n = 31	p = 0.013	V = 0.27
TCGA	Metastasis stage	M0: 93% (14) M1: 6.7% (1) complete: n = 15	M0: 100% (53) M1: 0% (0) complete: n = 53	M0: 89% (16) M1: 11% (2) complete: n = 18	M0: 97% (31) M1: 3.1% (1) complete: n = 32	ns (p = 0.16)	V = 0.22
TCGA	Node stage	N0: 75% (6) N1: 25% (2) N2: 0% (0) complete: n = 8	N0: 90% (18) N1: 5% (1) N2: 5% (1) complete: n = 20	N0: 91% (10) N1: 9.1% (1) N2: 0% (0) complete: n = 11	N0: 63% (12) N1: 32% (6) N2: 5.3% (1) complete: n = 19	ns (p = 0.38)	V = 0.24
TCGA	IGCCCG	good: 60% (3) intermediate: 40% (2) poor: 0% (0) complete: n = 5	good: 86% (12) intermediate: 14% (2) poor: 0% (0) complete: n = 14	good: 50% (4) intermediate: 25% (2) poor: 25% (2) complete: n = 8	good: 81% (13) intermediate: 19% (3) poor: 0% (0) complete: n = 16	ns (p = 0.12)	V = 0.36
TCGA	Histology	seminoma: 0% (0) NSGCT: 100% (24) complete: n = 24	seminoma: 97% (57) NSGCT: 3.4% (2) complete: n = 59	seminoma: 3.8% (1) NSGCT: 96% (25) complete: n = 26	seminoma: 11% (4) NSGCT: 89% (31) complete: n = 35	p < 0.001	V = 0.9
TCGA	Histology, ICD-O	SEM: 0% (0) MGCT: 44% (7) EMBCA: 0% (0) TT: 56% (9) TYST: 0% (0) complete: n = 16	SEM: 97% (60) MGCT: 1.6% (1) EMBCA: 1.6% (1) TT: 0% (0) TYST: 0% (0) complete: n = 62	SEM: 4.3% (1) MGCT: 57% (13) EMBCA: 26% (6) TT: 4.3% (1) TYST: 8.7% (2) complete: n = 23	SEM: 12% (4) MGCT: 19% (6) EMBCA: 62% (20) TT: 0% (0) TYST: 6.2% (2) complete: n = 32	p < 0.001	V = 0.69
TCGA	Marker status	S0: 12% (2) S1: 56% (9) S2: 31% (5) S3: 0% (0) complete: n = 16	S0: 57% (29) S1: 27% (14) S2: 9.8% (5) S3: 5.9% (3) complete: n = 51	S0: 8.7% (2) S1: 13% (3) S2: 70% (16) S3: 8.7% (2) complete: n = 23	S0: 34% (10) S1: 38% (11) S2: 28% (8) S3: 0% (0) complete: n = 29	p < 0.001	V = 0.35
TCGA	Radiation	0% (0) complete: n = 16	35% (21) complete: n = 60	0% (0) complete: n = 23	0% (0) complete: n = 31	p < 0.001	V = 0.47
GSE99420	Histology	seminoma: 14% (1) NSGCT: 86% (6) complete: n = 7	seminoma: 73% (22) NSGCT: 27% (8) complete: n = 30	seminoma: 0% (0) NSGCT: 100% (5) complete: n = 5	seminoma: 39% (7) NSGCT: 61% (11) complete: n = 18	p = 0.0011	V = 0.52

## Sheet: Table S7
Model type	Progression cases, N	Observations, N	C-index	R-square	IBS
Cluster-only PFS model	33	119	0.64 [95% CI: 0.55 to 0.72]	0.1	0.21
Clinical PFS model	33	119	0.67 [95% CI: 0.57 to 0.76]	0.14	0.22
Cluster/clinical PFS model	33	119	0.65 [95% CI: 0.56 to 0.75]	0.15	0.21

## Sheet: Table S8
Algorithm	Cohort	Variable	#1	#2	#3	#4	Significance	Effect size
quantiseq	TCGA	Samples, N	24	63	27	35
quantiseq	TCGA	B cell	0.018 [IQR: 0.015 - 0.025] range: 0.0097 - 0.057	0.12 [IQR: 0.071 - 0.16] range: 0.0047 - 0.29	0.014 [IQR: 0.01 - 0.019] range: 0.005 - 0.11	0.014 [IQR: 0.0093 - 0.022] range: 0.0017 - 0.17	p < 0.001	η² = 0.55
quantiseq	TCGA	Macrophage M1	8e-04 [IQR: 0 - 0.017] range: 0 - 0.049	0.015 [IQR: 0.0044 - 0.037] range: 0 - 0.34	0.0052 [IQR: 0 - 0.013] range: 0 - 0.15	0.002 [IQR: 0 - 0.014] range: 0 - 0.066	p = 0.0011	η² = 0.095
quantiseq	TCGA	Macrophage M2	0.049 [IQR: 0.037 - 0.062] range: 0.012 - 0.074	0.045 [IQR: 0.033 - 0.081] range: 0.0063 - 0.14	0.04 [IQR: 0.033 - 0.049] range: 0.025 - 0.068	0.032 [IQR: 0.025 - 0.047] range: 0.015 - 0.076	p = 0.008	η² = 0.064
quantiseq	TCGA	Monocyte	0.027 [IQR: 0 - 0.058] range: 0 - 0.088	0 [IQR: 0 - 0] range: 0 - 0.066	0.025 [IQR: 0.01 - 0.043] range: 0 - 0.079	0.036 [IQR: 0.012 - 0.062] range: 0 - 0.1	p < 0.001	η² = 0.41
quantiseq	TCGA	Neutrophil	0.051 [IQR: 0.035 - 0.08] range: 0 - 0.14	0.068 [IQR: 0.042 - 0.087] range: 0 - 0.2	0.067 [IQR: 0.046 - 0.11] range: 0.019 - 0.14	0.081 [IQR: 0.057 - 0.11] range: 0.0061 - 0.15	p = 0.03	η² = 0.043
quantiseq	TCGA	NK cell	0.029 [IQR: 0.023 - 0.041] range: 0.014 - 0.11	0.01 [IQR: 0.0075 - 0.014] range: 0 - 0.027	0.025 [IQR: 0.021 - 0.037] range: 0.011 - 0.055	0.017 [IQR: 0.014 - 0.022] range: 0.0084 - 0.055	p < 0.001	η² = 0.55
quantiseq	TCGA	T cell CD4+ (non-regulatory)	0.038 [IQR: 0.02 - 0.061] range: 0 - 0.14	0 [IQR: 0 - 0.025] range: 0 - 0.16	0.019 [IQR: 0 - 0.043] range: 0 - 0.08	0.0067 [IQR: 0 - 0.03] range: 0 - 0.14	p < 0.001	η² = 0.099
quantiseq	TCGA	T cell CD8+	0.0036 [IQR: 0 - 0.015] range: 0 - 0.077	0.024 [IQR: 0.01 - 0.047] range: 0 - 0.099	0.0069 [IQR: 0.0025 - 0.022] range: 0 - 0.11	0.008 [IQR: 0.0054 - 0.019] range: 0 - 0.21	p < 0.001	η² = 0.13
quantiseq	TCGA	T cell regulatory (Tregs)	0.016 [IQR: 0.011 - 0.021] range: 0.0055 - 0.039	0.017 [IQR: 0.0051 - 0.034] range: 0 - 0.14	0.015 [IQR: 0.01 - 0.025] range: 0.0036 - 0.056	0.008 [IQR: 0.004 - 0.02] range: 0 - 0.11	ns (p = 0.15)	η² = 0.016
quantiseq	TCGA	Myeloid dendritic cell	0.02 [IQR: 0.0085 - 0.03] range: 0 - 0.098	0.024 [IQR: 0.006 - 0.041] range: 0 - 0.12	0.0062 [IQR: 0 - 0.016] range: 0 - 0.047	0 [IQR: 0 - 0.0012] range: 0 - 0.036	p < 0.001	η² = 0.27
quantiseq	TCGA	uncharacterized cell	0.71 [IQR: 0.68 - 0.72] range: 0.55 - 0.78	0.65 [IQR: 0.52 - 0.71] range: 0.053 - 0.8	0.74 [IQR: 0.68 - 0.79] range: 0.43 - 0.84	0.73 [IQR: 0.69 - 0.8] range: 0.13 - 0.89	p < 0.001	η² = 0.21
quantiseq	GSE99420	Samples, N	7	30	5	18
quantiseq	GSE99420	B cell	0.082 [IQR: 0.056 - 0.12] range: 0.047 - 0.13	0.11 [IQR: 0.093 - 0.14] range: 0.054 - 0.17	0.069 [IQR: 0.067 - 0.08] range: 0.06 - 0.12	0.07 [IQR: 0.053 - 0.093] range: 0.043 - 0.23	p = 0.014	η² = 0.2
quantiseq	GSE99420	Macrophage M1	0 [IQR: 0 - 0] range: 0 - 0.011	0 [IQR: 0 - 0] range: 0 - 0.024	0 [IQR: 0 - 0] range: 0 - 0.016	0 [IQR: 0 - 0] range: 0 - 0.0067	ns (p = 0.99)	η² = -0.051
quantiseq	GSE99420	Macrophage M2	0.077 [IQR: 0.076 - 0.092] range: 0.05 - 0.11	0.066 [IQR: 0.057 - 0.086] range: 0.029 - 0.11	0.088 [IQR: 0.073 - 0.092] range: 0.071 - 0.096	0.067 [IQR: 0.046 - 0.082] range: 0.028 - 0.12	ns (p = 0.24)	η² = 0.047
quantiseq	GSE99420	Monocyte	0 [IQR: 0 - 0.006] range: 0 - 0.026	0 [IQR: 0 - 0] range: 0 - 0	0 [IQR: 0 - 0] range: 0 - 0	0 [IQR: 0 - 0] range: 0 - 0.011	ns (p = 0.12)	η² = 0.1
quantiseq	GSE99420	Neutrophil	0.089 [IQR: 0.063 - 0.1] range: 0.045 - 0.14	0.1 [IQR: 0.07 - 0.12] range: 0.038 - 0.14	0.084 [IQR: 0.07 - 0.13] range: 0.036 - 0.14	0.13 [IQR: 0.092 - 0.15] range: 0.048 - 0.18	ns (p = 0.24)	η² = 0.053
quantiseq	GSE99420	NK cell	0.1 [IQR: 0.094 - 0.11] range: 0.076 - 0.12	0.081 [IQR: 0.067 - 0.09] range: 0.045 - 0.1	0.092 [IQR: 0.087 - 0.099] range: 0.087 - 0.12	0.077 [IQR: 0.067 - 0.088] range: 0.049 - 0.1	p = 0.014	η² = 0.2
quantiseq	GSE99420	T cell CD4+ (non-regulatory)	0 [IQR: 0 - 0.049] range: 0 - 0.077	0 [IQR: 0 - 0.021] range: 0 - 0.11	0.012 [IQR: 0 - 0.016] range: 0 - 0.021	0.0076 [IQR: 0 - 0.051] range: 0 - 0.11	ns (p = 0.81)	η² = -0.023
quantiseq	GSE99420	T cell CD8+	0.012 [IQR: 0.0025 - 0.026] range: 0 - 0.036	0.024 [IQR: 0.017 - 0.029] range: 0.0012 - 0.047	0.025 [IQR: 0.02 - 0.025] range: 0.014 - 0.039	0.014 [IQR: 0.0084 - 0.025] range: 0.0047 - 0.062	ns (p = 0.24)	η² = 0.041
quantiseq	GSE99420	T cell regulatory (Tregs)	0.045 [IQR: 0.04 - 0.1] range: 0.025 - 0.11	0.09 [IQR: 0.069 - 0.11] range: 0.026 - 0.17	0.092 [IQR: 0.073 - 0.098] range: 0.065 - 0.12	0.066 [IQR: 0.056 - 0.089] range: 0.021 - 0.16	ns (p = 0.24)	η² = 0.045
quantiseq	GSE99420	Myeloid dendritic cell	0.25 [IQR: 0.18 - 0.25] range: 0.13 - 0.26	0.2 [IQR: 0.16 - 0.28] range: 0.097 - 0.49	0.24 [IQR: 0.2 - 0.25] range: 0.2 - 0.36	0.21 [IQR: 0.18 - 0.24] range: 0.084 - 0.35	ns (p = 0.81)	η² = -0.031
quantiseq	GSE99420	uncharacterized cell	0.35 [IQR: 0.21 - 0.39] range: 0.19 - 0.5	0.29 [IQR: 0.16 - 0.38] range: 0 - 0.58	0.28 [IQR: 0.2 - 0.32] range: 0.15 - 0.39	0.32 [IQR: 0.28 - 0.39] range: 0.046 - 0.57	ns (p = 0.81)	η² = -0.027
xcell	TCGA	Samples, N	24	63	27	35
xcell	TCGA	Myeloid dendritic cell activated	0.089 [IQR: 0.0081 - 0.22] range: 0 - 0.36	0.34 [IQR: 0.23 - 0.46] range: 0.014 - 0.82	0.17 [IQR: 0.082 - 0.28] range: 0 - 0.5	0.18 [IQR: 0.082 - 0.24] range: 2.4e-18 - 0.61	p < 0.001	η² = 0.25
xcell	TCGA	B cell	1.3e-18 [IQR: 0 - 6.6e-18] range: 0 - 0.0086	0.14 [IQR: 0.078 - 0.22] range: 0.015 - 0.7	2.3e-18 [IQR: 2.9e-20 - 0.0047] range: 0 - 0.41	0.0036 [IQR: 2.5e-19 - 0.037] range: 0 - 0.38	p < 0.001	η² = 0.58
xcell	TCGA	T cell CD4+ memory	0 [IQR: 0 - 1.9e-18] range: 0 - 1.4e-17	0.017 [IQR: 0.0088 - 0.03] range: 0 - 0.1	3.5e-20 [IQR: 0 - 9.1e-19] range: 0 - 0.0084	3.3e-19 [IQR: 0 - 0.005] range: 0 - 0.14	p < 0.001	η² = 0.51
xcell	TCGA	T cell CD4+ naive	0 [IQR: 0 - 3.1e-18] range: 0 - 0.0066	0.026 [IQR: 3e-04 - 0.056] range: 0 - 0.2	7.9e-21 [IQR: 0 - 1.4e-18] range: 0 - 0.065	3.9e-19 [IQR: 0 - 2.6e-18] range: 0 - 0.18	p < 0.001	η² = 0.31
xcell	TCGA	T cell CD4+ (non-regulatory)	0 [IQR: 0 - 4.8e-18] range: 0 - 2e-17	2.8e-19 [IQR: 0 - 0.0013] range: 0 - 0.053	1.7e-19 [IQR: 0 - 2.5e-18] range: 0 - 2e-17	4.2e-19 [IQR: 0 - 4.9e-18] range: 0 - 0.051	ns (p = 0.56)	η² = -0.0058
xcell	TCGA	T cell CD4+ central memory	1.1e-18 [IQR: 0 - 8.7e-18] range: 0 - 0.025	1.2e-18 [IQR: 0 - 3.8e-18] range: 0 - 0.026	4.2e-18 [IQR: 0 - 7.3e-18] range: 0 - 0.045	0 [IQR: 0 - 3.9e-18] range: 0 - 2e-17	ns (p = 0.25)	η² = 0.0093
xcell	TCGA	T cell CD4+ effector memory	1.3e-19 [IQR: 0 - 3.8e-18] range: 0 - 0.052	0.015 [IQR: 3.1e-18 - 0.032] range: 0 - 0.21	3.6e-18 [IQR: 0 - 0.016] range: 0 - 0.05	3.9e-18 [IQR: 7.2e-20 - 0.012] range: 0 - 0.12	p < 0.001	η² = 0.14
xcell	TCGA	T cell CD8+ naive	0.0014 [IQR: 3.5e-21 - 0.0069] range: 0 - 0.027	0.018 [IQR: 0.01 - 0.026] range: 2e-19 - 0.038	0.016 [IQR: 0.012 - 0.021] range: 4.2e-05 - 0.03	0.024 [IQR: 0.02 - 0.029] range: 0.0049 - 0.046	p < 0.001	η² = 0.33
xcell	TCGA	T cell CD8+	2.4e-19 [IQR: 0 - 1.8e-18] range: 0 - 0.029	0.066 [IQR: 0.033 - 0.1] range: 0.0064 - 0.19	1.1e-22 [IQR: 0 - 0.001] range: 0 - 0.15	5.3e-18 [IQR: 0 - 0.013] range: 0 - 0.32	p < 0.001	η² = 0.53
xcell	TCGA	T cell CD8+ central memory	8.5e-19 [IQR: 2.4e-20 - 0.0045] range: 0 - 0.056	0.089 [IQR: 0.052 - 0.14] range: 0 - 0.28	6.8e-18 [IQR: 8e-19 - 0.034] range: 0 - 0.24	0.017 [IQR: 0 - 0.035] range: 0 - 0.42	p < 0.001	η² = 0.44
xcell	TCGA	T cell CD8+ effector memory	0 [IQR: 0 - 3.2e-18] range: 0 - 0.016	0.032 [IQR: 0.011 - 0.065] range: 0 - 0.13	2.3e-18 [IQR: 0 - 0.0086] range: 0 - 0.16	0.00069 [IQR: 4.5e-20 - 0.012] range: 0 - 0.17	p < 0.001	η² = 0.32
xcell	TCGA	Class-switched memory B cell	9.5e-20 [IQR: 0 - 5.2e-18] range: 0 - 0.011	0.063 [IQR: 0.038 - 0.085] range: 1.4e-19 - 0.15	9.8e-19 [IQR: 0 - 0.0027] range: 0 - 0.049	0.009 [IQR: 0.00099 - 0.02] range: 0 - 0.14	p < 0.001	η² = 0.65
xcell	TCGA	Myeloid dendritic cell	0.003 [IQR: 0 - 0.0065] range: 0 - 0.016	0.01 [IQR: 0.0055 - 0.016] range: 0 - 0.069	0.006 [IQR: 9.2e-19 - 0.011] range: 0 - 0.031	0.0015 [IQR: 0 - 0.0071] range: 0 - 0.04	p < 0.001	η² = 0.2
xcell	TCGA	Endothelial cell	0.098 [IQR: 0.065 - 0.12] range: 0.0079 - 0.26	0.0087 [IQR: 0.0029 - 0.014] range: 0 - 0.048	0.051 [IQR: 0.03 - 0.085] range: 0.0059 - 0.17	0.03 [IQR: 0.024 - 0.043] range: 0.0092 - 0.086	p < 0.001	η² = 0.65
xcell	TCGA	Eosinophil	0 [IQR: 0 - 8e-19] range: 0 - 0.016	6.8e-19 [IQR: 0 - 2e-18] range: 0 - 0.0048	2.8e-19 [IQR: 0 - 1.7e-18] range: 0 - 7.4e-18	5.6e-20 [IQR: 0 - 1.5e-18] range: 0 - 1.4e-17	ns (p = 0.52)	η² = -0.0039
xcell	TCGA	Cancer associated fibroblast	0.26 [IQR: 0.17 - 0.37] range: 0.04 - 0.51	4e-18 [IQR: 0 - 0.0049] range: 0 - 0.063	0.048 [IQR: 4.1e-18 - 0.14] range: 0 - 0.29	7.3e-18 [IQR: 6.7e-19 - 0.058] range: 0 - 0.2	p < 0.001	η² = 0.43
xcell	TCGA	Macrophage	4.7e-18 [IQR: 1.9e-19 - 0.022] range: 0 - 0.086	0.031 [IQR: 0.0099 - 0.083] range: 0 - 0.34	0.022 [IQR: 0.013 - 0.046] range: 0 - 0.26	0.028 [IQR: 0.01 - 0.057] range: 0 - 0.14	p = 0.0033	η² = 0.078
xcell	TCGA	Macrophage M1	0.017 [IQR: 0.0039 - 0.042] range: 0 - 0.091	0.029 [IQR: 0.013 - 0.07] range: 0 - 0.23	0.042 [IQR: 0.021 - 0.056] range: 0.005 - 0.2	0.029 [IQR: 0.014 - 0.056] range: 0 - 0.11	ns (p = 0.15)	η² = 0.018
xcell	TCGA	Macrophage M2	0.00099 [IQR: 0 - 0.012] range: 0 - 0.023	0.0093 [IQR: 0.0048 - 0.016] range: 1.9e-20 - 0.091	0.0053 [IQR: 0.0023 - 0.0091] range: 9.7e-21 - 0.044	0.007 [IQR: 0.0037 - 0.013] range: 4.7e-20 - 0.027	p = 0.0081	η² = 0.064
xcell	TCGA	Mast cell	3.8e-19 [IQR: 0 - 3.3e-18] range: 0 - 0.0079	0.021 [IQR: 0.017 - 0.026] range: 0.0037 - 0.04	7.2e-19 [IQR: 0 - 0.0017] range: 0 - 0.015	0.0048 [IQR: 1.8e-18 - 0.0093] range: 0 - 0.029	p < 0.001	η² = 0.69
xcell	TCGA	B cell memory	1.4e-18 [IQR: 0 - 5.8e-18] range: 0 - 1.5e-17	7e-04 [IQR: 6.9e-19 - 0.027] range: 0 - 0.28	4.9e-19 [IQR: 0 - 9e-18] range: 0 - 0.19	2.1e-18 [IQR: 0 - 2e-17] range: 0 - 0.096	p = 0.0014	η² = 0.091
xcell	TCGA	Monocyte	2e-18 [IQR: 0 - 1.3e-17] range: 0 - 0.019	0.0055 [IQR: 6.5e-19 - 0.017] range: 0 - 0.12	0.00022 [IQR: 1e-18 - 0.0042] range: 0 - 0.047	8.1e-19 [IQR: 0 - 0.00058] range: 0 - 0.042	p < 0.001	η² = 0.1
xcell	TCGA	B cell naive	0 [IQR: 0 - 3.7e-18] range: 0 - 1.4e-17	0.046 [IQR: 0.036 - 0.063] range: 3.2e-19 - 0.16	1.2e-18 [IQR: 0 - 2.7e-18] range: 0 - 0.08	0.0016 [IQR: 1.2e-19 - 0.0065] range: 0 - 0.077	p < 0.001	η² = 0.62
xcell	TCGA	Neutrophil	1.5e-19 [IQR: 0 - 8.7e-19] range: 0 - 3e-18	1.7e-19 [IQR: 0 - 0.001] range: 0 - 0.012	4.6e-20 [IQR: 0 - 8.2e-05] range: 0 - 0.004	9.1e-20 [IQR: 0 - 0.00019] range: 0 - 0.0034	ns (p = 0.78)	η² = -0.013
xcell	TCGA	NK cell	1.5e-19 [IQR: 0 - 5.1e-18] range: 0 - 1.4e-17	5.2e-18 [IQR: 0 - 0.0089] range: 0 - 0.04	4.6e-19 [IQR: 0 - 5.1e-18] range: 0 - 0.0065	1.8e-18 [IQR: 1.7e-19 - 9.4e-18] range: 0 - 0.018	p = 0.047	η² = 0.037
xcell	TCGA	T cell NK	2.3e-18 [IQR: 0 - 0.00034] range: 0 - 0.034	0.028 [IQR: 0.019 - 0.043] range: 0.0048 - 0.13	0.016 [IQR: 0.0022 - 0.056] range: 0 - 0.094	0.038 [IQR: 0.022 - 0.053] range: 5e-19 - 0.13	p < 0.001	η² = 0.28
xcell	TCGA	Plasmacytoid dendritic cell	7e-20 [IQR: 0 - 5.1e-18] range: 0 - 0.0036	0.038 [IQR: 0.024 - 0.066] range: 1.2e-18 - 0.17	7.4e-18 [IQR: 0 - 0.0071] range: 0 - 0.13	0.012 [IQR: 0.00074 - 0.027] range: 0 - 0.15	p < 0.001	η² = 0.46
xcell	TCGA	B cell plasma	3e-18 [IQR: 3.1e-20 - 0.0039] range: 0 - 0.03	0.011 [IQR: 0.0043 - 0.03] range: 0 - 0.068	0.0083 [IQR: 0.00045 - 0.02] range: 0 - 0.086	0.016 [IQR: 0.013 - 0.023] range: 2.8e-20 - 0.063	p < 0.001	η² = 0.16
xcell	TCGA	T cell gamma delta	5e-19 [IQR: 0 - 4.5e-18] range: 0 - 0.0034	0.0053 [IQR: 9.4e-19 - 0.012] range: 0 - 0.056	0 [IQR: 0 - 6.9e-18] range: 0 - 0.019	6.2e-20 [IQR: 0 - 0.00048] range: 0 - 0.067	p < 0.001	η² = 0.19
xcell	TCGA	T cell CD4+ Th1	0.0091 [IQR: 1.2e-18 - 0.054] range: 0 - 0.097	0.084 [IQR: 0.047 - 0.11] range: 1.6e-18 - 0.21	0.082 [IQR: 0.056 - 0.12] range: 0.009 - 0.2	0.14 [IQR: 0.11 - 0.16] range: 0.029 - 0.3	p < 0.001	η² = 0.34
xcell	TCGA	T cell CD4+ Th2	0.024 [IQR: 0.0067 - 0.039] range: 0 - 0.087	0.24 [IQR: 0.19 - 0.28] range: 0.07 - 0.43	0.14 [IQR: 0.11 - 0.19] range: 0.053 - 0.28	0.21 [IQR: 0.16 - 0.25] range: 0.047 - 0.35	p < 0.001	η² = 0.49
xcell	TCGA	T cell regulatory (Tregs)	5.7e-05 [IQR: 8.3e-19 - 0.0046] range: 0 - 0.057	0.042 [IQR: 0.026 - 0.056] range: 0 - 0.087	3.1e-18 [IQR: 0 - 0.0037] range: 0 - 0.031	5.4e-18 [IQR: 0 - 0.009] range: 0 - 0.045	p < 0.001	η² = 0.53
xcell	GSE99420	Samples, N	7	30	5	18
xcell	GSE99420	Myeloid dendritic cell activated	0.072 [IQR: 0.0097 - 0.11] range: 0 - 0.12	0.1 [IQR: 0.088 - 0.12] range: 0.042 - 0.2	0.13 [IQR: 0.11 - 0.13] range: 0.086 - 0.15	0.093 [IQR: 0.063 - 0.12] range: 0 - 0.19	ns (p = 0.14)	η² = 0.066
xcell	GSE99420	B cell	0.12 [IQR: 8.9e-19 - 0.17] range: 0 - 0.23	0.15 [IQR: 0.094 - 0.2] range: 2.3e-19 - 0.29	0.085 [IQR: 0.074 - 0.1] range: 0.062 - 0.11	0.086 [IQR: 0.019 - 0.14] range: 0 - 0.3	ns (p = 0.091)	η² = 0.092
xcell	GSE99420	T cell CD4+ memory	0.11 [IQR: 4.7e-19 - 0.25] range: 0 - 0.32	0.32 [IQR: 0.27 - 0.37] range: 0.12 - 0.5	0.24 [IQR: 0.17 - 0.28] range: 0.13 - 0.28	0.22 [IQR: 0.13 - 0.28] range: 0.015 - 0.44	p = 0.0096	η² = 0.21
xcell	GSE99420	T cell CD4+ naive	0 [IQR: 0 - 0.017] range: 0 - 0.036	0.037 [IQR: 0.019 - 0.055] range: 3.3e-18 - 0.14	6.3e-19 [IQR: 0 - 1.6e-18] range: 0 - 3.4e-18	5.9e-19 [IQR: 0 - 0.0054] range: 0 - 0.11	p = 0.002	η² = 0.34
xcell	GSE99420	T cell CD4+ (non-regulatory)	0.12 [IQR: 0.0079 - 0.18] range: 3.8e-18 - 0.19	0.2 [IQR: 0.15 - 0.23] range: 0.082 - 0.33	0.12 [IQR: 0.1 - 0.16] range: 0.034 - 0.19	0.12 [IQR: 0.05 - 0.17] range: 4.4e-18 - 0.3	p = 0.014	η² = 0.19
xcell	GSE99420	T cell CD4+ central memory	1.3e-17 [IQR: 3.4e-19 - 0.0086] range: 0 - 0.059	0.015 [IQR: 1e-18 - 0.045] range: 0 - 0.12	4e-18 [IQR: 0 - 0.041] range: 0 - 0.1	2.7e-18 [IQR: 0 - 0.0035] range: 0 - 0.079	ns (p = 0.35)	η² = 0.009
xcell	GSE99420	T cell CD4+ effector memory	0.054 [IQR: 1.7e-17 - 0.14] range: 1.4e-18 - 0.2	0.17 [IQR: 0.12 - 0.22] range: 0 - 0.28	0.15 [IQR: 0.037 - 0.22] range: 0.019 - 0.23	0.1 [IQR: 0.081 - 0.14] range: 1.9e-18 - 0.26	p = 0.034	η² = 0.14
xcell	GSE99420	T cell CD8+ naive	3.2e-18 [IQR: 3.4e-19 - 0.02] range: 0 - 0.04	0.0031 [IQR: 0 - 0.053] range: 0 - 0.13	2.2e-19 [IQR: 0 - 0.037] range: 0 - 0.075	0.024 [IQR: 5.5e-20 - 0.044] range: 0 - 0.16	ns (p = 0.8)	η² = -0.036
xcell	GSE99420	T cell CD8+	0.14 [IQR: 0.005 - 0.15] range: 0 - 0.16	0.16 [IQR: 0.14 - 0.19] range: 0.04 - 0.24	0.13 [IQR: 0.092 - 0.15] range: 0.072 - 0.17	0.11 [IQR: 0.067 - 0.16] range: 0 - 0.21	p = 0.015	η² = 0.18
xcell	GSE99420	T cell CD8+ central memory	0.09 [IQR: 0.051 - 0.15] range: 1.7e-17 - 0.23	0.16 [IQR: 0.13 - 0.2] range: 8.3e-18 - 0.23	0.14 [IQR: 0.11 - 0.17] range: 0.11 - 0.21	0.12 [IQR: 0.098 - 0.17] range: 0 - 0.22	ns (p = 0.23)	η² = 0.04
xcell	GSE99420	T cell CD8+ effector memory	0.11 [IQR: 0.013 - 0.22] range: 4.5e-17 - 0.26	0.25 [IQR: 0.2 - 0.29] range: 4.4e-18 - 0.36	0.19 [IQR: 0.17 - 0.24] range: 0.064 - 0.3	0.18 [IQR: 0.069 - 0.23] range: 0 - 0.35	p = 0.048	η² = 0.12
xcell	GSE99420	Class-switched memory B cell	0.25 [IQR: 0.015 - 0.32] range: 0 - 0.36	0.34 [IQR: 0.26 - 0.38] range: 0.1 - 0.44	0.21 [IQR: 0.2 - 0.21] range: 0.15 - 0.22	0.17 [IQR: 0.1 - 0.34] range: 0.049 - 0.49	p = 0.014	η² = 0.19
xcell	GSE99420	Myeloid dendritic cell	0.089 [IQR: 0.048 - 0.12] range: 0.015 - 0.19	0.058 [IQR: 0.046 - 0.089] range: 0 - 0.21	0.13 [IQR: 0.081 - 0.15] range: 0.081 - 0.18	0.083 [IQR: 0.041 - 0.1] range: 1.6e-18 - 0.17	ns (p = 0.24)	η² = 0.033
xcell	GSE99420	Endothelial cell	0.083 [IQR: 1.3e-18 - 0.097] range: 0 - 0.11	5.8e-18 [IQR: 0 - 0.022] range: 0 - 0.066	0.021 [IQR: 0.012 - 0.089] range: 4.2e-19 - 0.091	0.0017 [IQR: 0 - 0.034] range: 0 - 0.097	ns (p = 0.25)	η² = 0.031
xcell	GSE99420	Eosinophil	0.012 [IQR: 7.4e-18 - 0.028] range: 0 - 0.079	0.045 [IQR: 5.9e-18 - 0.075] range: 0 - 0.24	6.5e-18 [IQR: 0 - 0.046] range: 0 - 0.064	3.3e-19 [IQR: 0 - 0.01] range: 0 - 0.16	ns (p = 0.14)	η² = 0.065
xcell	GSE99420	Cancer associated fibroblast	0.41 [IQR: 0.29 - 0.6] range: 0 - 0.68	0.077 [IQR: 7.5e-18 - 0.11] range: 0 - 0.29	0.21 [IQR: 0.16 - 0.26] range: 1.7e-19 - 0.28	0.048 [IQR: 0.0013 - 0.12] range: 0 - 0.45	p = 0.016	η² = 0.18
xcell	GSE99420	Macrophage	0.067 [IQR: 0.01 - 0.17] range: 0 - 0.19	0.14 [IQR: 0.1 - 0.21] range: 3.6e-18 - 0.32	0.14 [IQR: 0.13 - 0.16] range: 0.12 - 0.23	0.15 [IQR: 0.077 - 0.17] range: 0.0096 - 0.25	ns (p = 0.5)	η² = -0.0087
xcell	GSE99420	Macrophage M1	0.052 [IQR: 0.014 - 0.083] range: 0 - 0.099	0.056 [IQR: 0.036 - 0.094] range: 0 - 0.14	0.081 [IQR: 0.077 - 0.12] range: 0.057 - 0.12	0.065 [IQR: 0.029 - 0.081] range: 0.0096 - 0.12	ns (p = 0.34)	η² = 0.012
xcell	GSE99420	Macrophage M2	1.1e-17 [IQR: 0 - 0.026] range: 0 - 0.18	0.12 [IQR: 0.075 - 0.15] range: 0.029 - 0.22	0.057 [IQR: 0.017 - 0.067] range: 0 - 0.072	0.097 [IQR: 0.078 - 0.12] range: 0.011 - 0.18	p = 0.0096	η² = 0.21
xcell	GSE99420	Mast cell	0.027 [IQR: 0.0033 - 0.031] range: 0 - 0.04	0.037 [IQR: 0.032 - 0.039] range: 0.014 - 0.052	0.018 [IQR: 0.0071 - 0.03] range: 0 - 0.041	0.024 [IQR: 0.019 - 0.031] range: 0.0064 - 0.04	p = 0.0096	η² = 0.23
xcell	GSE99420	B cell memory	0.013 [IQR: 2.2e-20 - 0.033] range: 0 - 0.076	0.011 [IQR: 4.8e-19 - 0.039] range: 0 - 0.11	2.1e-19 [IQR: 0 - 0.024] range: 0 - 0.029	1.2e-17 [IQR: 2.7e-19 - 0.017] range: 0 - 0.13	ns (p = 0.68)	η² = -0.025
xcell	GSE99420	Monocyte	0.059 [IQR: 0.016 - 0.075] range: 8.8e-19 - 0.11	0.026 [IQR: 2e-19 - 0.057] range: 0 - 0.1	0.077 [IQR: 0.047 - 0.12] range: 0.04 - 0.18	0.0029 [IQR: 0 - 0.058] range: 0 - 0.17	ns (p = 0.13)	η² = 0.073
xcell	GSE99420	B cell naive	0 [IQR: 0 - 2.7e-18] range: 0 - 0.0094	0.012 [IQR: 1.2e-17 - 0.035] range: 0 - 0.084	0 [IQR: 0 - 9.7e-18] range: 0 - 1e-17	7.8e-19 [IQR: 0 - 0.017] range: 0 - 0.057	p = 0.0096	η² = 0.22
xcell	GSE99420	Neutrophil	6.7e-18 [IQR: 1.1e-18 - 0.017] range: 0 - 0.042	0.012 [IQR: 6.4e-20 - 0.028] range: 0 - 0.039	0.025 [IQR: 0.015 - 0.042] range: 0.0084 - 0.056	0.021 [IQR: 0.0059 - 0.028] range: 0 - 0.065	ns (p = 0.29)	η² = 0.021
xcell	GSE99420	NK cell	3.9e-18 [IQR: 3.5e-20 - 0.13] range: 0 - 0.22	0.17 [IQR: 0.14 - 0.2] range: 0.048 - 0.3	0.16 [IQR: 0.12 - 0.21] range: 8.1e-19 - 0.23	0.15 [IQR: 0.097 - 0.19] range: 0.048 - 0.27	ns (p = 0.13)	η² = 0.077
xcell	GSE99420	T cell NK	0.19 [IQR: 0.15 - 0.22] range: 0 - 0.33	0.16 [IQR: 0.14 - 0.2] range: 0.031 - 0.35	0.24 [IQR: 0.23 - 0.24] range: 0.22 - 0.29	0.23 [IQR: 0.21 - 0.26] range: 0.087 - 0.48	p = 0.035	η² = 0.14
xcell	GSE99420	Plasmacytoid dendritic cell	0.092 [IQR: 0.016 - 0.17] range: 0 - 0.25	0.14 [IQR: 0.1 - 0.19] range: 0.029 - 0.29	0.095 [IQR: 0.086 - 0.15] range: 0.051 - 0.18	0.11 [IQR: 0.068 - 0.15] range: 5.2e-20 - 0.23	ns (p = 0.23)	η² = 0.04
xcell	GSE99420	B cell plasma	0.027 [IQR: 0.01 - 0.11] range: 0 - 0.14	0.036 [IQR: 2.4e-17 - 0.06] range: 0 - 0.13	0.035 [IQR: 0.034 - 0.041] range: 0.034 - 0.12	0.0074 [IQR: 5.9e-18 - 0.038] range: 0 - 0.12	ns (p = 0.25)	η² = 0.028
xcell	GSE99420	T cell gamma delta	0.057 [IQR: 0.049 - 0.18] range: 2.1e-17 - 0.22	0.19 [IQR: 0.17 - 0.21] range: 0.14 - 0.23	0.16 [IQR: 0.13 - 0.19] range: 0.11 - 0.2	0.16 [IQR: 0.12 - 0.18] range: 0.063 - 0.25	p = 0.029	η² = 0.15
xcell	GSE99420	T cell CD4+ Th1	0.13 [IQR: 0.12 - 0.19] range: 0 - 0.27	0.22 [IQR: 0.18 - 0.25] range: 0.043 - 0.31	0.18 [IQR: 0.17 - 0.2] range: 0.13 - 0.25	0.22 [IQR: 0.17 - 0.27] range: 0.093 - 0.3	ns (p = 0.23)	η² = 0.037
xcell	GSE99420	T cell CD4+ Th2	0.024 [IQR: 1.5e-17 - 0.036] range: 0 - 0.073	0.09 [IQR: 0.069 - 0.099] range: 0.037 - 0.15	0.048 [IQR: 0.039 - 0.056] range: 6.1e-19 - 0.1	0.076 [IQR: 0.054 - 0.091] range: 0 - 0.12	p = 0.0096	η² = 0.25
xcell	GSE99420	T cell regulatory (Tregs)	0.047 [IQR: 0.025 - 0.088] range: 0 - 0.12	0.085 [IQR: 0.059 - 0.11] range: 0 - 0.17	0.028 [IQR: 0.021 - 0.078] range: 0 - 0.14	0.031 [IQR: 0.016 - 0.089] range: 0 - 0.14	ns (p = 0.18)	η² = 0.054
mcp	TCGA	Samples, N	24	63	27	35
mcp	TCGA	T cell	89 [IQR: 52 - 120] range: 34 - 180	220 [IQR: 150 - 340] range: 71 - 750	85 [IQR: 44 - 140] range: 18 - 410	110 [IQR: 67 - 140] range: 34 - 940	p < 0.001	η² = 0.36
mcp	TCGA	T cell CD8+	87 [IQR: 39 - 150] range: 17 - 1400	180 [IQR: 100 - 260] range: 9.5 - 650	87 [IQR: 45 - 130] range: 3.1 - 520	80 [IQR: 37 - 130] range: 12 - 1000	p < 0.001	η² = 0.13
mcp	TCGA	NK cell	7.8 [IQR: 6.9 - 9.5] range: 4 - 17	16 [IQR: 9.9 - 26] range: 5.6 - 74	10 [IQR: 8 - 13] range: 4.2 - 56	10 [IQR: 7.1 - 15] range: 4.5 - 52	p < 0.001	η² = 0.19
mcp	TCGA	B cell	80 [IQR: 51 - 140] range: 20 - 380	220 [IQR: 88 - 430] range: 44 - 2700	65 [IQR: 26 - 200] range: 4.2 - 1600	58 [IQR: 29 - 160] range: 9.8 - 1000	p < 0.001	η² = 0.18
mcp	TCGA	Monocyte	440 [IQR: 250 - 590] range: 120 - 1100	630 [IQR: 390 - 980] range: 96 - 4700	430 [IQR: 310 - 620] range: 180 - 1800	380 [IQR: 230 - 540] range: 50 - 1800	p = 0.0022	η² = 0.083
mcp	TCGA	Macrophage/Monocyte	440 [IQR: 250 - 590] range: 120 - 1100	630 [IQR: 390 - 980] range: 96 - 4700	430 [IQR: 310 - 620] range: 180 - 1800	380 [IQR: 230 - 540] range: 50 - 1800	p = 0.0022	η² = 0.083
mcp	TCGA	Myeloid dendritic cell	79 [IQR: 59 - 120] range: 25 - 170	100 [IQR: 69 - 170] range: 9.5 - 850	66 [IQR: 40 - 110] range: 19 - 190	68 [IQR: 38 - 110] range: 17 - 440	p = 0.0095	η² = 0.06
mcp	TCGA	Neutrophil	330 [IQR: 300 - 380] range: 230 - 530	350 [IQR: 300 - 420] range: 220 - 530	360 [IQR: 330 - 410] range: 250 - 510	370 [IQR: 320 - 400] range: 230 - 470	ns (p = 0.39)	η² = -0.00011
mcp	TCGA	Endothelial cell	1000 [IQR: 810 - 1200] range: 500 - 2600	380 [IQR: 320 - 440] range: 210 - 790	640 [IQR: 530 - 820] range: 240 - 1300	400 [IQR: 330 - 560] range: 240 - 1100	p < 0.001	η² = 0.5
mcp	TCGA	Cancer associated fibroblast	1e+05 [IQR: 59000 - 170000] range: 17000 - 390000	3100 [IQR: 1800 - 4300] range: 560 - 8600	33000 [IQR: 12000 - 43000] range: 2600 - 120000	9800 [IQR: 5900 - 12000] range: 3400 - 95000	p < 0.001	η² = 0.74
mcp	GSE99420	Samples, N	7	30	5	18
mcp	GSE99420	T cell	960 [IQR: 790 - 1900] range: 620 - 2100	2200 [IQR: 1700 - 2400] range: 990 - 3800	1800 [IQR: 1100 - 1900] range: 1100 - 2000	1400 [IQR: 1100 - 2000] range: 700 - 3100	p = 0.012	η² = 0.18
mcp	GSE99420	T cell CD8+	330 [IQR: 280 - 460] range: 220 - 720	460 [IQR: 410 - 540] range: 260 - 640	420 [IQR: 370 - 430] range: 290 - 570	340 [IQR: 270 - 490] range: 230 - 730	ns (p = 0.11)	η² = 0.073
mcp	GSE99420	NK cell	340 [IQR: 310 - 520] range: 270 - 600	600 [IQR: 480 - 760] range: 340 - 1500	500 [IQR: 410 - 830] range: 330 - 1500	500 [IQR: 370 - 620] range: 340 - 790	p = 0.039	η² = 0.12
mcp	GSE99420	B cell	890 [IQR: 590 - 1400] range: 490 - 1800	1300 [IQR: 920 - 1700] range: 660 - 2400	750 [IQR: 740 - 910] range: 640 - 980	820 [IQR: 620 - 960] range: 350 - 2800	p = 0.012	η² = 0.18
mcp	GSE99420	Monocyte	3500 [IQR: 2700 - 4800] range: 2200 - 5700	4300 [IQR: 3600 - 5800] range: 2100 - 9100	4800 [IQR: 4100 - 5800] range: 3900 - 6100	4200 [IQR: 3400 - 5300] range: 2300 - 6500	ns (p = 0.51)	η² = -0.012
mcp	GSE99420	Macrophage/Monocyte	3500 [IQR: 2700 - 4800] range: 2200 - 5700	4300 [IQR: 3600 - 5800] range: 2100 - 9100	4800 [IQR: 4100 - 5800] range: 3900 - 6100	4200 [IQR: 3400 - 5300] range: 2300 - 6500	ns (p = 0.51)	η² = -0.012
mcp	GSE99420	Myeloid dendritic cell	640 [IQR: 580 - 800] range: 380 - 1100	730 [IQR: 540 - 930] range: 290 - 1800	830 [IQR: 820 - 980] range: 750 - 1100	580 [IQR: 500 - 800] range: 370 - 940	ns (p = 0.17)	η² = 0.052
mcp	GSE99420	Neutrophil	960 [IQR: 770 - 1400] range: 470 - 1700	600 [IQR: 540 - 730] range: 420 - 1000	1500 [IQR: 1400 - 2000] range: 1300 - 2300	1100 [IQR: 700 - 1500] range: 480 - 2200	p < 0.001	η² = 0.36
mcp	GSE99420	Endothelial cell	3100 [IQR: 2900 - 3200] range: 2400 - 3900	2900 [IQR: 2800 - 3000] range: 2200 - 3200	3100 [IQR: 3000 - 3300] range: 2700 - 3900	2900 [IQR: 2800 - 3100] range: 2300 - 4000	ns (p = 0.24)	η² = 0.032
mcp	GSE99420	Cancer associated fibroblast	13000 [IQR: 12000 - 14000] range: 7200 - 15000	6200 [IQR: 5300 - 8000] range: 2200 - 10000	12000 [IQR: 12000 - 13000] range: 8000 - 13000	8500 [IQR: 6600 - 9700] range: 5300 - 14000	p < 0.001	η² = 0.42

## Sheet: Table S9
Cohort	Variable	#1	#2	#3	#4	Significance	Effect size
TCGA	INTRINSIC PATHWAY FOR APOPTOSIS	-0.15 [IQR: -0.24 - -0.11] range: -0.31 - 0.066	-0.013 [IQR: -0.11 - 0.11] range: -0.36 - 0.31	-0.00087 [IQR: -0.15 - 0.15] range: -0.33 - 0.28	0.069 [IQR: -0.009 - 0.15] range: -0.29 - 0.3	p < 0.001	η² = 0.18
TCGA	RECOGNITION OF DNA DAMAGE BY PCNA CONTAINING REPLICATION COMPLEX	-0.5 [IQR: -0.57 - -0.35] range: -0.7 - 0.11	0.16 [IQR: -0.076 - 0.27] range: -0.5 - 0.5	-0.085 [IQR: -0.29 - 0.27] range: -0.59 - 0.43	0.29 [IQR: 0.17 - 0.36] range: -0.3 - 0.5	p < 0.001	η² = 0.46
TCGA	TRANSLESION SYNTHESIS BY POLH	-0.48 [IQR: -0.57 - -0.35] range: -0.73 - 0.013	0.071 [IQR: -0.14 - 0.25] range: -0.72 - 0.51	-0.087 [IQR: -0.26 - 0.27] range: -0.6 - 0.54	0.33 [IQR: 0.12 - 0.43] range: -0.4 - 0.65	p < 0.001	η² = 0.42
TCGA	POLB DEPENDENT LONG PATCH BASE EXCISION REPAIR	-0.64 [IQR: -0.72 - -0.46] range: -0.87 - 0.32	0.35 [IQR: 0.066 - 0.47] range: -0.63 - 0.71	-0.091 [IQR: -0.36 - 0.2] range: -0.64 - 0.45	0.23 [IQR: 0.015 - 0.39] range: -0.58 - 0.62	p < 0.001	η² = 0.43
TCGA	RESOLUTION OF AP SITES VIA THE MULTIPLE NUCLEOTIDE PATCH REPLACEMENT PATHWAY	-0.57 [IQR: -0.62 - -0.43] range: -0.79 - 0.22	0.2 [IQR: 0.029 - 0.36] range: -0.6 - 0.54	-0.062 [IQR: -0.29 - 0.26] range: -0.64 - 0.54	0.27 [IQR: 0.11 - 0.4] range: -0.46 - 0.57	p < 0.001	η² = 0.45
TCGA	RELEASE OF APOPTOTIC FACTORS FROM THE MITOCHONDRIA	-0.44 [IQR: -0.6 - -0.25] range: -0.77 - 0.49	0.14 [IQR: -0.11 - 0.3] range: -0.65 - 0.67	-0.19 [IQR: -0.33 - 0.19] range: -0.69 - 0.57	0.14 [IQR: -0.012 - 0.35] range: -0.53 - 0.61	p < 0.001	η² = 0.26
TCGA	FORMATION OF APOPTOSOME	-0.35 [IQR: -0.4 - -0.26] range: -0.57 - -0.1	0.14 [IQR: 0.037 - 0.29] range: -0.43 - 0.43	-0.11 [IQR: -0.37 - -0.007] range: -0.53 - 0.41	0.081 [IQR: -0.063 - 0.23] range: -0.43 - 0.6	p < 0.001	η² = 0.37
TCGA	CYTOCHROME C MEDIATED APOPTOTIC RESPONSE	-0.29 [IQR: -0.39 - -0.2] range: -0.55 - 0.0012	0.14 [IQR: -0.04 - 0.29] range: -0.46 - 0.48	-0.035 [IQR: -0.32 - 0.044] range: -0.47 - 0.33	0.071 [IQR: -0.076 - 0.22] range: -0.48 - 0.48	p < 0.001	η² = 0.31
TCGA	APOPTOTIC CLEAVAGE OF CELLULAR PROTEINS	0.19 [IQR: 0.00016 - 0.29] range: -0.28 - 0.42	-0.14 [IQR: -0.26 - -0.024] range: -0.44 - 0.25	0.19 [IQR: 0.053 - 0.29] range: -0.4 - 0.42	0.022 [IQR: -0.13 - 0.12] range: -0.48 - 0.32	p < 0.001	η² = 0.34
TCGA	SMAC XIAP REGULATED APOPTOTIC RESPONSE	-0.23 [IQR: -0.43 - -0.095] range: -0.57 - 0.11	0.095 [IQR: -0.13 - 0.3] range: -0.57 - 0.59	-0.098 [IQR: -0.28 - 0.086] range: -0.53 - 0.35	0.063 [IQR: -0.19 - 0.26] range: -0.51 - 0.51	p < 0.001	η² = 0.16
TCGA	APOPTOTIC FACTOR MEDIATED RESPONSE	-0.28 [IQR: -0.43 - -0.18] range: -0.52 - 0.16	0.1 [IQR: -0.04 - 0.23] range: -0.42 - 0.4	-0.028 [IQR: -0.27 - 0.17] range: -0.35 - 0.27	0.076 [IQR: -0.059 - 0.17] range: -0.3 - 0.44	p < 0.001	η² = 0.29
TCGA	OPIOID SIGNALLING	0.25 [IQR: 0.16 - 0.27] range: -0.012 - 0.31	-0.13 [IQR: -0.21 - -0.066] range: -0.37 - 0.25	0.023 [IQR: -0.064 - 0.22] range: -0.27 - 0.29	-0.071 [IQR: -0.12 - 0.042] range: -0.32 - 0.31	p < 0.001	η² = 0.46
TCGA	PKA MEDIATED PHOSPHORYLATION OF CREB	0.37 [IQR: 0.22 - 0.43] range: -0.26 - 0.5	-0.12 [IQR: -0.29 - 0.035] range: -0.53 - 0.45	-0.0064 [IQR: -0.27 - 0.21] range: -0.39 - 0.45	-0.14 [IQR: -0.25 - -0.015] range: -0.48 - 0.45	p < 0.001	η² = 0.29
TCGA	G PROTEIN MEDIATED EVENTS	0.3 [IQR: 0.21 - 0.38] range: -0.095 - 0.45	-0.1 [IQR: -0.21 - 0.033] range: -0.46 - 0.34	-0.038 [IQR: -0.18 - 0.17] range: -0.39 - 0.39	-0.12 [IQR: -0.27 - 0.0068] range: -0.42 - 0.35	p < 0.001	η² = 0.34
TCGA	NEUROTRANSMITTER RELEASE CYCLE	0.17 [IQR: 0.0073 - 0.22] range: -0.21 - 0.61	-0.11 [IQR: -0.21 - -0.025] range: -0.39 - 0.19	0.013 [IQR: -0.079 - 0.11] range: -0.23 - 0.3	-0.035 [IQR: -0.12 - 0.11] range: -0.32 - 0.32	p < 0.001	η² = 0.26
TCGA	NEUROTRANSMITTER CLEARANCE	0.38 [IQR: 0.26 - 0.45] range: -0.29 - 0.64	-0.39 [IQR: -0.54 - -0.18] range: -0.74 - 0.47	0.32 [IQR: 0.19 - 0.46] range: -0.41 - 0.73	0.092 [IQR: -0.1 - 0.24] range: -0.56 - 0.59	p < 0.001	η² = 0.55
TCGA	NEUROTRANSMITTER RECEPTORS AND POSTSYNAPTIC SIGNAL TRANSMISSION	0.18 [IQR: 0.056 - 0.25] range: -0.014 - 0.45	-0.13 [IQR: -0.17 - -0.073] range: -0.32 - 0.16	0.039 [IQR: -0.017 - 0.11] range: -0.11 - 0.28	-0.0028 [IQR: -0.062 - 0.079] range: -0.26 - 0.22	p < 0.001	η² = 0.49
TCGA	TRANSMISSION ACROSS CHEMICAL SYNAPSES	0.19 [IQR: 0.046 - 0.22] range: -0.05 - 0.49	-0.14 [IQR: -0.2 - -0.09] range: -0.35 - 0.11	0.07 [IQR: -0.0066 - 0.12] range: -0.16 - 0.28	-0.0023 [IQR: -0.081 - 0.13] range: -0.24 - 0.27	p < 0.001	η² = 0.48
TCGA	FORMATION OF RNA POL II ELONGATION COMPLEX	-0.43 [IQR: -0.45 - -0.33] range: -0.52 - -0.017	0.064 [IQR: -0.084 - 0.2] range: -0.4 - 0.39	0.0048 [IQR: -0.23 - 0.23] range: -0.48 - 0.33	0.27 [IQR: 0.097 - 0.38] range: -0.33 - 0.49	p < 0.001	η² = 0.43
TCGA	IRS MEDIATED SIGNALLING	0.087 [IQR: 0.047 - 0.22] range: -0.25 - 0.37	-0.11 [IQR: -0.22 - -0.025] range: -0.37 - 0.4	0.17 [IQR: 0.0056 - 0.28] range: -0.17 - 0.36	-0.01 [IQR: -0.12 - 0.14] range: -0.37 - 0.3	p < 0.001	η² = 0.25
TCGA	MAPK1 ERK2 ACTIVATION	-0.36 [IQR: -0.46 - -0.12] range: -0.64 - 0.32	0.44 [IQR: 0.21 - 0.51] range: -0.38 - 0.72	-0.32 [IQR: -0.44 - 0.09] range: -0.72 - 0.37	-0.29 [IQR: -0.49 - -0.1] range: -0.7 - 0.57	p < 0.001	η² = 0.54
TCGA	SOS MEDIATED SIGNALLING	0.13 [IQR: -0.071 - 0.33] range: -0.28 - 0.47	-0.29 [IQR: -0.45 - -0.098] range: -0.72 - 0.66	0.36 [IQR: 0.14 - 0.47] range: -0.41 - 0.63	0.18 [IQR: -0.073 - 0.36] range: -0.65 - 0.55	p < 0.001	η² = 0.39
TCGA	FORMATION OF THE EARLY ELONGATION COMPLEX	-0.51 [IQR: -0.55 - -0.35] range: -0.6 - 0.16	-0.019 [IQR: -0.19 - 0.19] range: -0.48 - 0.55	0.093 [IQR: -0.3 - 0.3] range: -0.57 - 0.53	0.42 [IQR: 0.2 - 0.51] range: -0.45 - 0.59	p < 0.001	η² = 0.41
TCGA	INHIBITION OF REPLICATION INITIATION OF DAMAGED DNA BY RB1 E2F1	-0.46 [IQR: -0.56 - -0.28] range: -0.7 - 0.34	-0.025 [IQR: -0.3 - 0.23] range: -0.65 - 0.51	0.084 [IQR: -0.11 - 0.3] range: -0.46 - 0.59	0.36 [IQR: 0.08 - 0.48] range: -0.63 - 0.62	p < 0.001	η² = 0.34
TCGA	E2F MEDIATED REGULATION OF DNA REPLICATION	-0.52 [IQR: -0.62 - -0.38] range: -0.72 - -0.077	0.089 [IQR: -0.22 - 0.29] range: -0.68 - 0.54	0.13 [IQR: -0.22 - 0.3] range: -0.51 - 0.56	0.39 [IQR: 0.12 - 0.48] range: -0.57 - 0.65	p < 0.001	η² = 0.4
TCGA	ANTIVIRAL MECHANISM BY IFN STIMULATED GENES	-0.41 [IQR: -0.45 - -0.35] range: -0.52 - -0.25	0.15 [IQR: -0.12 - 0.3] range: -0.4 - 0.48	-0.00077 [IQR: -0.14 - 0.16] range: -0.33 - 0.46	0.18 [IQR: 0.022 - 0.33] range: -0.34 - 0.47	p < 0.001	η² = 0.43
TCGA	SIGNALING BY NODAL	-0.045 [IQR: -0.11 - 0.1] range: -0.21 - 0.31	-0.3 [IQR: -0.41 - -0.089] range: -0.52 - 0.37	0.35 [IQR: 0.23 - 0.41] range: -0.22 - 0.61	0.19 [IQR: 0.061 - 0.3] range: -0.5 - 0.46	p < 0.001	η² = 0.47
TCGA	SIGNALING BY ERBB2	0.11 [IQR: 0.023 - 0.19] range: -0.19 - 0.3	-0.17 [IQR: -0.24 - -0.061] range: -0.41 - 0.13	0.17 [IQR: 0.12 - 0.25] range: -0.1 - 0.36	-0.01 [IQR: -0.096 - 0.042] range: -0.4 - 0.28	p < 0.001	η² = 0.49
TCGA	SIGNALING BY ERBB2 IN CANCER	0.14 [IQR: -0.05 - 0.23] range: -0.18 - 0.36	-0.12 [IQR: -0.24 - 0.0011] range: -0.42 - 0.31	0.13 [IQR: 0.0016 - 0.27] range: -0.23 - 0.43	-0.12 [IQR: -0.29 - 0.044] range: -0.49 - 0.28	p < 0.001	η² = 0.25
TCGA	REGULATION OF GENE EXPRESSION BY HYPOXIA INDUCIBLE FACTOR	0.32 [IQR: 0.24 - 0.44] range: -0.15 - 0.56	-0.21 [IQR: -0.38 - -0.035] range: -0.72 - 0.44	0.27 [IQR: 0.1 - 0.43] range: -0.28 - 0.65	-0.19 [IQR: -0.43 - 0.17] range: -0.68 - 0.55	p < 0.001	η² = 0.42
TCGA	SIGNALING BY ERBB4	0.15 [IQR: 0.067 - 0.23] range: -0.11 - 0.27	-0.095 [IQR: -0.18 - 0.017] range: -0.41 - 0.32	0.045 [IQR: -0.039 - 0.14] range: -0.23 - 0.35	-0.076 [IQR: -0.17 - 0.02] range: -0.26 - 0.23	p < 0.001	η² = 0.28
TCGA	ERYTHROCYTES TAKE UP OXYGEN AND RELEASE CARBON DIOXIDE	0.11 [IQR: -0.19 - 0.24] range: -0.48 - 0.66	-0.3 [IQR: -0.52 - -0.12] range: -0.63 - 0.54	0.39 [IQR: 0.18 - 0.51] range: -0.23 - 0.87	0.31 [IQR: 0.076 - 0.38] range: -0.38 - 0.72	p < 0.001	η² = 0.47
TCGA	SHC1 EVENTS IN ERBB2 SIGNALING	0.27 [IQR: 0.1 - 0.38] range: -0.15 - 0.48	-0.24 [IQR: -0.32 - -0.073] range: -0.45 - 0.26	0.26 [IQR: 0.13 - 0.35] range: -0.081 - 0.5	-0.057 [IQR: -0.22 - 0.046] range: -0.46 - 0.24	p < 0.001	η² = 0.56
TCGA	SHC1 EVENTS IN ERBB4 SIGNALING	0.13 [IQR: 0.018 - 0.24] range: -0.24 - 0.35	-0.19 [IQR: -0.28 - -0.011] range: -0.51 - 0.37	0.24 [IQR: 0.044 - 0.31] range: -0.16 - 0.5	-0.015 [IQR: -0.16 - 0.084] range: -0.41 - 0.25	p < 0.001	η² = 0.36
TCGA	MITOCHONDRIAL PROTEIN IMPORT	-0.51 [IQR: -0.6 - -0.4] range: -0.67 - 0.2	-0.054 [IQR: -0.25 - 0.21] range: -0.62 - 0.56	0.093 [IQR: -0.4 - 0.34] range: -0.65 - 0.56	0.44 [IQR: 0.31 - 0.56] range: -0.48 - 0.71	p < 0.001	η² = 0.41
TCGA	CA2 ACTIVATED K CHANNELS	0.2 [IQR: -0.053 - 0.32] range: -0.35 - 0.53	-0.27 [IQR: -0.36 - 0.012] range: -0.67 - 0.49	0.14 [IQR: -0.16 - 0.37] range: -0.51 - 0.67	0.15 [IQR: 0.04 - 0.28] range: -0.55 - 0.56	p < 0.001	η² = 0.25
TCGA	INWARDLY RECTIFYING K CHANNELS	0.31 [IQR: 0.21 - 0.42] range: 0.044 - 0.53	-0.17 [IQR: -0.27 - -0.098] range: -0.45 - 0.21	0.11 [IQR: -0.055 - 0.23] range: -0.28 - 0.45	-0.11 [IQR: -0.24 - -0.0026] range: -0.44 - 0.32	p < 0.001	η² = 0.55
TCGA	SPERM MOTILITY AND TAXES	-0.16 [IQR: -0.25 - 0.0016] range: -0.55 - 0.35	0.19 [IQR: 0.022 - 0.36] range: -0.35 - 0.8	-0.32 [IQR: -0.45 - -0.043] range: -0.66 - 0.53	-0.063 [IQR: -0.35 - 0.19] range: -0.65 - 0.82	p < 0.001	η² = 0.24
TCGA	ACROSOME REACTION AND SPERM OOCYTE MEMBRANE BINDING	-0.08 [IQR: -0.23 - 0.1] range: -0.54 - 0.61	-0.075 [IQR: -0.38 - 0.094] range: -0.79 - 0.79	-0.1 [IQR: -0.41 - 0.075] range: -0.68 - 0.66	0.24 [IQR: 0.012 - 0.52] range: -0.45 - 0.9	p < 0.001	η² = 0.14
TCGA	MITOCHONDRIAL IRON SULFUR CLUSTER BIOGENESIS	-0.48 [IQR: -0.59 - -0.13] range: -0.77 - 0.26	0.0047 [IQR: -0.29 - 0.3] range: -0.57 - 0.63	-0.029 [IQR: -0.37 - 0.21] range: -0.54 - 0.58	0.32 [IQR: -0.046 - 0.47] range: -0.46 - 0.61	p < 0.001	η² = 0.22
TCGA	EXTRINSIC PATHWAY OF FIBRIN CLOT FORMATION	0.45 [IQR: 0.25 - 0.61] range: -0.077 - 0.75	-0.49 [IQR: -0.67 - -0.28] range: -0.91 - 0.54	0.57 [IQR: 0.41 - 0.71] range: -0.39 - 0.83	0.17 [IQR: -0.0019 - 0.36] range: -0.61 - 0.73	p < 0.001	η² = 0.66
TCGA	INTRINSIC PATHWAY OF FIBRIN CLOT FORMATION	0.054 [IQR: -0.11 - 0.25] range: -0.38 - 0.5	-0.25 [IQR: -0.35 - -0.13] range: -0.52 - 0.35	0.34 [IQR: 0.27 - 0.42] range: -0.28 - 0.49	0.14 [IQR: 0.011 - 0.34] range: -0.36 - 0.45	p < 0.001	η² = 0.54
TCGA	COMMON PATHWAY OF FIBRIN CLOT FORMATION	0.3 [IQR: 0.17 - 0.47] range: -0.34 - 0.71	-0.33 [IQR: -0.4 - -0.21] range: -0.56 - 0.14	0.5 [IQR: 0.35 - 0.58] range: -0.33 - 0.73	-0.1 [IQR: -0.25 - 0.15] range: -0.46 - 0.53	p < 0.001	η² = 0.69
TCGA	FORMATION OF FIBRIN CLOT CLOTTING CASCADE	0.23 [IQR: 0.0027 - 0.38] range: -0.26 - 0.56	-0.3 [IQR: -0.35 - -0.24] range: -0.47 - 0.2	0.43 [IQR: 0.32 - 0.48] range: -0.3 - 0.57	0.058 [IQR: -0.063 - 0.23] range: -0.46 - 0.43	p < 0.001	η² = 0.68
TCGA	INHIBITION OF THE PROTEOLYTIC ACTIVITY OF APC C REQUIRED FOR THE ONSET OF ANAPHASE BY MITOTIC SPINDLE CHECKPOINT COMPONENTS	-0.48 [IQR: -0.56 - -0.41] range: -0.63 - 0.033	0.058 [IQR: -0.11 - 0.3] range: -0.4 - 0.54	-0.069 [IQR: -0.29 - 0.15] range: -0.55 - 0.48	0.24 [IQR: 0.12 - 0.35] range: -0.26 - 0.6	p < 0.001	η² = 0.45
TCGA	REGULATION OF SIGNALING BY NODAL	-0.16 [IQR: -0.27 - 0.018] range: -0.43 - 0.47	-0.35 [IQR: -0.5 - -0.11] range: -0.72 - 0.54	0.41 [IQR: 0.29 - 0.57] range: -0.22 - 0.75	0.24 [IQR: 0.055 - 0.47] range: -0.61 - 0.59	p < 0.001	η² = 0.44
TCGA	COLLAGEN DEGRADATION	0.42 [IQR: 0.4 - 0.51] range: 0.12 - 0.63	-0.31 [IQR: -0.42 - -0.16] range: -0.6 - 0.11	0.25 [IQR: 0.14 - 0.41] range: -0.31 - 0.54	-0.17 [IQR: -0.24 - -0.0046] range: -0.42 - 0.47	p < 0.001	η² = 0.67
TCGA	ALPHA DEFENSINS	0.3 [IQR: 0.056 - 0.49] range: -0.28 - 0.87	0.097 [IQR: -0.095 - 0.35] range: -0.42 - 0.64	0.25 [IQR: 0.034 - 0.43] range: -0.37 - 0.7	-0.054 [IQR: -0.3 - 0.14] range: -0.56 - 0.59	p < 0.001	η² = 0.14
TCGA	DEGRADATION OF THE EXTRACELLULAR MATRIX	0.39 [IQR: 0.31 - 0.45] range: 0.13 - 0.52	-0.3 [IQR: -0.37 - -0.16] range: -0.5 - 0.12	0.24 [IQR: 0.14 - 0.38] range: -0.16 - 0.48	-0.13 [IQR: -0.19 - -0.0026] range: -0.37 - 0.41	p < 0.001	η² = 0.73
TCGA	EXTRACELLULAR MATRIX ORGANIZATION	0.37 [IQR: 0.33 - 0.44] range: 0.11 - 0.53	-0.26 [IQR: -0.34 - -0.18] range: -0.45 - -0.0055	0.26 [IQR: 0.12 - 0.38] range: -0.28 - 0.5	-0.14 [IQR: -0.23 - -0.01] range: -0.36 - 0.45	p < 0.001	η² = 0.74
TCGA	COLLAGEN FORMATION	0.44 [IQR: 0.34 - 0.5] range: -0.042 - 0.63	-0.29 [IQR: -0.39 - -0.18] range: -0.53 - 0.042	0.26 [IQR: 0.1 - 0.4] range: -0.38 - 0.51	-0.15 [IQR: -0.25 - -0.046] range: -0.37 - 0.46	p < 0.001	η² = 0.71
TCGA	ACYL CHAIN REMODELLING OF PS	0.18 [IQR: -0.18 - 0.41] range: -0.5 - 0.57	-0.18 [IQR: -0.28 - -0.061] range: -0.41 - 0.28	0.046 [IQR: -0.098 - 0.2] range: -0.34 - 0.45	0.21 [IQR: 0.033 - 0.28] range: -0.39 - 0.47	p < 0.001	η² = 0.32
TCGA	ACYL CHAIN REMODELING OF DAG AND TAG	0.043 [IQR: -0.36 - 0.16] range: -0.44 - 0.41	0.19 [IQR: -0.077 - 0.38] range: -0.44 - 0.64	-0.059 [IQR: -0.33 - 0.16] range: -0.65 - 0.43	-0.2 [IQR: -0.33 - 0.0098] range: -0.61 - 0.56	p < 0.001	η² = 0.17
TCGA	SYNTHESIS OF PC	-0.094 [IQR: -0.2 - 0.042] range: -0.34 - 0.27	-0.13 [IQR: -0.24 - -0.03] range: -0.48 - 0.34	0.1 [IQR: 0.0041 - 0.24] range: -0.11 - 0.54	0.12 [IQR: 0.048 - 0.28] range: -0.37 - 0.41	p < 0.001	η² = 0.33
TCGA	GLYCEROPHOSPHOLIPID BIOSYNTHESIS	0.014 [IQR: -0.089 - 0.17] range: -0.21 - 0.36	-0.086 [IQR: -0.14 - -0.013] range: -0.28 - 0.13	0.058 [IQR: 0.0092 - 0.17] range: -0.15 - 0.3	-0.012 [IQR: -0.092 - 0.078] range: -0.22 - 0.18	p < 0.001	η² = 0.22
TCGA	SYNTHESIS OF PI	0.42 [IQR: 0.25 - 0.57] range: -0.52 - 0.75	-0.41 [IQR: -0.56 - -0.13] range: -0.75 - 0.55	0.14 [IQR: -0.076 - 0.35] range: -0.56 - 0.59	0.24 [IQR: 0.039 - 0.45] range: -0.66 - 0.62	p < 0.001	η² = 0.45
TCGA	PI METABOLISM	-0.08 [IQR: -0.14 - 0.0065] range: -0.36 - 0.12	0.21 [IQR: 0.084 - 0.31] range: -0.19 - 0.42	-0.18 [IQR: -0.25 - -0.086] range: -0.48 - 0.13	-0.19 [IQR: -0.35 - -0.074] range: -0.48 - 0.28	p < 0.001	η² = 0.55
TCGA	DAG AND IP3 SIGNALING	0.32 [IQR: 0.19 - 0.41] range: -0.26 - 0.45	-0.12 [IQR: -0.23 - 0.0048] range: -0.49 - 0.38	-0.018 [IQR: -0.14 - 0.21] range: -0.39 - 0.39	-0.19 [IQR: -0.31 - -0.01] range: -0.47 - 0.37	p < 0.001	η² = 0.33
TCGA	CELL CELL COMMUNICATION	0.24 [IQR: 0.13 - 0.35] range: -0.082 - 0.43	-0.16 [IQR: -0.22 - -0.076] range: -0.44 - 0.13	0.16 [IQR: 0.082 - 0.2] range: -0.2 - 0.39	-0.048 [IQR: -0.16 - 0.036] range: -0.32 - 0.23	p < 0.001	η² = 0.58
TCGA	SIGNALING BY ACTIVIN	0.051 [IQR: -0.027 - 0.23] range: -0.11 - 0.46	-0.17 [IQR: -0.33 - 0.046] range: -0.52 - 0.31	0.21 [IQR: 0.11 - 0.33] range: -0.18 - 0.43	-0.064 [IQR: -0.15 - 0.082] range: -0.37 - 0.32	p < 0.001	η² = 0.31
TCGA	PHASE II CONJUGATION OF COMPOUNDS	0.21 [IQR: 0.092 - 0.29] range: -0.14 - 0.5	-0.19 [IQR: -0.29 - -0.076] range: -0.38 - 0.24	0.21 [IQR: 0.14 - 0.27] range: -0.097 - 0.36	0.045 [IQR: 0.0059 - 0.15] range: -0.22 - 0.29	p < 0.001	η² = 0.59
TCGA	METHYLATION	-0.015 [IQR: -0.2 - 0.088] range: -0.34 - 0.25	-0.27 [IQR: -0.38 - -0.15] range: -0.56 - 0.32	0.19 [IQR: 0.059 - 0.27] range: -0.32 - 0.56	0.26 [IQR: 0.15 - 0.42] range: -0.39 - 0.6	p < 0.001	η² = 0.5
TCGA	CYTOSOLIC SULFONATION OF SMALL MOLECULES	0.27 [IQR: 0.13 - 0.39] range: -0.1 - 0.57	-0.18 [IQR: -0.27 - -0.11] range: -0.47 - 0.29	0.18 [IQR: 0.1 - 0.29] range: -0.17 - 0.42	-0.073 [IQR: -0.18 - -0.0011] range: -0.42 - 0.23	p < 0.001	η² = 0.55
TCGA	GLUCURONIDATION	0.37 [IQR: 0.18 - 0.45] range: -0.14 - 0.63	-0.072 [IQR: -0.26 - 0.085] range: -0.38 - 0.44	0.28 [IQR: 0.15 - 0.48] range: -0.13 - 0.61	-0.092 [IQR: -0.2 - 0.14] range: -0.56 - 0.41	p < 0.001	η² = 0.42
TCGA	GLUTATHIONE CONJUGATION	-0.0024 [IQR: -0.14 - 0.27] range: -0.43 - 0.57	-0.25 [IQR: -0.45 - -0.024] range: -0.61 - 0.38	0.058 [IQR: -0.032 - 0.26] range: -0.22 - 0.53	0.22 [IQR: 0.088 - 0.35] range: -0.25 - 0.59	p < 0.001	η² = 0.39
TCGA	ELASTIC FIBRE FORMATION	0.51 [IQR: 0.45 - 0.59] range: 0.074 - 0.64	-0.36 [IQR: -0.48 - -0.25] range: -0.6 - 0.016	0.41 [IQR: 0.25 - 0.51] range: -0.41 - 0.7	-0.24 [IQR: -0.33 - -0.076] range: -0.46 - 0.55	p < 0.001	η² = 0.76
TCGA	FIBRONECTIN MATRIX FORMATION	0.42 [IQR: -0.042 - 0.56] range: -0.42 - 0.71	-0.24 [IQR: -0.43 - 0.045] range: -0.69 - 0.55	0.38 [IQR: 0.093 - 0.56] range: -0.35 - 0.65	-0.15 [IQR: -0.34 - 0.22] range: -0.67 - 0.7	p < 0.001	η² = 0.3
TCGA	POLO LIKE KINASE MEDIATED EVENTS	-0.57 [IQR: -0.67 - -0.33] range: -0.75 - 0.0067	0.18 [IQR: -0.069 - 0.36] range: -0.71 - 0.62	0.061 [IQR: -0.32 - 0.31] range: -0.48 - 0.54	0.28 [IQR: -0.16 - 0.46] range: -0.66 - 0.66	p < 0.001	η² = 0.32
TCGA	GAP JUNCTION TRAFFICKING AND REGULATION	0.017 [IQR: -0.04 - 0.11] range: -0.16 - 0.32	-0.15 [IQR: -0.2 - -0.033] range: -0.39 - 0.27	0.019 [IQR: -0.054 - 0.12] range: -0.28 - 0.29	0.11 [IQR: 0.0046 - 0.27] range: -0.19 - 0.39	p < 0.001	η² = 0.36
TCGA	MITOCHONDRIAL BIOGENESIS	-0.24 [IQR: -0.3 - -0.16] range: -0.43 - 0.036	0.011 [IQR: -0.054 - 0.1] range: -0.29 - 0.31	-0.091 [IQR: -0.17 - 0.024] range: -0.35 - 0.27	0.15 [IQR: 0.017 - 0.21] range: -0.2 - 0.38	p < 0.001	η² = 0.4
TCGA	TRANSPORT OF THE SLBP DEPENDANT MATURE MRNA	-0.59 [IQR: -0.62 - -0.46] range: -0.74 - -0.19	0.14 [IQR: -0.051 - 0.32] range: -0.55 - 0.6	-0.03 [IQR: -0.29 - 0.31] range: -0.47 - 0.62	0.4 [IQR: -0.035 - 0.55] range: -0.47 - 0.62	p < 0.001	η² = 0.43
TCGA	TRANSPORT OF MATURE MRNAS DERIVED FROM INTRONLESS TRANSCRIPTS	-0.59 [IQR: -0.62 - -0.46] range: -0.73 - -0.18	0.16 [IQR: -0.028 - 0.34] range: -0.53 - 0.56	-0.051 [IQR: -0.26 - 0.27] range: -0.45 - 0.59	0.36 [IQR: -0.015 - 0.52] range: -0.49 - 0.6	p < 0.001	η² = 0.47
TCGA	ACTIVATION OF MATRIX METALLOPROTEINASES	0.26 [IQR: 0.15 - 0.38] range: -0.2 - 0.53	-0.29 [IQR: -0.41 - -0.17] range: -0.55 - 0.3	0.3 [IQR: 0.2 - 0.42] range: -0.11 - 0.55	0.059 [IQR: -0.12 - 0.22] range: -0.58 - 0.57	p < 0.001	η² = 0.54
TCGA	REMOVAL OF AMINOTERMINAL PROPEPTIDES FROM GAMMA CARBOXYLATED PROTEINS	0.14 [IQR: -0.072 - 0.43] range: -0.44 - 0.68	-0.37 [IQR: -0.49 - -0.22] range: -0.71 - 0.45	0.46 [IQR: 0.19 - 0.63] range: -0.11 - 0.77	0.044 [IQR: -0.14 - 0.21] range: -0.62 - 0.7	p < 0.001	η² = 0.54
TCGA	GAMMA CARBOXYLATION TRANSPORT AND AMINO TERMINAL CLEAVAGE OF PROTEINS	0.13 [IQR: -0.11 - 0.4] range: -0.37 - 0.62	-0.33 [IQR: -0.44 - -0.2] range: -0.63 - 0.44	0.47 [IQR: 0.2 - 0.64] range: -0.25 - 0.76	-0.045 [IQR: -0.2 - 0.048] range: -0.51 - 0.68	p < 0.001	η² = 0.53
TCGA	IRF3 MEDIATED ACTIVATION OF TYPE 1 IFN	-0.5 [IQR: -0.57 - -0.16] range: -0.7 - 0.35	0.21 [IQR: 0.023 - 0.43] range: -0.48 - 0.77	-0.027 [IQR: -0.31 - 0.23] range: -0.69 - 0.57	-0.15 [IQR: -0.29 - 0.045] range: -0.58 - 0.48	p < 0.001	η² = 0.34
TCGA	HIV LIFE CYCLE	-0.45 [IQR: -0.5 - -0.4] range: -0.55 - -0.18	0.12 [IQR: -0.026 - 0.23] range: -0.37 - 0.41	0.022 [IQR: -0.27 - 0.19] range: -0.44 - 0.37	0.29 [IQR: 0.031 - 0.36] range: -0.3 - 0.47	p < 0.001	η² = 0.53
TCGA	INTEGRATION OF PROVIRUS	-0.59 [IQR: -0.66 - -0.46] range: -0.78 - -0.16	0.2 [IQR: -0.011 - 0.38] range: -0.44 - 0.66	-0.062 [IQR: -0.27 - 0.12] range: -0.53 - 0.52	0.24 [IQR: -0.075 - 0.42] range: -0.62 - 0.67	p < 0.001	η² = 0.5
TCGA	EARLY PHASE OF HIV LIFE CYCLE	-0.53 [IQR: -0.63 - -0.41] range: -0.74 - -0.22	0.33 [IQR: 0.13 - 0.4] range: -0.45 - 0.63	-0.096 [IQR: -0.21 - 0.0096] range: -0.48 - 0.35	0.11 [IQR: -0.12 - 0.24] range: -0.38 - 0.37	p < 0.001	η² = 0.63
TCGA	HIV INFECTION	-0.46 [IQR: -0.51 - -0.35] range: -0.56 - -0.12	0.039 [IQR: -0.083 - 0.19] range: -0.35 - 0.39	0.11 [IQR: -0.28 - 0.28] range: -0.42 - 0.36	0.36 [IQR: 0.13 - 0.39] range: -0.18 - 0.48	p < 0.001	η² = 0.53
TCGA	HOST INTERACTIONS OF HIV FACTORS	-0.51 [IQR: -0.54 - -0.36] range: -0.62 - -0.14	0.018 [IQR: -0.14 - 0.16] range: -0.43 - 0.43	0.15 [IQR: -0.33 - 0.35] range: -0.41 - 0.45	0.37 [IQR: 0.28 - 0.44] range: -0.25 - 0.54	p < 0.001	η² = 0.53
TCGA	GLYCOSAMINOGLYCAN METABOLISM	0.33 [IQR: 0.29 - 0.4] range: 0.017 - 0.49	-0.27 [IQR: -0.36 - -0.2] range: -0.5 - 0.2	0.26 [IQR: 0.077 - 0.33] range: -0.31 - 0.42	-0.048 [IQR: -0.15 - 0.02] range: -0.3 - 0.38	p < 0.001	η² = 0.71
TCGA	POST TRANSLATIONAL MODIFICATION SYNTHESIS OF GPI ANCHORED PROTEINS	0.23 [IQR: 0.12 - 0.31] range: -0.047 - 0.37	-0.16 [IQR: -0.22 - -0.091] range: -0.32 - 0.09	0.11 [IQR: 0.033 - 0.19] range: -0.15 - 0.32	-0.0014 [IQR: -0.085 - 0.066] range: -0.24 - 0.28	p < 0.001	η² = 0.59
TCGA	GLUCAGON SIGNALING IN METABOLIC REGULATION	0.42 [IQR: 0.32 - 0.45] range: 0.098 - 0.54	-0.28 [IQR: -0.34 - -0.16] range: -0.49 - 0.26	0.13 [IQR: -0.075 - 0.36] range: -0.44 - 0.53	-0.11 [IQR: -0.26 - 0.02] range: -0.36 - 0.38	p < 0.001	η² = 0.6
TCGA	INTEGRATION OF ENERGY METABOLISM	0.22 [IQR: 0.18 - 0.28] range: -0.055 - 0.37	-0.15 [IQR: -0.23 - -0.082] range: -0.36 - 0.12	0.079 [IQR: -0.002 - 0.2] range: -0.17 - 0.29	-0.016 [IQR: -0.12 - 0.063] range: -0.37 - 0.26	p < 0.001	η² = 0.55
TCGA	PP2A MEDIATED DEPHOSPHORYLATION OF KEY METABOLIC FACTORS	-0.2 [IQR: -0.42 - -0.072] range: -0.6 - 0.46	-0.058 [IQR: -0.3 - 0.15] range: -0.79 - 0.69	0.19 [IQR: -0.009 - 0.35] range: -0.54 - 0.55	0.28 [IQR: -0.071 - 0.43] range: -0.67 - 0.71	p < 0.001	η² = 0.16
TCGA	KERATAN SULFATE KERATIN METABOLISM	0.32 [IQR: 0.14 - 0.4] range: -0.086 - 0.51	-0.16 [IQR: -0.31 - -0.045] range: -0.52 - 0.35	0.18 [IQR: -0.005 - 0.27] range: -0.24 - 0.46	-0.16 [IQR: -0.29 - 0.013] range: -0.36 - 0.38	p < 0.001	η² = 0.44
TCGA	HEPARAN SULFATE HEPARIN HS GAG METABOLISM	0.39 [IQR: 0.27 - 0.45] range: 0.03 - 0.58	-0.28 [IQR: -0.37 - -0.18] range: -0.53 - 0.12	0.26 [IQR: 0.026 - 0.38] range: -0.25 - 0.5	-0.074 [IQR: -0.18 - 0.019] range: -0.35 - 0.35	p < 0.001	η² = 0.71
TCGA	CELL CYCLE	-0.4 [IQR: -0.47 - -0.3] range: -0.51 - -0.16	0.14 [IQR: -0.022 - 0.26] range: -0.47 - 0.44	-0.05 [IQR: -0.23 - 0.15] range: -0.39 - 0.33	0.21 [IQR: -0.046 - 0.33] range: -0.28 - 0.45	p < 0.001	η² = 0.43
TCGA	PKA ACTIVATION IN GLUCAGON SIGNALLING	0.39 [IQR: 0.26 - 0.45] range: -0.13 - 0.54	-0.18 [IQR: -0.34 - -0.034] range: -0.55 - 0.37	-0.039 [IQR: -0.21 - 0.25] range: -0.45 - 0.56	-0.13 [IQR: -0.24 - 0.065] range: -0.51 - 0.45	p < 0.001	η² = 0.39
TCGA	2 LTR CIRCLE FORMATION	-0.6 [IQR: -0.71 - -0.44] range: -0.81 - -0.089	0.24 [IQR: 0.015 - 0.44] range: -0.42 - 0.75	-0.15 [IQR: -0.32 - 0.049] range: -0.53 - 0.44	0.27 [IQR: -0.052 - 0.4] range: -0.45 - 0.67	p < 0.001	η² = 0.53
TCGA	COLLAGEN BIOSYNTHESIS AND MODIFYING ENZYMES	0.47 [IQR: 0.39 - 0.53] range: -0.016 - 0.69	-0.32 [IQR: -0.4 - -0.22] range: -0.56 - 0.13	0.26 [IQR: 0.11 - 0.43] range: -0.38 - 0.54	-0.17 [IQR: -0.25 - -0.11] range: -0.39 - 0.5	p < 0.001	η² = 0.71
TCGA	SYNTHESIS OF PIPS AT THE GOLGI MEMBRANE	-0.29 [IQR: -0.35 - -0.1] range: -0.46 - 0.027	0.27 [IQR: 0.14 - 0.42] range: -0.2 - 0.56	-0.16 [IQR: -0.35 - -0.067] range: -0.62 - 0.43	-0.23 [IQR: -0.39 - -0.057] range: -0.59 - 0.58	p < 0.001	η² = 0.5
TCGA	SYNTHESIS OF PIPS AT THE EARLY ENDOSOME MEMBRANE	-0.16 [IQR: -0.37 - -0.051] range: -0.63 - 0.046	0.29 [IQR: 0.058 - 0.41] range: -0.4 - 0.61	-0.064 [IQR: -0.4 - 0.11] range: -0.71 - 0.38	-0.21 [IQR: -0.44 - 0.23] range: -0.74 - 0.59	p < 0.001	η² = 0.29
TCGA	SYNTHESIS OF PIPS AT THE LATE ENDOSOME MEMBRANE	-0.27 [IQR: -0.51 - -0.053] range: -0.7 - 0.12	0.37 [IQR: 0.049 - 0.51] range: -0.46 - 0.66	-0.16 [IQR: -0.46 - -0.0013] range: -0.7 - 0.39	-0.22 [IQR: -0.44 - 0.16] range: -0.83 - 0.65	p < 0.001	η² = 0.37
TCGA	GLYCOSPHINGOLIPID METABOLISM	0.26 [IQR: 0.16 - 0.38] range: -0.18 - 0.51	-0.12 [IQR: -0.24 - 0.081] range: -0.52 - 0.41	0.094 [IQR: -0.12 - 0.28] range: -0.23 - 0.45	-0.15 [IQR: -0.22 - 0.011] range: -0.45 - 0.24	p < 0.001	η² = 0.28
TCGA	MTORC1 MEDIATED SIGNALLING	-0.22 [IQR: -0.29 - -0.11] range: -0.54 - 0.19	-0.055 [IQR: -0.19 - 0.072] range: -0.45 - 0.41	-0.00074 [IQR: -0.18 - 0.2] range: -0.5 - 0.38	0.15 [IQR: -0.047 - 0.25] range: -0.26 - 0.46	p < 0.001	η² = 0.19
TCGA	THE ACTIVATION OF ARYLSULFATASES	0.41 [IQR: 0.34 - 0.47] range: 0.11 - 0.65	-0.13 [IQR: -0.31 - 0.046] range: -0.58 - 0.3	0.16 [IQR: -0.099 - 0.32] range: -0.27 - 0.52	-0.2 [IQR: -0.34 - 0.013] range: -0.47 - 0.49	p < 0.001	η² = 0.45
TCGA	LECTIN PATHWAY OF COMPLEMENT ACTIVATION	0.25 [IQR: 0.1 - 0.42] range: -0.33 - 0.67	-0.16 [IQR: -0.36 - -0.036] range: -0.52 - 0.43	0.38 [IQR: 0.18 - 0.58] range: -0.36 - 0.64	-0.19 [IQR: -0.29 - 0.18] range: -0.45 - 0.46	p < 0.001	η² = 0.43
TCGA	SIGNALLING TO RAS	0.27 [IQR: 0.095 - 0.38] range: -0.41 - 0.48	-0.29 [IQR: -0.41 - -0.17] range: -0.54 - 0.35	0.24 [IQR: 0.1 - 0.39] range: -0.24 - 0.54	0.073 [IQR: -0.0036 - 0.22] range: -0.52 - 0.47	p < 0.001	η² = 0.5
TCGA	HIV TRANSCRIPTION INITIATION	-0.52 [IQR: -0.55 - -0.39] range: -0.61 - -0.22	0.15 [IQR: -0.025 - 0.27] range: -0.4 - 0.47	-0.073 [IQR: -0.38 - 0.16] range: -0.52 - 0.37	0.32 [IQR: 0.17 - 0.43] range: -0.32 - 0.53	p < 0.001	η² = 0.53
TCGA	HIV TRANSCRIPTION ELONGATION	-0.51 [IQR: -0.56 - -0.4] range: -0.59 - 0.018	0.082 [IQR: -0.15 - 0.22] range: -0.45 - 0.52	-0.0052 [IQR: -0.3 - 0.29] range: -0.54 - 0.47	0.39 [IQR: 0.22 - 0.48] range: -0.43 - 0.57	p < 0.001	η² = 0.45
TCGA	TRANSCRIPTION OF THE HIV GENOME	-0.52 [IQR: -0.54 - -0.42] range: -0.58 - -0.22	0.15 [IQR: -0.019 - 0.28] range: -0.38 - 0.45	-0.061 [IQR: -0.35 - 0.17] range: -0.55 - 0.36	0.32 [IQR: 0.096 - 0.41] range: -0.33 - 0.53	p < 0.001	η² = 0.54
TCGA	ABORTIVE ELONGATION OF HIV 1 TRANSCRIPT IN THE ABSENCE OF TAT	-0.52 [IQR: -0.59 - -0.37] range: -0.69 - 0.25	-0.0084 [IQR: -0.21 - 0.26] range: -0.58 - 0.67	-0.11 [IQR: -0.31 - 0.28] range: -0.62 - 0.55	0.38 [IQR: 0.22 - 0.5] range: -0.41 - 0.63	p < 0.001	η² = 0.39
TCGA	HIV ELONGATION ARREST AND RECOVERY	-0.54 [IQR: -0.58 - -0.35] range: -0.64 - -0.052	0.1 [IQR: -0.098 - 0.27] range: -0.42 - 0.59	-0.062 [IQR: -0.35 - 0.28] range: -0.64 - 0.45	0.34 [IQR: 0.2 - 0.44] range: -0.37 - 0.58	p < 0.001	η² = 0.46
TCGA	INFLUENZA INFECTION	-0.56 [IQR: -0.62 - -0.31] range: -0.65 - 0.33	0.13 [IQR: -0.13 - 0.29] range: -0.59 - 0.65	-0.16 [IQR: -0.4 - 0.19] range: -0.6 - 0.54	0.36 [IQR: 0.25 - 0.49] range: -0.49 - 0.67	p < 0.001	η² = 0.39
TCGA	EXPORT OF VIRAL RIBONUCLEOPROTEINS FROM NUCLEUS	-0.59 [IQR: -0.63 - -0.49] range: -0.76 - -0.26	0.17 [IQR: -0.072 - 0.35] range: -0.57 - 0.6	-0.058 [IQR: -0.31 - 0.35] range: -0.5 - 0.61	0.4 [IQR: -0.089 - 0.56] range: -0.52 - 0.65	p < 0.001	η² = 0.41
TCGA	NS1 MEDIATED EFFECTS ON HOST PATHWAYS	-0.55 [IQR: -0.58 - -0.45] range: -0.7 - -0.22	0.13 [IQR: -0.13 - 0.32] range: -0.49 - 0.53	-0.0093 [IQR: -0.23 - 0.32] range: -0.4 - 0.54	0.38 [IQR: -0.072 - 0.53] range: -0.44 - 0.62	p < 0.001	η² = 0.41
TCGA	VIRAL MESSENGER RNA SYNTHESIS	-0.55 [IQR: -0.58 - -0.48] range: -0.67 - -0.22	0.13 [IQR: -0.051 - 0.29] range: -0.51 - 0.51	0.082 [IQR: -0.21 - 0.31] range: -0.46 - 0.53	0.39 [IQR: 0.045 - 0.54] range: -0.48 - 0.6	p < 0.001	η² = 0.48
TCGA	DDX58 IFIH1 MEDIATED INDUCTION OF INTERFERON ALPHA BETA	-0.21 [IQR: -0.32 - -0.12] range: -0.38 - 0.1	0.095 [IQR: -0.011 - 0.27] range: -0.33 - 0.44	-0.043 [IQR: -0.18 - 0.037] range: -0.35 - 0.41	-0.0021 [IQR: -0.13 - 0.12] range: -0.29 - 0.46	p < 0.001	η² = 0.28
TCGA	ADENYLATE CYCLASE INHIBITORY PATHWAY	0.43 [IQR: 0.26 - 0.5] range: -0.069 - 0.59	-0.2 [IQR: -0.34 - 0.026] range: -0.58 - 0.4	0.13 [IQR: -0.076 - 0.33] range: -0.32 - 0.57	-0.14 [IQR: -0.36 - 0.036] range: -0.5 - 0.32	p < 0.001	η² = 0.46
TCGA	REGULATION OF GLUCOKINASE BY GLUCOKINASE REGULATORY PROTEIN	-0.55 [IQR: -0.61 - -0.44] range: -0.71 - -0.2	0.17 [IQR: -0.069 - 0.35] range: -0.55 - 0.6	0.011 [IQR: -0.27 - 0.33] range: -0.45 - 0.57	0.33 [IQR: -0.11 - 0.51] range: -0.5 - 0.61	p < 0.001	η² = 0.4
TCGA	TELOMERE EXTENSION BY TELOMERASE	-0.45 [IQR: -0.53 - -0.39] range: -0.63 - -0.23	0.0032 [IQR: -0.18 - 0.2] range: -0.45 - 0.48	0.12 [IQR: -0.18 - 0.34] range: -0.4 - 0.55	0.28 [IQR: 0.12 - 0.41] range: -0.33 - 0.5	p < 0.001	η² = 0.46
TCGA	APC C CDC20 MEDIATED DEGRADATION OF CYCLIN B	-0.48 [IQR: -0.53 - -0.32] range: -0.58 - 0.3	0.049 [IQR: -0.22 - 0.21] range: -0.57 - 0.53	-0.034 [IQR: -0.23 - 0.22] range: -0.52 - 0.53	0.29 [IQR: 0.12 - 0.43] range: -0.19 - 0.63	p < 0.001	η² = 0.39
TCGA	TRANSPORT AND SYNTHESIS OF PAPS	0.6 [IQR: 0.47 - 0.67] range: 0.019 - 0.81	-0.29 [IQR: -0.5 - -0.12] range: -0.7 - 0.6	0.38 [IQR: -0.29 - 0.64] range: -0.74 - 0.76	-0.41 [IQR: -0.52 - -0.2] range: -0.79 - 0.63	p < 0.001	η² = 0.49
TCGA	GLUTATHIONE SYNTHESIS AND RECYCLING	-0.2 [IQR: -0.27 - 0.097] range: -0.57 - 0.46	-0.31 [IQR: -0.43 - -0.12] range: -0.63 - 0.29	0.26 [IQR: 0.091 - 0.42] range: -0.35 - 0.63	0.33 [IQR: 0.24 - 0.44] range: -0.35 - 0.66	p < 0.001	η² = 0.45
TCGA	PROCESSIVE SYNTHESIS ON THE C STRAND OF THE TELOMERE	-0.42 [IQR: -0.5 - -0.28] range: -0.62 - 0.17	0.2 [IQR: 0.029 - 0.34] range: -0.57 - 0.47	-0.077 [IQR: -0.22 - 0.19] range: -0.54 - 0.41	0.085 [IQR: -0.086 - 0.22] range: -0.51 - 0.37	p < 0.001	η² = 0.38
TCGA	TELOMERE C STRAND LAGGING STRAND SYNTHESIS	-0.45 [IQR: -0.51 - -0.34] range: -0.61 - 0.038	0.18 [IQR: 0.033 - 0.3] range: -0.57 - 0.47	-0.055 [IQR: -0.22 - 0.16] range: -0.61 - 0.48	0.16 [IQR: 0.032 - 0.34] range: -0.43 - 0.48	p < 0.001	η² = 0.39
TCGA	PLASMA LIPOPROTEIN ASSEMBLY REMODELING AND CLEARANCE	0.024 [IQR: -0.21 - 0.26] range: -0.31 - 0.37	-0.19 [IQR: -0.29 - -0.025] range: -0.43 - 0.29	0.32 [IQR: 0.2 - 0.41] range: -0.067 - 0.54	-0.019 [IQR: -0.15 - 0.07] range: -0.32 - 0.24	p < 0.001	η² = 0.45
TCGA	ASSEMBLY OF THE HIV VIRION	-0.43 [IQR: -0.49 - -0.11] range: -0.55 - 0.49	0.098 [IQR: -0.085 - 0.32] range: -0.46 - 0.69	-0.23 [IQR: -0.39 - 0.066] range: -0.53 - 0.33	0.046 [IQR: -0.11 - 0.25] range: -0.37 - 0.5	p < 0.001	η² = 0.23
TCGA	INTERACTIONS OF VPR WITH HOST CELLULAR PROTEINS	-0.58 [IQR: -0.61 - -0.45] range: -0.75 - -0.2	0.12 [IQR: -0.097 - 0.31] range: -0.57 - 0.56	0.0069 [IQR: -0.25 - 0.31] range: -0.49 - 0.57	0.44 [IQR: 0.03 - 0.56] range: -0.51 - 0.65	p < 0.001	η² = 0.43
TCGA	CONVERSION FROM APC C CDC20 TO APC C CDH1 IN LATE ANAPHASE	-0.39 [IQR: -0.47 - -0.3] range: -0.51 - 0.12	0.035 [IQR: -0.11 - 0.24] range: -0.43 - 0.46	-0.1 [IQR: -0.22 - 0.11] range: -0.54 - 0.44	0.14 [IQR: 0.073 - 0.27] range: -0.2 - 0.53	p < 0.001	η² = 0.37
TCGA	PHOSPHORYLATION OF THE APC C	-0.46 [IQR: -0.55 - -0.42] range: -0.62 - 0.093	0.034 [IQR: -0.16 - 0.26] range: -0.52 - 0.5	0.062 [IQR: -0.24 - 0.18] range: -0.52 - 0.52	0.23 [IQR: 0.13 - 0.4] range: -0.26 - 0.64	p < 0.001	η² = 0.41
TCGA	INTERACTIONS OF REV WITH HOST CELLULAR PROTEINS	-0.61 [IQR: -0.64 - -0.5] range: -0.76 - -0.27	0.14 [IQR: -0.065 - 0.35] range: -0.57 - 0.61	-0.063 [IQR: -0.28 - 0.34] range: -0.52 - 0.6	0.44 [IQR: -0.048 - 0.58] range: -0.57 - 0.68	p < 0.001	η² = 0.43
TCGA	CHONDROITIN SULFATE DERMATAN SULFATE METABOLISM	0.39 [IQR: 0.26 - 0.44] range: -0.1 - 0.54	-0.33 [IQR: -0.42 - -0.22] range: -0.57 - 0.18	0.3 [IQR: 0.12 - 0.4] range: -0.33 - 0.45	0.0026 [IQR: -0.071 - 0.11] range: -0.39 - 0.46	p < 0.001	η² = 0.72
TCGA	APC CDC20 MEDIATED DEGRADATION OF NEK2A	-0.47 [IQR: -0.53 - -0.36] range: -0.61 - 0.16	0.031 [IQR: -0.15 - 0.25] range: -0.5 - 0.52	-0.069 [IQR: -0.25 - 0.19] range: -0.53 - 0.52	0.26 [IQR: 0.13 - 0.39] range: -0.14 - 0.58	p < 0.001	η² = 0.4
TCGA	GAB1 SIGNALOSOME	0.34 [IQR: 0.18 - 0.47] range: -0.091 - 0.6	-0.23 [IQR: -0.37 - -0.036] range: -0.59 - 0.43	0.3 [IQR: 0.1 - 0.44] range: -0.35 - 0.61	-0.18 [IQR: -0.36 - 0.022] range: -0.53 - 0.44	p < 0.001	η² = 0.46
TCGA	SHC1 EVENTS IN EGFR SIGNALING	0.36 [IQR: 0.23 - 0.48] range: -0.13 - 0.63	-0.34 [IQR: -0.43 - -0.19] range: -0.67 - 0.3	0.34 [IQR: 0.23 - 0.48] range: -0.16 - 0.56	0.0089 [IQR: -0.18 - 0.2] range: -0.6 - 0.44	p < 0.001	η² = 0.65
TCGA	NUCLEAR IMPORT OF REV PROTEIN	-0.59 [IQR: -0.65 - -0.49] range: -0.77 - -0.25	0.13 [IQR: -0.085 - 0.34] range: -0.57 - 0.6	-0.0081 [IQR: -0.27 - 0.33] range: -0.52 - 0.62	0.44 [IQR: -0.075 - 0.58] range: -0.55 - 0.69	p < 0.001	η² = 0.42
TCGA	EXTENSION OF TELOMERES	-0.48 [IQR: -0.57 - -0.42] range: -0.6 - -0.14	0.15 [IQR: -0.051 - 0.27] range: -0.53 - 0.5	0.0083 [IQR: -0.26 - 0.27] range: -0.54 - 0.52	0.26 [IQR: 0.09 - 0.42] range: -0.37 - 0.49	p < 0.001	η² = 0.47
TCGA	NOREPINEPHRINE NEUROTRANSMITTER RELEASE CYCLE	0.27 [IQR: 0.16 - 0.42] range: -0.13 - 0.61	-0.15 [IQR: -0.3 - -0.057] range: -0.55 - 0.26	0.04 [IQR: -0.18 - 0.11] range: -0.35 - 0.45	0.019 [IQR: -0.24 - 0.14] range: -0.4 - 0.36	p < 0.001	η² = 0.35
TCGA	STING MEDIATED INDUCTION OF HOST IMMUNE RESPONSES	-0.28 [IQR: -0.41 - -0.15] range: -0.52 - 0.25	0.19 [IQR: -0.009 - 0.38] range: -0.34 - 0.61	0.0048 [IQR: -0.26 - 0.11] range: -0.64 - 0.37	-0.067 [IQR: -0.16 - 0.086] range: -0.47 - 0.34	p < 0.001	η² = 0.33
TCGA	CYTOSOLIC SENSORS OF PATHOGEN ASSOCIATED DNA	-0.28 [IQR: -0.36 - -0.11] range: -0.46 - 0.089	0.12 [IQR: -0.096 - 0.25] range: -0.22 - 0.5	-0.079 [IQR: -0.2 - 0.052] range: -0.43 - 0.39	0.076 [IQR: -0.012 - 0.16] range: -0.27 - 0.29	p < 0.001	η² = 0.32
TCGA	FGFR1 MUTANT RECEPTOR ACTIVATION	0.091 [IQR: 0.0045 - 0.27] range: -0.33 - 0.42	-0.075 [IQR: -0.26 - 0.1] range: -0.55 - 0.4	0.18 [IQR: 0.1 - 0.29] range: -0.3 - 0.44	-0.039 [IQR: -0.29 - 0.21] range: -0.46 - 0.31	p < 0.001	η² = 0.17
TCGA	ORGANELLE BIOGENESIS AND MAINTENANCE	-0.13 [IQR: -0.25 - 0.055] range: -0.39 - 0.15	0.13 [IQR: -0.018 - 0.21] range: -0.33 - 0.37	-0.14 [IQR: -0.23 - -0.0075] range: -0.46 - 0.24	-0.093 [IQR: -0.16 - 0.039] range: -0.36 - 0.27	p < 0.001	η² = 0.25
TCGA	REGULATION OF BETA CELL DEVELOPMENT	0.3 [IQR: 0.23 - 0.37] range: -0.23 - 0.54	-0.22 [IQR: -0.29 - -0.1] range: -0.43 - 0.21	0.19 [IQR: 0.12 - 0.35] range: -0.04 - 0.53	-0.066 [IQR: -0.29 - 0.01] range: -0.46 - 0.31	p < 0.001	η² = 0.61
TCGA	SIGNALING BY PDGF	0.36 [IQR: 0.28 - 0.45] range: -0.098 - 0.51	-0.21 [IQR: -0.36 - -0.072] range: -0.56 - 0.16	0.26 [IQR: 0.076 - 0.35] range: -0.34 - 0.53	-0.11 [IQR: -0.27 - 0.11] range: -0.43 - 0.36	p < 0.001	η² = 0.53
TCGA	ACTIVATION OF TRKA RECEPTORS	0.32 [IQR: 0.17 - 0.55] range: -0.23 - 0.68	-0.45 [IQR: -0.58 - -0.24] range: -0.77 - 0.14	0.46 [IQR: 0.056 - 0.55] range: -0.52 - 0.71	0.21 [IQR: -0.052 - 0.47] range: -0.46 - 0.65	p < 0.001	η² = 0.57
TCGA	NGF INDEPENDANT TRKA ACTIVATION	0.21 [IQR: -0.0089 - 0.49] range: -0.37 - 0.76	-0.35 [IQR: -0.57 - -0.18] range: -0.78 - 0.39	0.43 [IQR: -0.033 - 0.55] range: -0.54 - 0.69	0.32 [IQR: -0.086 - 0.5] range: -0.49 - 0.67	p < 0.001	η² = 0.45
TCGA	CELLULAR HEXOSE TRANSPORT	0.046 [IQR: -0.16 - 0.23] range: -0.36 - 0.4	-0.089 [IQR: -0.19 - 0.031] range: -0.44 - 0.31	0.25 [IQR: 0.11 - 0.3] range: -0.062 - 0.57	-0.1 [IQR: -0.2 - 0.036] range: -0.4 - 0.3	p < 0.001	η² = 0.3
TCGA	HEME DEGRADATION	0.045 [IQR: -0.23 - 0.29] range: -0.65 - 0.63	-0.13 [IQR: -0.26 - 0.11] range: -0.45 - 0.47	0.25 [IQR: 0.081 - 0.37] range: -0.11 - 0.54	-0.0093 [IQR: -0.11 - 0.21] range: -0.38 - 0.39	p < 0.001	η² = 0.17
TCGA	FGFR3 LIGAND BINDING AND ACTIVATION	0.19 [IQR: 0.064 - 0.3] range: -0.33 - 0.47	-0.32 [IQR: -0.44 - -0.16] range: -0.65 - 0.32	0.34 [IQR: 0.18 - 0.44] range: -0.25 - 0.55	0.28 [IQR: -0.028 - 0.46] range: -0.64 - 0.56	p < 0.001	η² = 0.55
TCGA	FGFR2 LIGAND BINDING AND ACTIVATION	0.36 [IQR: 0.24 - 0.42] range: -0.047 - 0.55	-0.28 [IQR: -0.36 - -0.18] range: -0.57 - 0.18	0.23 [IQR: 0.11 - 0.41] range: -0.26 - 0.48	0.11 [IQR: -0.11 - 0.27] range: -0.43 - 0.53	p < 0.001	η² = 0.63
TCGA	FGFR1 LIGAND BINDING AND ACTIVATION	0.32 [IQR: 0.22 - 0.47] range: -0.1 - 0.59	-0.36 [IQR: -0.45 - -0.24] range: -0.64 - 0.37	0.38 [IQR: 0.2 - 0.45] range: -0.21 - 0.6	0.22 [IQR: -0.15 - 0.35] range: -0.48 - 0.51	p < 0.001	η² = 0.64
TCGA	FGFR1B LIGAND BINDING AND ACTIVATION	0.37 [IQR: 0.2 - 0.47] range: -0.17 - 0.71	-0.43 [IQR: -0.56 - -0.27] range: -0.72 - 0.43	0.36 [IQR: 0.055 - 0.53] range: -0.21 - 0.72	0.36 [IQR: 0.061 - 0.5] range: -0.56 - 0.78	p < 0.001	η² = 0.62
TCGA	FGFR1C LIGAND BINDING AND ACTIVATION	0.37 [IQR: 0.091 - 0.46] range: -0.21 - 0.69	-0.37 [IQR: -0.49 - -0.24] range: -0.66 - 0.34	0.42 [IQR: 0.3 - 0.52] range: -0.085 - 0.62	0.26 [IQR: -0.043 - 0.41] range: -0.53 - 0.57	p < 0.001	η² = 0.63
TCGA	FGFR2C LIGAND BINDING AND ACTIVATION	0.23 [IQR: 0.072 - 0.39] range: -0.3 - 0.57	-0.3 [IQR: -0.41 - -0.16] range: -0.61 - 0.23	0.37 [IQR: 0.25 - 0.51] range: -0.17 - 0.65	0.21 [IQR: -0.1 - 0.45] range: -0.56 - 0.54	p < 0.001	η² = 0.56
TCGA	FGFR2B LIGAND BINDING AND ACTIVATION	0.43 [IQR: 0.33 - 0.54] range: -0.076 - 0.71	-0.28 [IQR: -0.37 - -0.15] range: -0.73 - 0.32	0.15 [IQR: -0.087 - 0.35] range: -0.42 - 0.51	0.048 [IQR: -0.096 - 0.23] range: -0.35 - 0.62	p < 0.001	η² = 0.57
TCGA	GAP JUNCTION ASSEMBLY	0.04 [IQR: -0.023 - 0.088] range: -0.22 - 0.41	-0.13 [IQR: -0.22 - -0.01] range: -0.37 - 0.29	-0.03 [IQR: -0.11 - 0.1] range: -0.36 - 0.31	0.11 [IQR: 0.011 - 0.27] range: -0.26 - 0.43	p < 0.001	η² = 0.28
TCGA	TRANSPORT OF CONNEXONS TO THE PLASMA MEMBRANE	-0.1 [IQR: -0.32 - 0.015] range: -0.53 - 0.37	-0.061 [IQR: -0.19 - 0.14] range: -0.4 - 0.46	-0.056 [IQR: -0.21 - 0.039] range: -0.49 - 0.35	0.2 [IQR: 0.054 - 0.34] range: -0.24 - 0.52	p < 0.001	η² = 0.21
TCGA	GAP JUNCTION DEGRADATION	-0.011 [IQR: -0.13 - 0.16] range: -0.3 - 0.41	-0.25 [IQR: -0.39 - -0.13] range: -0.62 - 0.27	0.26 [IQR: 0.078 - 0.38] range: -0.24 - 0.49	0.21 [IQR: 0.024 - 0.37] range: -0.41 - 0.6	p < 0.001	η² = 0.47
TCGA	PRE NOTCH PROCESSING IN THE ENDOPLASMIC RETICULUM	0.64 [IQR: 0.47 - 0.69] range: -0.42 - 0.81	-0.3 [IQR: -0.49 - -0.072] range: -0.74 - 0.48	0.18 [IQR: -0.012 - 0.53] range: -0.52 - 0.7	-0.35 [IQR: -0.53 - 0.035] range: -0.74 - 0.52	p < 0.001	η² = 0.5
TCGA	PRE NOTCH PROCESSING IN GOLGI	0.27 [IQR: 0.00077 - 0.36] range: -0.2 - 0.52	-0.17 [IQR: -0.33 - -0.026] range: -0.55 - 0.41	0.16 [IQR: -0.0022 - 0.31] range: -0.24 - 0.49	-0.02 [IQR: -0.22 - 0.099] range: -0.36 - 0.28	p < 0.001	η² = 0.33
TCGA	SNRNP ASSEMBLY	-0.59 [IQR: -0.62 - -0.49] range: -0.74 - -0.29	0.066 [IQR: -0.094 - 0.27] range: -0.52 - 0.56	0.054 [IQR: -0.25 - 0.34] range: -0.51 - 0.56	0.47 [IQR: 0.14 - 0.54] range: -0.54 - 0.68	p < 0.001	η² = 0.5
TCGA	SYNTHESIS OF BILE ACIDS AND BILE SALTS	0.37 [IQR: 0.29 - 0.43] range: 0.09 - 0.56	-0.15 [IQR: -0.31 - 0.012] range: -0.45 - 0.38	0.11 [IQR: -0.16 - 0.29] range: -0.35 - 0.61	-0.22 [IQR: -0.33 - -0.0019] range: -0.44 - 0.36	p < 0.001	η² = 0.45
TCGA	DIGESTION OF DIETARY LIPID	0.48 [IQR: 0.25 - 0.7] range: -0.41 - 0.8	-0.18 [IQR: -0.34 - 0.055] range: -0.5 - 0.49	0.28 [IQR: 0.14 - 0.47] range: -0.13 - 0.59	0.045 [IQR: -0.14 - 0.29] range: -0.44 - 0.61	p < 0.001	η² = 0.4
TCGA	ANDROGEN BIOSYNTHESIS	-0.11 [IQR: -0.22 - 0.068] range: -0.46 - 0.56	-0.14 [IQR: -0.28 - 0.052] range: -0.58 - 0.37	0.21 [IQR: -0.00044 - 0.38] range: -0.22 - 0.52	0.16 [IQR: 0.0083 - 0.36] range: -0.3 - 0.56	p < 0.001	η² = 0.24
TCGA	ESTROGEN BIOSYNTHESIS	0.3 [IQR: -0.027 - 0.55] range: -0.41 - 0.7	-0.35 [IQR: -0.56 - -0.12] range: -0.77 - 0.38	0.56 [IQR: 0.44 - 0.64] range: 0.0053 - 0.72	-0.097 [IQR: -0.26 - 0.074] range: -0.53 - 0.57	p < 0.001	η² = 0.57
TCGA	SYNTHESIS OF BILE ACIDS AND BILE SALTS VIA 7ALPHA HYDROXYCHOLESTEROL	0.35 [IQR: 0.26 - 0.43] range: -0.043 - 0.6	-0.22 [IQR: -0.28 - -0.032] range: -0.42 - 0.38	0.19 [IQR: -0.14 - 0.31] range: -0.33 - 0.64	-0.21 [IQR: -0.34 - 0.051] range: -0.47 - 0.4	p < 0.001	η² = 0.4
TCGA	SYNTHESIS OF BILE ACIDS AND BILE SALTS VIA 24 HYDROXYCHOLESTEROL	0.48 [IQR: 0.34 - 0.6] range: 0.16 - 0.67	-0.22 [IQR: -0.38 - -0.043] range: -0.66 - 0.43	0.18 [IQR: -0.14 - 0.37] range: -0.55 - 0.66	-0.29 [IQR: -0.52 - 0.33] range: -0.69 - 0.5	p < 0.001	η² = 0.39
TCGA	MINERALOCORTICOID BIOSYNTHESIS	0.017 [IQR: -0.22 - 0.42] range: -0.51 - 0.68	-0.23 [IQR: -0.41 - 0.1] range: -0.72 - 0.54	0.33 [IQR: 0.087 - 0.61] range: -0.48 - 0.87	0.054 [IQR: -0.23 - 0.3] range: -0.61 - 0.71	p < 0.001	η² = 0.24
TCGA	GLUCOCORTICOID BIOSYNTHESIS	0.13 [IQR: -0.16 - 0.29] range: -0.42 - 0.67	-0.25 [IQR: -0.37 - -0.034] range: -0.58 - 0.46	0.32 [IQR: 0.22 - 0.38] range: -0.2 - 0.55	0.28 [IQR: -0.0079 - 0.42] range: -0.4 - 0.7	p < 0.001	η² = 0.39
TCGA	BILE ACID AND BILE SALT METABOLISM	0.32 [IQR: 0.15 - 0.4] range: -0.082 - 0.55	-0.15 [IQR: -0.29 - -0.034] range: -0.4 - 0.31	0.18 [IQR: -0.11 - 0.3] range: -0.3 - 0.6	-0.21 [IQR: -0.33 - -0.035] range: -0.45 - 0.37	p < 0.001	η² = 0.41
TCGA	SIGNALING BY VEGF	0.1 [IQR: 0.01 - 0.25] range: -0.13 - 0.35	-0.06 [IQR: -0.21 - 0.036] range: -0.41 - 0.28	0.1 [IQR: -0.008 - 0.18] range: -0.32 - 0.32	-0.074 [IQR: -0.19 - 0.027] range: -0.31 - 0.27	p < 0.001	η² = 0.22
TCGA	VEGF LIGAND RECEPTOR INTERACTIONS	0.59 [IQR: 0.53 - 0.67] range: 0.37 - 0.79	-0.55 [IQR: -0.64 - -0.36] range: -0.83 - 0.23	0.45 [IQR: 0.14 - 0.58] range: -0.12 - 0.92	-0.095 [IQR: -0.22 - 0.14] range: -0.42 - 0.55	p < 0.001	η² = 0.77
TCGA	METABOLISM OF STEROID HORMONES	0.05 [IQR: -0.09 - 0.17] range: -0.32 - 0.45	-0.25 [IQR: -0.33 - -0.037] range: -0.51 - 0.34	0.31 [IQR: 0.15 - 0.38] range: -0.16 - 0.45	0.14 [IQR: 0.014 - 0.29] range: -0.3 - 0.5	p < 0.001	η² = 0.43
TCGA	PREGNENOLONE BIOSYNTHESIS	-0.058 [IQR: -0.19 - 0.019] range: -0.45 - 0.44	-0.12 [IQR: -0.32 - 0.12] range: -0.6 - 0.46	0.11 [IQR: -0.086 - 0.31] range: -0.32 - 0.49	0.24 [IQR: 0.079 - 0.4] range: -0.18 - 0.51	p < 0.001	η² = 0.22
TCGA	BETA CATENIN PHOSPHORYLATION CASCADE	-0.31 [IQR: -0.37 - -0.065] range: -0.55 - 0.15	0.0054 [IQR: -0.17 - 0.21] range: -0.5 - 0.57	-0.022 [IQR: -0.23 - 0.13] range: -0.42 - 0.39	0.095 [IQR: -0.21 - 0.31] range: -0.4 - 0.49	p < 0.001	η² = 0.14
TCGA	GRB2 EVENTS IN ERBB2 SIGNALING	0.28 [IQR: 0.13 - 0.35] range: -0.26 - 0.42	-0.21 [IQR: -0.34 - -0.063] range: -0.55 - 0.34	0.25 [IQR: 0.11 - 0.35] range: -0.27 - 0.54	-0.11 [IQR: -0.24 - -0.0097] range: -0.45 - 0.23	p < 0.001	η² = 0.45
TCGA	PI3K EVENTS IN ERBB2 SIGNALING	0.38 [IQR: 0.22 - 0.51] range: -0.19 - 0.65	-0.2 [IQR: -0.35 - -0.072] range: -0.67 - 0.28	0.24 [IQR: -0.011 - 0.35] range: -0.22 - 0.62	-0.2 [IQR: -0.33 - 0.0031] range: -0.49 - 0.18	p < 0.001	η² = 0.51
TCGA	METABOLISM OF FOLATE AND PTERINES	-0.049 [IQR: -0.13 - 0.12] range: -0.27 - 0.28	-0.21 [IQR: -0.38 - -0.1] range: -0.53 - 0.32	0.24 [IQR: 0.1 - 0.34] range: -0.2 - 0.55	0.17 [IQR: 0.033 - 0.28] range: -0.39 - 0.49	p < 0.001	η² = 0.46
TCGA	COENZYME A BIOSYNTHESIS	-0.44 [IQR: -0.57 - -0.22] range: -0.72 - 0.25	0.027 [IQR: -0.15 - 0.18] range: -0.54 - 0.51	0.058 [IQR: -0.21 - 0.3] range: -0.66 - 0.64	0.28 [IQR: -0.033 - 0.45] range: -0.35 - 0.68	p < 0.001	η² = 0.32
TCGA	VITAMIN B1 THIAMIN METABOLISM	-0.056 [IQR: -0.27 - 0.24] range: -0.49 - 0.46	-0.2 [IQR: -0.39 - 0.013] range: -0.68 - 0.68	0.33 [IQR: 0.12 - 0.45] range: -0.21 - 0.79	0.11 [IQR: -0.032 - 0.29] range: -0.41 - 0.45	p < 0.001	η² = 0.26
TCGA	VITAMIN C ASCORBATE METABOLISM	-0.16 [IQR: -0.32 - 0.12] range: -0.69 - 0.36	-0.14 [IQR: -0.36 - 0.025] range: -0.63 - 0.61	0.19 [IQR: 0.02 - 0.38] range: -0.34 - 0.71	0.19 [IQR: 0.069 - 0.35] range: -0.55 - 0.56	p < 0.001	η² = 0.23
TCGA	VITAMIN B2 RIBOFLAVIN METABOLISM	-0.58 [IQR: -0.69 - -0.47] range: -0.81 - 0.22	0.16 [IQR: -0.064 - 0.35] range: -0.48 - 0.66	-0.11 [IQR: -0.39 - 0.21] range: -0.71 - 0.57	0.44 [IQR: 0.11 - 0.57] range: -0.36 - 0.72	p < 0.001	η² = 0.46
TCGA	METABOLISM OF WATER SOLUBLE VITAMINS AND COFACTORS	-0.027 [IQR: -0.12 - 0.075] range: -0.26 - 0.33	-0.12 [IQR: -0.21 - -0.014] range: -0.33 - 0.19	0.098 [IQR: 0.039 - 0.14] range: -0.077 - 0.26	0.085 [IQR: 0.012 - 0.14] range: -0.3 - 0.31	p < 0.001	η² = 0.34
TCGA	METABOLISM OF VITAMINS AND COFACTORS	0.057 [IQR: -0.028 - 0.15] range: -0.14 - 0.34	-0.19 [IQR: -0.24 - -0.1] range: -0.37 - 0.12	0.16 [IQR: 0.13 - 0.23] range: -0.087 - 0.3	0.072 [IQR: -7.8e-05 - 0.13] range: -0.31 - 0.26	p < 0.001	η² = 0.59
TCGA	A TETRASACCHARIDE LINKER SEQUENCE IS REQUIRED FOR GAG SYNTHESIS	0.4 [IQR: 0.31 - 0.48] range: 0.051 - 0.61	-0.35 [IQR: -0.42 - -0.24] range: -0.61 - 0.071	0.27 [IQR: 0.13 - 0.42] range: -0.25 - 0.58	0.018 [IQR: -0.13 - 0.093] range: -0.38 - 0.57	p < 0.001	η² = 0.74
TCGA	SIGNALING BY NOTCH1	0.091 [IQR: 0.032 - 0.17] range: -0.084 - 0.34	-0.12 [IQR: -0.2 - -0.037] range: -0.37 - 0.17	0.08 [IQR: -0.002 - 0.14] range: -0.27 - 0.27	-0.0026 [IQR: -0.083 - 0.089] range: -0.27 - 0.24	p < 0.001	η² = 0.32
TCGA	SIGNALING BY NOTCH2	0.14 [IQR: 0.088 - 0.2] range: -0.065 - 0.27	-0.11 [IQR: -0.23 - -0.016] range: -0.41 - 0.23	0.052 [IQR: -0.079 - 0.13] range: -0.18 - 0.28	-0.00057 [IQR: -0.097 - 0.097] range: -0.24 - 0.22	p < 0.001	η² = 0.35
TCGA	PI3K AKT ACTIVATION	0.33 [IQR: 0.23 - 0.39] range: -0.1 - 0.58	-0.24 [IQR: -0.44 - 0.0027] range: -0.66 - 0.31	0.25 [IQR: 0.11 - 0.45] range: -0.56 - 0.7	-0.11 [IQR: -0.29 - 0.15] range: -0.58 - 0.4	p < 0.001	η² = 0.42
TCGA	VITAMIN B5 PANTOTHENATE METABOLISM	-0.28 [IQR: -0.38 - -0.19] range: -0.44 - 0.064	0.041 [IQR: -0.14 - 0.15] range: -0.36 - 0.36	-0.00023 [IQR: -0.18 - 0.081] range: -0.55 - 0.46	0.23 [IQR: 0.004 - 0.33] range: -0.37 - 0.54	p < 0.001	η² = 0.29
TCGA	NEGATIVE REGULATION OF THE PI3K AKT NETWORK	0.083 [IQR: -0.011 - 0.15] range: -0.11 - 0.29	-0.061 [IQR: -0.13 - 0.016] range: -0.3 - 0.21	0.058 [IQR: -0.0024 - 0.18] range: -0.18 - 0.33	-0.049 [IQR: -0.15 - 0.023] range: -0.27 - 0.19	p < 0.001	η² = 0.19
TCGA	SIGNALING BY BMP	0.31 [IQR: 0.22 - 0.4] range: -0.11 - 0.67	-0.28 [IQR: -0.38 - -0.18] range: -0.54 - 0.21	0.42 [IQR: 0.14 - 0.51] range: -0.53 - 0.65	-0.00061 [IQR: -0.28 - 0.1] range: -0.42 - 0.5	p < 0.001	η² = 0.58
TCGA	G PROTEIN ACTIVATION	0.31 [IQR: 0.23 - 0.37] range: -0.058 - 0.54	-0.2 [IQR: -0.31 - -0.1] range: -0.5 - 0.22	0.23 [IQR: 0.0051 - 0.31] range: -0.38 - 0.51	-0.056 [IQR: -0.19 - 0.081] range: -0.3 - 0.39	p < 0.001	η² = 0.51
TCGA	METABOLISM OF NITRIC OXIDE NOS3 ACTIVATION AND REGULATION	0.035 [IQR: -0.1 - 0.17] range: -0.42 - 0.38	-0.22 [IQR: -0.27 - -0.12] range: -0.53 - 0.3	0.13 [IQR: 0.014 - 0.29] range: -0.35 - 0.54	0.1 [IQR: -0.071 - 0.3] range: -0.21 - 0.48	p < 0.001	η² = 0.35
TCGA	ASSEMBLY OF COLLAGEN FIBRILS AND OTHER MULTIMERIC STRUCTURES	0.47 [IQR: 0.41 - 0.54] range: 0.063 - 0.63	-0.3 [IQR: -0.43 - -0.19] range: -0.61 - 0.11	0.22 [IQR: 0.059 - 0.41] range: -0.4 - 0.53	-0.12 [IQR: -0.27 - 0.015] range: -0.43 - 0.43	p < 0.001	η² = 0.65
TCGA	METABOLISM OF ANGIOTENSINOGEN TO ANGIOTENSINS	0.35 [IQR: 0.01 - 0.46] range: -0.44 - 0.59	-0.2 [IQR: -0.36 - 0.046] range: -0.47 - 0.33	0.28 [IQR: 0.068 - 0.35] range: -0.37 - 0.69	-0.17 [IQR: -0.37 - 0.084] range: -0.6 - 0.44	p < 0.001	η² = 0.29
TCGA	KERATAN SULFATE BIOSYNTHESIS	0.29 [IQR: 0.22 - 0.38] range: -0.052 - 0.49	-0.17 [IQR: -0.29 - -0.046] range: -0.57 - 0.24	0.14 [IQR: 0.024 - 0.3] range: -0.25 - 0.5	-0.16 [IQR: -0.28 - -0.0078] range: -0.38 - 0.45	p < 0.001	η² = 0.47
TCGA	KERATAN SULFATE DEGRADATION	0.48 [IQR: 0.37 - 0.64] range: -0.41 - 0.7	-0.23 [IQR: -0.43 - -0.056] range: -0.68 - 0.58	0.13 [IQR: -0.2 - 0.35] range: -0.56 - 0.61	-0.23 [IQR: -0.39 - 0.13] range: -0.66 - 0.63	p < 0.001	η² = 0.35
TCGA	CHONDROITIN SULFATE BIOSYNTHESIS	0.37 [IQR: 0.27 - 0.47] range: -0.36 - 0.67	-0.33 [IQR: -0.44 - -0.22] range: -0.61 - 0.076	0.25 [IQR: 0.14 - 0.35] range: -0.33 - 0.54	0.11 [IQR: -0.0068 - 0.26] range: -0.43 - 0.54	p < 0.001	η² = 0.66
TCGA	DERMATAN SULFATE BIOSYNTHESIS	0.34 [IQR: 0.23 - 0.54] range: -0.17 - 0.67	-0.25 [IQR: -0.43 - -0.07] range: -0.62 - 0.41	0.092 [IQR: -0.12 - 0.35] range: -0.58 - 0.65	-0.011 [IQR: -0.22 - 0.24] range: -0.53 - 0.71	p < 0.001	η² = 0.38
TCGA	HS GAG BIOSYNTHESIS	0.42 [IQR: 0.18 - 0.45] range: 0.068 - 0.62	-0.34 [IQR: -0.41 - -0.24] range: -0.57 - 0.12	0.24 [IQR: 0.12 - 0.47] range: -0.33 - 0.56	-0.096 [IQR: -0.19 - 0.027] range: -0.35 - 0.29	p < 0.001	η² = 0.73
TCGA	HS GAG DEGRADATION	0.46 [IQR: 0.37 - 0.52] range: 0.0019 - 0.64	-0.31 [IQR: -0.43 - -0.17] range: -0.66 - 0.42	0.34 [IQR: 0.03 - 0.48] range: -0.23 - 0.61	-0.2 [IQR: -0.29 - -0.03] range: -0.48 - 0.42	p < 0.001	η² = 0.64
TCGA	CS DS DEGRADATION	0.32 [IQR: 0.18 - 0.4] range: -0.16 - 0.64	-0.13 [IQR: -0.33 - 0.082] range: -0.64 - 0.48	0.11 [IQR: -0.19 - 0.28] range: -0.47 - 0.52	-0.19 [IQR: -0.28 - 0.089] range: -0.54 - 0.49	p < 0.001	η² = 0.25
TCGA	CELL SURFACE INTERACTIONS AT THE VASCULAR WALL	0.12 [IQR: -0.16 - 0.25] range: -0.27 - 0.39	-0.1 [IQR: -0.22 - 0.048] range: -0.38 - 0.27	0.26 [IQR: 0.036 - 0.33] range: -0.13 - 0.49	0.028 [IQR: -0.11 - 0.13] range: -0.32 - 0.32	p < 0.001	η² = 0.25
TCGA	YAP1 AND WWTR1 TAZ STIMULATED GENE EXPRESSION	0.29 [IQR: 0.19 - 0.39] range: -0.14 - 0.67	-0.19 [IQR: -0.34 - -0.056] range: -0.55 - 0.34	0.18 [IQR: 0.08 - 0.35] range: -0.44 - 0.47	-0.18 [IQR: -0.31 - 0.011] range: -0.49 - 0.15	p < 0.001	η² = 0.47
TCGA	ENOS ACTIVATION	0.18 [IQR: 0.027 - 0.29] range: -0.37 - 0.44	-0.24 [IQR: -0.37 - -0.12] range: -0.58 - 0.22	0.17 [IQR: 0.055 - 0.32] range: -0.4 - 0.62	0.033 [IQR: -0.13 - 0.31] range: -0.4 - 0.54	p < 0.001	η² = 0.44
TCGA	ALPHA LINOLENIC OMEGA3 AND LINOLEIC OMEGA6 ACID METABOLISM	0.0014 [IQR: -0.11 - 0.21] range: -0.25 - 0.36	-0.31 [IQR: -0.5 - 0.036] range: -0.75 - 0.64	0.27 [IQR: 0.095 - 0.36] range: -0.5 - 0.64	0.26 [IQR: 0.079 - 0.38] range: -0.6 - 0.59	p < 0.001	η² = 0.36
TCGA	LINOLEIC ACID LA METABOLISM	0.18 [IQR: 0.13 - 0.34] range: -0.27 - 0.53	-0.3 [IQR: -0.49 - -0.0047] range: -0.8 - 0.62	0.29 [IQR: 0.047 - 0.48] range: -0.35 - 0.6	0.13 [IQR: -0.093 - 0.3] range: -0.64 - 0.57	p < 0.001	η² = 0.33
TCGA	METABOLISM OF AMINE DERIVED HORMONES	0.2 [IQR: 0.13 - 0.29] range: -0.17 - 0.42	-0.086 [IQR: -0.28 - 0.069] range: -0.49 - 0.31	0.23 [IQR: -0.048 - 0.33] range: -0.27 - 0.55	-0.057 [IQR: -0.15 - 0.051] range: -0.39 - 0.34	p < 0.001	η² = 0.28
TCGA	PEPTIDE HORMONE BIOSYNTHESIS	-0.081 [IQR: -0.22 - 0.036] range: -0.39 - 0.3	-0.22 [IQR: -0.36 - -0.06] range: -0.69 - 0.4	0.47 [IQR: 0.13 - 0.63] range: -0.3 - 0.76	0.11 [IQR: -0.091 - 0.31] range: -0.28 - 0.54	p < 0.001	η² = 0.41
TCGA	THYROXINE BIOSYNTHESIS	0.23 [IQR: 0.15 - 0.31] range: -0.24 - 0.61	-0.23 [IQR: -0.36 - -0.036] range: -0.54 - 0.4	0.31 [IQR: 0.14 - 0.46] range: -0.36 - 0.7	-0.041 [IQR: -0.15 - 0.12] range: -0.42 - 0.34	p < 0.001	η² = 0.46
TCGA	GLUTAMATE NEUROTRANSMITTER RELEASE CYCLE	0.22 [IQR: 0.016 - 0.29] range: -0.21 - 0.68	-0.16 [IQR: -0.22 - -0.027] range: -0.57 - 0.23	-0.02 [IQR: -0.16 - 0.12] range: -0.44 - 0.44	0.056 [IQR: -0.12 - 0.2] range: -0.32 - 0.49	p < 0.001	η² = 0.3
TCGA	REGULATION OF GENE EXPRESSION IN LATE STAGE BRANCHING MORPHOGENESIS PANCREATIC BUD PRECURSOR CELLS	0.24 [IQR: 0.15 - 0.36] range: -0.45 - 0.49	-0.13 [IQR: -0.25 - 0.045] range: -0.56 - 0.47	0.12 [IQR: -0.067 - 0.3] range: -0.29 - 0.38	-0.11 [IQR: -0.26 - 0.08] range: -0.53 - 0.3	p < 0.001	η² = 0.25
TCGA	REGULATION OF GENE EXPRESSION IN BETA CELLS	0.44 [IQR: 0.31 - 0.5] range: -0.019 - 0.7	-0.26 [IQR: -0.37 - -0.095] range: -0.6 - 0.26	0.3 [IQR: 0.17 - 0.51] range: -0.052 - 0.76	-0.28 [IQR: -0.35 - -0.13] range: -0.55 - 0.5	p < 0.001	η² = 0.66
TCGA	REGULATION OF GENE EXPRESSION IN EARLY PANCREATIC PRECURSOR CELLS	0.33 [IQR: 0.015 - 0.5] range: -0.44 - 0.66	-0.32 [IQR: -0.48 - -0.0057] range: -0.7 - 0.51	0.35 [IQR: 0.14 - 0.43] range: -0.35 - 0.65	0.18 [IQR: -0.13 - 0.34] range: -0.66 - 0.6	p < 0.001	η² = 0.33
TCGA	BASIGIN INTERACTIONS	-0.15 [IQR: -0.29 - -0.0021] range: -0.45 - 0.26	-0.12 [IQR: -0.22 - 0.012] range: -0.39 - 0.26	0.2 [IQR: 0.065 - 0.34] range: -0.27 - 0.52	0.15 [IQR: 0.042 - 0.23] range: -0.36 - 0.3	p < 0.001	η² = 0.36
TCGA	TIE2 SIGNALING	0.15 [IQR: -0.06 - 0.26] range: -0.26 - 0.4	-0.17 [IQR: -0.32 - -0.072] range: -0.51 - 0.3	0.29 [IQR: 0.15 - 0.4] range: -0.38 - 0.53	0.00044 [IQR: -0.12 - 0.17] range: -0.54 - 0.34	p < 0.001	η² = 0.41
TCGA	BIOLOGICAL OXIDATIONS	0.26 [IQR: 0.15 - 0.35] range: -0.05 - 0.5	-0.21 [IQR: -0.25 - -0.086] range: -0.4 - 0.24	0.15 [IQR: 0.082 - 0.2] range: -0.072 - 0.44	-0.076 [IQR: -0.13 - 0.077] range: -0.31 - 0.3	p < 0.001	η² = 0.53
TCGA	ENDOGENOUS STEROLS	0.32 [IQR: 0.21 - 0.37] range: 0.0053 - 0.51	-0.14 [IQR: -0.26 - -0.026] range: -0.45 - 0.28	0.049 [IQR: -0.1 - 0.24] range: -0.24 - 0.53	-0.21 [IQR: -0.33 - 0.18] range: -0.48 - 0.42	p < 0.001	η² = 0.34
TCGA	XENOBIOTICS	0.34 [IQR: 0.16 - 0.47] range: -0.03 - 0.56	-0.14 [IQR: -0.29 - -0.014] range: -0.45 - 0.35	0.1 [IQR: -0.043 - 0.21] range: -0.35 - 0.7	-0.15 [IQR: -0.23 - -0.026] range: -0.5 - 0.2	p < 0.001	η² = 0.47
TCGA	NOTCH1 INTRACELLULAR DOMAIN REGULATES TRANSCRIPTION	0.095 [IQR: 0.021 - 0.16] range: -0.16 - 0.41	-0.14 [IQR: -0.22 - -0.079] range: -0.41 - 0.061	0.094 [IQR: 0.027 - 0.19] range: -0.21 - 0.35	0.067 [IQR: -0.086 - 0.14] range: -0.34 - 0.3	p < 0.001	η² = 0.39
TCGA	DOPAMINE NEUROTRANSMITTER RELEASE CYCLE	0.12 [IQR: 0.013 - 0.33] range: -0.22 - 0.65	-0.058 [IQR: -0.27 - 0.06] range: -0.52 - 0.34	-0.078 [IQR: -0.25 - -0.0033] range: -0.43 - 0.35	0.047 [IQR: -0.16 - 0.24] range: -0.34 - 0.37	p < 0.001	η² = 0.16
TCGA	MOLECULES ASSOCIATED WITH ELASTIC FIBRES	0.51 [IQR: 0.45 - 0.59] range: 0.15 - 0.64	-0.36 [IQR: -0.45 - -0.26] range: -0.6 - 0.048	0.36 [IQR: 0.17 - 0.52] range: -0.46 - 0.7	-0.23 [IQR: -0.34 - -0.043] range: -0.47 - 0.54	p < 0.001	η² = 0.74
TCGA	MHC CLASS II ANTIGEN PRESENTATION	-0.2 [IQR: -0.26 - -0.077] range: -0.34 - 0.058	0.1 [IQR: -0.13 - 0.2] range: -0.33 - 0.35	-0.055 [IQR: -0.14 - 0.056] range: -0.39 - 0.29	0.052 [IQR: -0.0027 - 0.14] range: -0.21 - 0.27	p < 0.001	η² = 0.22
TCGA	SYNTHESIS OF 16 20 HYDROXYEICOSATETRAENOIC ACIDS HETE	0.14 [IQR: -0.071 - 0.34] range: -0.38 - 0.55	0.12 [IQR: -0.11 - 0.34] range: -0.52 - 0.58	-0.19 [IQR: -0.42 - 0.14] range: -0.56 - 0.58	-0.18 [IQR: -0.41 - -0.055] range: -0.57 - 0.5	p < 0.001	η² = 0.21
TCGA	HYALURONAN METABOLISM	-0.13 [IQR: -0.26 - 0.15] range: -0.5 - 0.38	-0.17 [IQR: -0.35 - -0.026] range: -0.57 - 0.39	0.23 [IQR: 0.069 - 0.3] range: -0.19 - 0.53	0.23 [IQR: 0.02 - 0.35] range: -0.38 - 0.6	p < 0.001	η² = 0.37
TCGA	TRANSCRIPTIONAL ACTIVATION OF MITOCHONDRIAL BIOGENESIS	-0.16 [IQR: -0.27 - -0.037] range: -0.35 - 0.18	0.11 [IQR: -0.022 - 0.22] range: -0.37 - 0.35	-0.16 [IQR: -0.23 - -0.013] range: -0.35 - 0.23	-0.041 [IQR: -0.13 - 0.06] range: -0.32 - 0.21	p < 0.001	η² = 0.28
TCGA	INTEGRIN CELL SURFACE INTERACTIONS	0.41 [IQR: 0.35 - 0.47] range: 0.069 - 0.58	-0.25 [IQR: -0.42 - -0.16] range: -0.54 - 0.14	0.25 [IQR: 0.067 - 0.45] range: -0.25 - 0.53	-0.092 [IQR: -0.26 - 0.049] range: -0.48 - 0.4	p < 0.001	η² = 0.63
TCGA	HYALURONAN UPTAKE AND DEGRADATION	-0.14 [IQR: -0.39 - 0.2] range: -0.64 - 0.46	-0.19 [IQR: -0.37 - 0.029] range: -0.68 - 0.41	0.22 [IQR: -0.028 - 0.33] range: -0.27 - 0.53	0.25 [IQR: -0.042 - 0.4] range: -0.42 - 0.67	p < 0.001	η² = 0.23
TCGA	ABACAVIR TRANSMEMBRANE TRANSPORT	0.47 [IQR: 0.17 - 0.55] range: -0.6 - 0.73	-0.41 [IQR: -0.56 - -0.17] range: -0.84 - 0.62	0.42 [IQR: 0.2 - 0.55] range: -0.23 - 0.78	-0.01 [IQR: -0.12 - 0.27] range: -0.76 - 0.65	p < 0.001	η² = 0.43
TCGA	SYNTHESIS OF PROSTAGLANDINS PG AND THROMBOXANES TX	0.25 [IQR: -0.01 - 0.42] range: -0.32 - 0.59	-0.38 [IQR: -0.49 - -0.14] range: -0.75 - 0.57	0.23 [IQR: 0.043 - 0.31] range: -0.38 - 0.6	0.11 [IQR: -0.061 - 0.33] range: -0.63 - 0.56	p < 0.001	η² = 0.35
TCGA	SCAVENGING OF HEME FROM PLASMA	0.17 [IQR: -0.051 - 0.49] range: -0.46 - 0.66	-0.35 [IQR: -0.51 - -0.19] range: -0.67 - 0.14	0.5 [IQR: 0.43 - 0.61] range: -0.031 - 0.69	-0.0094 [IQR: -0.31 - 0.12] range: -0.47 - 0.62	p < 0.001	η² = 0.61
TCGA	BINDING AND UPTAKE OF LIGANDS BY SCAVENGER RECEPTORS	0.3 [IQR: 0.09 - 0.35] range: -0.27 - 0.54	-0.34 [IQR: -0.44 - -0.22] range: -0.62 - 0.29	0.41 [IQR: 0.24 - 0.48] range: -0.24 - 0.61	0.036 [IQR: -0.15 - 0.27] range: -0.35 - 0.45	p < 0.001	η² = 0.63
TCGA	EGFR TRANSACTIVATION BY GASTRIN	0.31 [IQR: 0.15 - 0.45] range: -0.16 - 0.64	-0.35 [IQR: -0.45 - -0.13] range: -0.63 - 0.62	0.34 [IQR: 0.27 - 0.43] range: -0.26 - 0.61	0.12 [IQR: -0.077 - 0.25] range: -0.62 - 0.47	p < 0.001	η² = 0.54
TCGA	VISUAL PHOTOTRANSDUCTION	0.24 [IQR: 0.2 - 0.3] range: 0.1 - 0.41	-0.19 [IQR: -0.28 - -0.12] range: -0.39 - 0.085	0.26 [IQR: 0.15 - 0.32] range: -0.26 - 0.45	-0.11 [IQR: -0.2 - 0.0062] range: -0.29 - 0.29	p < 0.001	η² = 0.71
TCGA	NOTCH2 INTRACELLULAR DOMAIN REGULATES TRANSCRIPTION	0.3 [IQR: 0.16 - 0.36] range: -0.4 - 0.61	-0.12 [IQR: -0.29 - 0.001] range: -0.62 - 0.3	0.14 [IQR: -0.15 - 0.28] range: -0.41 - 0.59	-0.094 [IQR: -0.26 - 0.13] range: -0.49 - 0.5	p < 0.001	η² = 0.23
TCGA	MUCOPOLYSACCHARIDOSES	0.48 [IQR: 0.2 - 0.56] range: -0.27 - 0.71	-0.28 [IQR: -0.44 - 0.067] range: -0.66 - 0.76	0.39 [IQR: -0.32 - 0.56] range: -0.53 - 0.75	-0.39 [IQR: -0.5 - -0.19] range: -0.71 - 0.49	p < 0.001	η² = 0.32
TCGA	ANCHORING FIBRIL FORMATION	0.54 [IQR: 0.48 - 0.6] range: 0.14 - 0.74	-0.34 [IQR: -0.51 - -0.18] range: -0.7 - 0.34	0.2 [IQR: 0.016 - 0.42] range: -0.33 - 0.57	-0.16 [IQR: -0.28 - -0.039] range: -0.55 - 0.35	p < 0.001	η² = 0.66
TCGA	PI3K AKT SIGNALING IN CANCER	0.077 [IQR: -0.029 - 0.16] range: -0.12 - 0.29	-0.071 [IQR: -0.12 - 0.034] range: -0.28 - 0.19	0.11 [IQR: -0.047 - 0.16] range: -0.15 - 0.29	-0.06 [IQR: -0.17 - 0.0059] range: -0.31 - 0.17	p < 0.001	η² = 0.24
TCGA	CONSTITUTIVE SIGNALING BY ABERRANT PI3K IN CANCER	0.073 [IQR: -0.022 - 0.16] range: -0.18 - 0.34	-0.08 [IQR: -0.18 - 0.051] range: -0.32 - 0.24	0.15 [IQR: -0.024 - 0.22] range: -0.15 - 0.37	-0.052 [IQR: -0.18 - 0.028] range: -0.27 - 0.21	p < 0.001	η² = 0.22
TCGA	CROSSLINKING OF COLLAGEN FIBRILS	0.57 [IQR: 0.53 - 0.62] range: -0.013 - 0.75	-0.38 [IQR: -0.48 - -0.17] range: -0.72 - 0.32	0.29 [IQR: 0.086 - 0.51] range: -0.29 - 0.58	-0.27 [IQR: -0.41 - -0.036] range: -0.62 - 0.52	p < 0.001	η² = 0.62
TCGA	PHOSPHATE BOND HYDROLYSIS BY NUDT PROTEINS	-0.35 [IQR: -0.46 - -0.14] range: -0.7 - 0.45	-0.12 [IQR: -0.37 - 0.22] range: -0.65 - 0.7	-0.035 [IQR: -0.26 - 0.23] range: -0.65 - 0.6	0.3 [IQR: 0.11 - 0.47] range: -0.67 - 0.7	p < 0.001	η² = 0.25
TCGA	SIGNALING BY TYPE 1 INSULIN LIKE GROWTH FACTOR 1 RECEPTOR IGF1R	0.13 [IQR: 0.039 - 0.23] range: -0.25 - 0.34	-0.12 [IQR: -0.23 - -0.04] range: -0.37 - 0.36	0.11 [IQR: -0.015 - 0.26] range: -0.19 - 0.35	0.05 [IQR: -0.1 - 0.12] range: -0.33 - 0.3	p < 0.001	η² = 0.3
TCGA	METABOLISM OF INGESTED SEMET SEC MESEC INTO H2SE	-0.17 [IQR: -0.27 - 0.13] range: -0.47 - 0.39	-0.37 [IQR: -0.53 - -0.022] range: -0.78 - 0.41	0.33 [IQR: 0.23 - 0.47] range: -0.26 - 0.69	0.32 [IQR: 0.13 - 0.41] range: -0.51 - 0.65	p < 0.001	η² = 0.48
TCGA	SHC RELATED EVENTS TRIGGERED BY IGF1R	0.13 [IQR: 0.0035 - 0.3] range: -0.22 - 0.45	-0.21 [IQR: -0.33 - -0.075] range: -0.55 - 0.5	0.26 [IQR: 0.039 - 0.38] range: -0.27 - 0.49	0.0069 [IQR: -0.1 - 0.18] range: -0.56 - 0.47	p < 0.001	η² = 0.36
TCGA	MASTL FACILITATES MITOTIC PROGRESSION	-0.55 [IQR: -0.64 - -0.35] range: -0.73 - 0.28	-0.062 [IQR: -0.3 - 0.26] range: -0.77 - 0.67	0.22 [IQR: -0.22 - 0.38] range: -0.55 - 0.64	0.32 [IQR: 0.055 - 0.57] range: -0.53 - 0.73	p < 0.001	η² = 0.32
TCGA	SEPARATION OF SISTER CHROMATIDS	-0.46 [IQR: -0.49 - -0.38] range: -0.58 - -0.064	0.051 [IQR: -0.12 - 0.24] range: -0.44 - 0.46	0.057 [IQR: -0.29 - 0.23] range: -0.42 - 0.4	0.39 [IQR: 0.075 - 0.41] range: -0.32 - 0.48	p < 0.001	η² = 0.48
TCGA	CYTOSOLIC IRON SULFUR CLUSTER ASSEMBLY	-0.51 [IQR: -0.6 - -0.33] range: -0.67 - 0.098	0.096 [IQR: -0.19 - 0.28] range: -0.53 - 0.62	0.064 [IQR: -0.26 - 0.17] range: -0.62 - 0.57	0.18 [IQR: 0.043 - 0.4] range: -0.55 - 0.56	p < 0.001	η² = 0.33
TCGA	REGULATION OF PLK1 ACTIVITY AT G2 M TRANSITION	-0.3 [IQR: -0.42 - -0.21] range: -0.5 - 0.04	0.2 [IQR: 0.045 - 0.31] range: -0.44 - 0.5	-0.14 [IQR: -0.29 - 0.026] range: -0.5 - 0.23	0.012 [IQR: -0.1 - 0.14] range: -0.33 - 0.33	p < 0.001	η² = 0.44
TCGA	SIGNALING BY LEPTIN	0.3 [IQR: 0.14 - 0.44] range: -0.19 - 0.59	-0.17 [IQR: -0.35 - 0.038] range: -0.66 - 0.53	0.075 [IQR: -0.1 - 0.34] range: -0.46 - 0.43	-0.076 [IQR: -0.28 - 0.096] range: -0.6 - 0.55	p < 0.001	η² = 0.24
TCGA	SIGNALING BY NOTCH1 PEST DOMAIN MUTANTS IN CANCER	0.074 [IQR: 0.0059 - 0.15] range: -0.061 - 0.34	-0.12 [IQR: -0.2 - -0.054] range: -0.37 - 0.13	0.063 [IQR: -0.02 - 0.14] range: -0.23 - 0.23	0.034 [IQR: -0.076 - 0.073] range: -0.27 - 0.3	p < 0.001	η² = 0.34
TCGA	ACETYLCHOLINE NEUROTRANSMITTER RELEASE CYCLE	0.29 [IQR: 0.023 - 0.46] range: -0.34 - 0.74	-0.046 [IQR: -0.21 - 0.089] range: -0.52 - 0.41	-0.22 [IQR: -0.29 - -0.0046] range: -0.46 - 0.25	-0.0062 [IQR: -0.22 - 0.14] range: -0.47 - 0.33	p < 0.001	η² = 0.22
TCGA	SIGNALING BY NOTCH1 T 7 9 NOTCH1 M1580 K2555 TRANSLOCATION MUTANT	0.35 [IQR: 0.2 - 0.48] range: -0.3 - 0.75	-0.26 [IQR: -0.45 - -0.02] range: -0.74 - 0.58	0.17 [IQR: -0.048 - 0.4] range: -0.57 - 0.66	-0.11 [IQR: -0.33 - 0.2] range: -0.74 - 0.58	p < 0.001	η² = 0.3
TCGA	EPH EPHRIN SIGNALING	0.11 [IQR: 0.044 - 0.16] range: -0.1 - 0.29	-0.14 [IQR: -0.21 - -0.02] range: -0.4 - 0.19	0.094 [IQR: 0.028 - 0.14] range: -0.26 - 0.31	0.021 [IQR: -0.065 - 0.078] range: -0.28 - 0.33	p < 0.001	η² = 0.35
TCGA	POU5F1 OCT4 SOX2 NANOG REPRESS GENES RELATED TO DIFFERENTIATION	-0.019 [IQR: -0.16 - 0.18] range: -0.38 - 0.45	-0.29 [IQR: -0.38 - -0.12] range: -0.64 - 0.48	0.4 [IQR: 0.28 - 0.48] range: -0.25 - 0.63	-0.06 [IQR: -0.15 - 0.13] range: -0.45 - 0.49	p < 0.001	η² = 0.51
TCGA	POU5F1 OCT4 SOX2 NANOG ACTIVATE GENES RELATED TO PROLIFERATION	-0.46 [IQR: -0.58 - -0.26] range: -0.67 - -0.019	-0.21 [IQR: -0.38 - -0.064] range: -0.6 - 0.56	0.23 [IQR: -0.15 - 0.55] range: -0.47 - 0.66	0.52 [IQR: 0.22 - 0.62] range: -0.49 - 0.75	p < 0.001	η² = 0.46
TCGA	PEPTIDE HORMONE METABOLISM	0.11 [IQR: 0.059 - 0.18] range: -0.099 - 0.32	-0.1 [IQR: -0.19 - -0.048] range: -0.36 - 0.11	0.19 [IQR: 0.13 - 0.3] range: -0.015 - 0.36	-0.077 [IQR: -0.14 - -0.017] range: -0.26 - 0.28	p < 0.001	η² = 0.57
TCGA	NUCLEAR ENVELOPE NE REASSEMBLY	-0.36 [IQR: -0.43 - -0.29] range: -0.51 - -0.035	-0.038 [IQR: -0.13 - 0.12] range: -0.41 - 0.38	0.011 [IQR: -0.2 - 0.26] range: -0.39 - 0.41	0.35 [IQR: 0.09 - 0.4] range: -0.35 - 0.54	p < 0.001	η² = 0.43
TCGA	LAMININ INTERACTIONS	0.52 [IQR: 0.41 - 0.6] range: -0.12 - 0.71	-0.42 [IQR: -0.51 - -0.24] range: -0.65 - 0.22	0.25 [IQR: 0.15 - 0.46] range: -0.22 - 0.65	-0.12 [IQR: -0.27 - 0.084] range: -0.38 - 0.44	p < 0.001	η² = 0.69
TCGA	SYNDECAN INTERACTIONS	0.44 [IQR: 0.37 - 0.56] range: -0.0065 - 0.66	-0.33 [IQR: -0.5 - -0.19] range: -0.71 - 0.18	0.41 [IQR: 0.27 - 0.48] range: -0.49 - 0.67	-0.16 [IQR: -0.28 - 0.16] range: -0.53 - 0.44	p < 0.001	η² = 0.64
TCGA	NON INTEGRIN MEMBRANE ECM INTERACTIONS	0.47 [IQR: 0.44 - 0.54] range: 0.067 - 0.62	-0.36 [IQR: -0.46 - -0.22] range: -0.6 - 0.1	0.31 [IQR: 0.19 - 0.47] range: -0.35 - 0.61	-0.11 [IQR: -0.28 - -0.0064] range: -0.41 - 0.38	p < 0.001	η² = 0.74
TCGA	ECM PROTEOGLYCANS	0.47 [IQR: 0.4 - 0.52] range: 0.11 - 0.6	-0.34 [IQR: -0.43 - -0.26] range: -0.57 - 0.15	0.3 [IQR: 0.14 - 0.42] range: -0.28 - 0.55	-0.12 [IQR: -0.23 - -0.0081] range: -0.37 - 0.46	p < 0.001	η² = 0.74
TCGA	SCAVENGING BY CLASS B RECEPTORS	0.52 [IQR: 0.34 - 0.61] range: -0.19 - 0.81	-0.58 [IQR: -0.64 - -0.44] range: -0.83 - 0.29	0.54 [IQR: 0.34 - 0.66] range: -0.084 - 0.8	0.15 [IQR: -0.15 - 0.47] range: -0.56 - 0.66	p < 0.001	η² = 0.72
TCGA	SCAVENGING BY CLASS A RECEPTORS	0.33 [IQR: 0.18 - 0.39] range: -0.15 - 0.61	-0.39 [IQR: -0.51 - -0.24] range: -0.75 - 0.44	0.45 [IQR: 0.28 - 0.53] range: -0.35 - 0.66	0.087 [IQR: -0.12 - 0.23] range: -0.51 - 0.58	p < 0.001	η² = 0.6
TCGA	SUMO IS PROTEOLYTICALLY PROCESSED	-0.52 [IQR: -0.63 - -0.35] range: -0.76 - 0.16	0.26 [IQR: 0.016 - 0.44] range: -0.65 - 0.79	-0.16 [IQR: -0.39 - 0.16] range: -0.68 - 0.45	0.1 [IQR: -0.21 - 0.28] range: -0.85 - 0.5	p < 0.001	η² = 0.34
TCGA	SUMOYLATION OF DNA DAMAGE RESPONSE AND REPAIR PROTEINS	-0.38 [IQR: -0.47 - -0.3] range: -0.58 - -0.1	0.19 [IQR: 0.056 - 0.32] range: -0.44 - 0.49	-0.15 [IQR: -0.22 - 0.14] range: -0.44 - 0.36	0.099 [IQR: -0.14 - 0.26] range: -0.46 - 0.43	p < 0.001	η² = 0.4
TCGA	HATS ACETYLATE HISTONES	-0.43 [IQR: -0.46 - -0.3] range: -0.54 - -0.1	0.27 [IQR: 0.12 - 0.38] range: -0.39 - 0.55	-0.2 [IQR: -0.35 - 0.0076] range: -0.51 - 0.24	-0.021 [IQR: -0.17 - 0.12] range: -0.45 - 0.35	p < 0.001	η² = 0.57
TCGA	PROCESSING AND ACTIVATION OF SUMO	-0.49 [IQR: -0.6 - -0.39] range: -0.77 - 0.18	0.21 [IQR: 0.00012 - 0.39] range: -0.67 - 0.69	-0.035 [IQR: -0.32 - 0.18] range: -0.6 - 0.39	0.068 [IQR: -0.19 - 0.3] range: -0.65 - 0.56	p < 0.001	η² = 0.34
TCGA	SUMOYLATION OF UBIQUITINYLATION PROTEINS	-0.56 [IQR: -0.61 - -0.47] range: -0.68 - -0.22	0.22 [IQR: -0.0088 - 0.36] range: -0.53 - 0.58	-0.14 [IQR: -0.27 - 0.24] range: -0.42 - 0.53	0.32 [IQR: -0.062 - 0.5] range: -0.47 - 0.63	p < 0.001	η² = 0.44
TCGA	WNT LIGAND BIOGENESIS AND TRAFFICKING	0.056 [IQR: -0.091 - 0.29] range: -0.46 - 0.48	-0.21 [IQR: -0.31 - -0.097] range: -0.46 - 0.21	0.29 [IQR: 0.00082 - 0.34] range: -0.34 - 0.53	0.091 [IQR: -0.014 - 0.27] range: -0.47 - 0.47	p < 0.001	η² = 0.37
TCGA	CHROMATIN MODIFYING ENZYMES	-0.26 [IQR: -0.32 - -0.13] range: -0.47 - 0.14	0.14 [IQR: 0.034 - 0.26] range: -0.35 - 0.39	-0.11 [IQR: -0.25 - 0.029] range: -0.36 - 0.21	0.033 [IQR: -0.19 - 0.1] range: -0.43 - 0.25	p < 0.001	η² = 0.35
TCGA	IRF3 MEDIATED INDUCTION OF TYPE I IFN	-0.38 [IQR: -0.46 - -0.25] range: -0.63 - 0.11	0.25 [IQR: 0.1 - 0.4] range: -0.22 - 0.68	-0.14 [IQR: -0.28 - 0.049] range: -0.68 - 0.29	-0.056 [IQR: -0.2 - 0.059] range: -0.51 - 0.28	p < 0.001	η² = 0.56
TCGA	NUCLEAR PORE COMPLEX NPC DISASSEMBLY	-0.53 [IQR: -0.59 - -0.41] range: -0.72 - -0.21	0.15 [IQR: -0.11 - 0.32] range: -0.55 - 0.56	0.008 [IQR: -0.23 - 0.38] range: -0.43 - 0.62	0.36 [IQR: -0.028 - 0.54] range: -0.48 - 0.63	p < 0.001	η² = 0.39
TCGA	LOSS OF FUNCTION OF SMAD2 3 IN CANCER	0.24 [IQR: -0.07 - 0.45] range: -0.28 - 0.63	0.13 [IQR: -0.35 - 0.33] range: -0.69 - 0.67	0.18 [IQR: -0.21 - 0.41] range: -0.69 - 0.6	-0.38 [IQR: -0.56 - 0.019] range: -0.69 - 0.62	p < 0.001	η² = 0.18
TCGA	REGULATION OF HSF1 MEDIATED HEAT SHOCK RESPONSE	-0.44 [IQR: -0.48 - -0.38] range: -0.53 - -0.25	0.096 [IQR: -0.083 - 0.22] range: -0.41 - 0.43	-0.047 [IQR: -0.26 - 0.25] range: -0.4 - 0.48	0.34 [IQR: -0.031 - 0.4] range: -0.37 - 0.55	p < 0.001	η² = 0.45
TCGA	HSP90 CHAPERONE CYCLE FOR STEROID HORMONE RECEPTORS SHR IN THE PRESENCE OF LIGAND	-0.24 [IQR: -0.32 - -0.13] range: -0.43 - 0.25	0.063 [IQR: -0.14 - 0.2] range: -0.32 - 0.35	-0.1 [IQR: -0.31 - -0.0054] range: -0.4 - 0.26	0.17 [IQR: 0.084 - 0.3] range: -0.12 - 0.44	p < 0.001	η² = 0.35
TCGA	HSF1 ACTIVATION	-0.42 [IQR: -0.48 - -0.26] range: -0.6 - 0.23	0.03 [IQR: -0.13 - 0.17] range: -0.55 - 0.54	-0.029 [IQR: -0.37 - 0.31] range: -0.54 - 0.51	0.29 [IQR: 0.17 - 0.4] range: -0.38 - 0.59	p < 0.001	η² = 0.35
TCGA	CELLULAR RESPONSE TO HEAT STRESS	-0.39 [IQR: -0.44 - -0.33] range: -0.51 - -0.19	0.1 [IQR: -0.065 - 0.21] range: -0.4 - 0.4	-0.067 [IQR: -0.24 - 0.23] range: -0.39 - 0.41	0.28 [IQR: -0.07 - 0.36] range: -0.36 - 0.48	p < 0.001	η² = 0.42
TCGA	ATTENUATION PHASE	-0.33 [IQR: -0.46 - -0.26] range: -0.61 - 0.067	-0.0064 [IQR: -0.18 - 0.15] range: -0.49 - 0.55	-0.16 [IQR: -0.31 - 0.28] range: -0.52 - 0.53	0.29 [IQR: 0.14 - 0.41] range: -0.41 - 0.6	p < 0.001	η² = 0.3
TCGA	HSF1 DEPENDENT TRANSACTIVATION	-0.17 [IQR: -0.36 - -0.1] range: -0.45 - 0.21	-0.031 [IQR: -0.14 - 0.081] range: -0.42 - 0.42	-0.02 [IQR: -0.26 - 0.23] range: -0.46 - 0.4	0.16 [IQR: 0.04 - 0.26] range: -0.37 - 0.5	p < 0.001	η² = 0.19
TCGA	NOTCH HLH TRANSCRIPTION PATHWAY	0.29 [IQR: 0.21 - 0.37] range: -0.33 - 0.54	-0.19 [IQR: -0.3 - -0.028] range: -0.52 - 0.16	0.1 [IQR: -0.042 - 0.19] range: -0.3 - 0.4	-0.092 [IQR: -0.2 - 0.046] range: -0.47 - 0.31	p < 0.001	η² = 0.42
TCGA	APOPTOTIC CLEAVAGE OF CELL ADHESION PROTEINS	0.091 [IQR: -0.25 - 0.41] range: -0.56 - 0.54	-0.31 [IQR: -0.53 - -0.006] range: -0.73 - 0.46	0.36 [IQR: 0.15 - 0.57] range: -0.62 - 0.63	0.28 [IQR: -0.036 - 0.47] range: -0.69 - 0.74	p < 0.001	η² = 0.28
TCGA	AMINO ACID TRANSPORT ACROSS THE PLASMA MEMBRANE	-0.013 [IQR: -0.12 - 0.16] range: -0.41 - 0.28	-0.24 [IQR: -0.34 - -0.16] range: -0.55 - 0.34	0.36 [IQR: 0.21 - 0.45] range: -0.013 - 0.62	0.16 [IQR: -0.084 - 0.28] range: -0.36 - 0.47	p < 0.001	η² = 0.55
TCGA	INTEGRIN SIGNALING	0.055 [IQR: -0.057 - 0.24] range: -0.44 - 0.4	-0.031 [IQR: -0.19 - 0.17] range: -0.42 - 0.44	0.16 [IQR: 0.048 - 0.29] range: -0.3 - 0.5	-0.25 [IQR: -0.34 - -0.13] range: -0.5 - 0.45	p < 0.001	η² = 0.25
TCGA	GRB2 SOS PROVIDES LINKAGE TO MAPK SIGNALING FOR INTEGRINS	0.094 [IQR: -0.09 - 0.27] range: -0.4 - 0.52	0.019 [IQR: -0.21 - 0.21] range: -0.47 - 0.54	0.27 [IQR: 0.12 - 0.38] range: -0.24 - 0.67	-0.33 [IQR: -0.41 - -0.18] range: -0.64 - 0.43	p < 0.001	η² = 0.35
TCGA	DISEASES ASSOCIATED WITH GLYCOSAMINOGLYCAN METABOLISM	0.46 [IQR: 0.39 - 0.48] range: 0.11 - 0.63	-0.34 [IQR: -0.44 - -0.24] range: -0.61 - 0.1	0.33 [IQR: 0.14 - 0.39] range: -0.31 - 0.52	-0.12 [IQR: -0.24 - 0.086] range: -0.41 - 0.53	p < 0.001	η² = 0.73
TCGA	DEFECTIVE B4GALT7 CAUSES EDS PROGEROID TYPE	0.41 [IQR: 0.34 - 0.5] range: 0.11 - 0.64	-0.36 [IQR: -0.43 - -0.27] range: -0.61 - 0.032	0.22 [IQR: 0.14 - 0.46] range: -0.33 - 0.62	-0.034 [IQR: -0.2 - 0.1] range: -0.34 - 0.57	p < 0.001	η² = 0.72
TCGA	DEFECTIVE CHST3 CAUSES SEDCJD	0.39 [IQR: 0.22 - 0.54] range: -0.2 - 0.74	-0.26 [IQR: -0.44 - -0.11] range: -0.71 - 0.56	0.067 [IQR: -0.077 - 0.25] range: -0.36 - 0.67	0.075 [IQR: -0.24 - 0.2] range: -0.58 - 0.59	p < 0.001	η² = 0.39
TCGA	DEFECTIVE CHST14 CAUSES EDS MUSCULOCONTRACTURAL TYPE	0.42 [IQR: 0.2 - 0.57] range: -0.18 - 0.69	-0.3 [IQR: -0.43 - -0.081] range: -0.64 - 0.51	0.088 [IQR: -0.096 - 0.33] range: -0.47 - 0.67	0.017 [IQR: -0.29 - 0.17] range: -0.59 - 0.62	p < 0.001	η² = 0.38
TCGA	DEFECTIVE CHST6 CAUSES MCDC1	0.5 [IQR: 0.34 - 0.72] range: -0.14 - 0.89	-0.22 [IQR: -0.37 - -0.024] range: -0.73 - 0.54	0.045 [IQR: -0.29 - 0.35] range: -0.63 - 0.72	-0.17 [IQR: -0.43 - 0.053] range: -0.76 - 0.72	p < 0.001	η² = 0.37
TCGA	DEFECTIVE EXT2 CAUSES EXOSTOSES 2	0.46 [IQR: 0.41 - 0.55] range: 0.19 - 0.7	-0.45 [IQR: -0.53 - -0.35] range: -0.7 - 0.0034	0.43 [IQR: 0.26 - 0.57] range: -0.32 - 0.69	-0.052 [IQR: -0.2 - -0.034] range: -0.4 - 0.56	p < 0.001	η² = 0.8
TCGA	DEFECTIVE ST3GAL3 CAUSES MCT12 AND EIEE15	0.61 [IQR: 0.54 - 0.71] range: 0.056 - 0.82	-0.18 [IQR: -0.45 - -0.0094] range: -0.69 - 0.5	0.18 [IQR: -0.28 - 0.42] range: -0.68 - 0.77	-0.27 [IQR: -0.52 - 0.085] range: -0.76 - 0.68	p < 0.001	η² = 0.42
TCGA	DEFECTIVE B4GALT1 CAUSES B4GALT1 CDG CDG 2D	0.61 [IQR: 0.35 - 0.71] range: -0.15 - 0.83	-0.27 [IQR: -0.47 - -0.11] range: -0.75 - 0.39	0.26 [IQR: -0.17 - 0.46] range: -0.63 - 0.82	-0.22 [IQR: -0.46 - 0.15] range: -0.76 - 0.75	p < 0.001	η² = 0.42
TCGA	P130CAS LINKAGE TO MAPK SIGNALING FOR INTEGRINS	0.11 [IQR: -0.056 - 0.3] range: -0.41 - 0.53	-0.02 [IQR: -0.2 - 0.11] range: -0.39 - 0.42	0.26 [IQR: 0.13 - 0.38] range: -0.25 - 0.67	-0.3 [IQR: -0.39 - -0.2] range: -0.62 - 0.3	p < 0.001	η² = 0.38
TCGA	SIGNALING BY GPCR	0.19 [IQR: 0.11 - 0.25] range: 0.012 - 0.32	-0.1 [IQR: -0.18 - -0.019] range: -0.29 - 0.18	0.13 [IQR: -0.033 - 0.21] range: -0.22 - 0.31	-0.066 [IQR: -0.12 - 0.04] range: -0.24 - 0.21	p < 0.001	η² = 0.45
TCGA	CLASS B 2 SECRETIN FAMILY RECEPTORS	0.25 [IQR: 0.19 - 0.32] range: 0.037 - 0.42	-0.23 [IQR: -0.29 - -0.14] range: -0.37 - -0.016	0.25 [IQR: 0.07 - 0.31] range: -0.11 - 0.39	0.0066 [IQR: -0.042 - 0.096] range: -0.28 - 0.29	p < 0.001	η² = 0.75
TCGA	NETRIN 1 SIGNALING	0.29 [IQR: 0.22 - 0.38] range: -0.15 - 0.43	-0.11 [IQR: -0.31 - -0.037] range: -0.51 - 0.17	0.11 [IQR: -0.036 - 0.24] range: -0.25 - 0.48	-0.038 [IQR: -0.23 - 0.11] range: -0.37 - 0.36	p < 0.001	η² = 0.42
TCGA	SEMAPHORIN INTERACTIONS	0.24 [IQR: 0.19 - 0.29] range: -0.25 - 0.44	-0.13 [IQR: -0.25 - -0.061] range: -0.42 - 0.29	0.085 [IQR: -0.0087 - 0.25] range: -0.17 - 0.35	-0.093 [IQR: -0.19 - -6.3e-05] range: -0.32 - 0.27	p < 0.001	η² = 0.44
TCGA	L1CAM INTERACTIONS	0.11 [IQR: -0.015 - 0.22] range: -0.077 - 0.32	-0.13 [IQR: -0.23 - -0.047] range: -0.39 - 0.17	0.11 [IQR: 0.02 - 0.16] range: -0.17 - 0.32	0.058 [IQR: -0.052 - 0.1] range: -0.25 - 0.26	p < 0.001	η² = 0.42
TCGA	NCAM SIGNALING FOR NEURITE OUT GROWTH	0.43 [IQR: 0.34 - 0.47] range: 0.15 - 0.54	-0.18 [IQR: -0.27 - -0.089] range: -0.44 - 0.13	0.074 [IQR: -0.015 - 0.29] range: -0.37 - 0.42	-0.21 [IQR: -0.28 - -0.075] range: -0.43 - 0.25	p < 0.001	η² = 0.65
TCGA	DSCAM INTERACTIONS	0.25 [IQR: 0.11 - 0.32] range: 0.021 - 0.47	-0.3 [IQR: -0.41 - -0.11] range: -0.62 - 0.23	0.13 [IQR: -0.0084 - 0.25] range: -0.22 - 0.54	0.17 [IQR: -0.063 - 0.35] range: -0.65 - 0.54	p < 0.001	η² = 0.43
TCGA	NEGATIVE REGULATION OF TCF DEPENDENT SIGNALING BY WNT LIGAND ANTAGONISTS	0.49 [IQR: 0.29 - 0.63] range: 0.17 - 0.68	-0.38 [IQR: -0.5 - -0.28] range: -0.67 - 0.09	0.39 [IQR: 0.16 - 0.49] range: -0.39 - 0.6	0.018 [IQR: -0.16 - 0.14] range: -0.56 - 0.63	p < 0.001	η² = 0.71
TCGA	DISEASES OF GLYCOSYLATION	0.38 [IQR: 0.3 - 0.41] range: 0.11 - 0.47	-0.31 [IQR: -0.35 - -0.24] range: -0.46 - -0.086	0.27 [IQR: 0.16 - 0.34] range: -0.15 - 0.44	-0.046 [IQR: -0.1 - 0.052] range: -0.26 - 0.43	p < 0.001	η² = 0.84
TCGA	CYTOSOLIC TRNA AMINOACYLATION	-0.64 [IQR: -0.69 - -0.57] range: -0.81 - 0.11	0.059 [IQR: -0.28 - 0.32] range: -0.57 - 0.62	-0.11 [IQR: -0.44 - 0.43] range: -0.7 - 0.66	0.58 [IQR: 0.31 - 0.66] range: -0.55 - 0.82	p < 0.001	η² = 0.45
TCGA	TRNA AMINOACYLATION	-0.56 [IQR: -0.6 - -0.47] range: -0.69 - 0.058	0.17 [IQR: -0.14 - 0.33] range: -0.5 - 0.59	-0.13 [IQR: -0.41 - 0.28] range: -0.58 - 0.48	0.42 [IQR: 0.14 - 0.5] range: -0.5 - 0.73	p < 0.001	η² = 0.47
TCGA	MITOCHONDRIAL TRNA AMINOACYLATION	-0.49 [IQR: -0.57 - -0.32] range: -0.66 - -0.034	0.22 [IQR: 0.037 - 0.38] range: -0.48 - 0.59	-0.095 [IQR: -0.41 - 0.032] range: -0.6 - 0.23	0.19 [IQR: -0.042 - 0.32] range: -0.51 - 0.61	p < 0.001	η² = 0.44
TCGA	TACHYKININ RECEPTORS BIND TACHYKININS	0.39 [IQR: 0.21 - 0.61] range: -0.22 - 0.78	-0.22 [IQR: -0.42 - -0.021] range: -0.67 - 0.6	0.3 [IQR: -0.0062 - 0.54] range: -0.32 - 0.7	-0.059 [IQR: -0.24 - 0.18] range: -0.66 - 0.41	p < 0.001	η² = 0.36
TCGA	RECRUITMENT OF MITOTIC CENTROSOME PROTEINS AND COMPLEXES	-0.33 [IQR: -0.45 - -0.18] range: -0.51 - 0.13	0.22 [IQR: 0.1 - 0.33] range: -0.37 - 0.5	-0.18 [IQR: -0.29 - -0.065] range: -0.53 - 0.23	-0.019 [IQR: -0.2 - 0.051] range: -0.39 - 0.35	p < 0.001	η² = 0.48
TCGA	RECRUITMENT OF NUMA TO MITOTIC CENTROSOMES	-0.3 [IQR: -0.4 - -0.15] range: -0.47 - 0.13	0.2 [IQR: 0.061 - 0.3] range: -0.35 - 0.47	-0.15 [IQR: -0.26 - -0.061] range: -0.5 - 0.2	-0.026 [IQR: -0.11 - 0.066] range: -0.38 - 0.31	p < 0.001	η² = 0.45
TCGA	ATF6 ATF6 ALPHA ACTIVATES CHAPERONES	0.026 [IQR: -0.12 - 0.15] range: -0.39 - 0.35	-0.28 [IQR: -0.41 - -0.071] range: -0.59 - 0.66	0.14 [IQR: -0.013 - 0.33] range: -0.18 - 0.58	0.24 [IQR: 0.11 - 0.36] range: -0.65 - 0.6	p < 0.001	η² = 0.33
TCGA	ATF6 ATF6 ALPHA ACTIVATES CHAPERONE GENES	-0.12 [IQR: -0.26 - 0.027] range: -0.53 - 0.19	-0.3 [IQR: -0.43 - -0.017] range: -0.7 - 0.68	0.094 [IQR: -0.1 - 0.46] range: -0.24 - 0.61	0.37 [IQR: 0.16 - 0.48] range: -0.69 - 0.71	p < 0.001	η² = 0.33
TCGA	REGULATION OF INSULIN LIKE GROWTH FACTOR IGF TRANSPORT AND UPTAKE BY INSULIN LIKE GROWTH FACTOR BINDING PROTEINS IGFBPS	0.32 [IQR: 0.16 - 0.4] range: 0.032 - 0.52	-0.32 [IQR: -0.37 - -0.24] range: -0.44 - 0.043	0.35 [IQR: 0.29 - 0.43] range: -0.25 - 0.5	-0.0082 [IQR: -0.14 - 0.11] range: -0.29 - 0.39	p < 0.001	η² = 0.8
TCGA	GLUCAGON LIKE PEPTIDE 1 GLP1 REGULATES INSULIN SECRETION	0.33 [IQR: 0.28 - 0.39] range: -0.14 - 0.46	-0.2 [IQR: -0.29 - -0.13] range: -0.5 - 0.15	0.15 [IQR: -0.018 - 0.32] range: -0.39 - 0.43	-0.045 [IQR: -0.13 - 0.076] range: -0.3 - 0.42	p < 0.001	η² = 0.58
TCGA	SYNTHESIS SECRETION AND INACTIVATION OF GLUCAGON LIKE PEPTIDE 1 GLP 1	0.28 [IQR: 0.16 - 0.42] range: -0.37 - 0.56	-0.35 [IQR: -0.45 - -0.21] range: -0.58 - 0.3	0.44 [IQR: 0.34 - 0.52] range: -0.28 - 0.62	0.085 [IQR: -0.035 - 0.24] range: -0.65 - 0.43	p < 0.001	η² = 0.69
TCGA	TRANSPORT OF SMALL MOLECULES	-0.015 [IQR: -0.083 - 0.069] range: -0.21 - 0.16	-0.12 [IQR: -0.2 - -0.044] range: -0.34 - 0.26	0.19 [IQR: 0.073 - 0.23] range: -0.16 - 0.32	0.065 [IQR: 0.025 - 0.12] range: -0.22 - 0.21	p < 0.001	η² = 0.44
TCGA	BETA CATENIN INDEPENDENT WNT SIGNALING	-0.16 [IQR: -0.21 - -0.026] range: -0.35 - 0.15	-0.2 [IQR: -0.27 - -0.081] range: -0.44 - 0.11	0.21 [IQR: 0.015 - 0.34] range: -0.35 - 0.37	0.29 [IQR: 0.22 - 0.35] range: -0.24 - 0.42	p < 0.001	η² = 0.6
TCGA	RECEPTOR TYPE TYROSINE PROTEIN PHOSPHATASES	0.49 [IQR: 0.18 - 0.57] range: -0.29 - 0.65	-0.11 [IQR: -0.3 - 0.06] range: -0.57 - 0.44	0.014 [IQR: -0.21 - 0.23] range: -0.46 - 0.63	-0.19 [IQR: -0.33 - 0.0013] range: -0.64 - 0.37	p < 0.001	η² = 0.33
TCGA	BETA OXIDATION OF PRISTANOYL COA	0.13 [IQR: -0.13 - 0.27] range: -0.42 - 0.66	-0.16 [IQR: -0.42 - 0.029] range: -0.78 - 0.47	0.14 [IQR: 0.022 - 0.39] range: -0.43 - 0.57	0.012 [IQR: -0.12 - 0.24] range: -0.56 - 0.43	p < 0.001	η² = 0.22
TCGA	COOPERATION OF PREFOLDIN AND TRIC CCT IN ACTIN AND TUBULIN FOLDING	-0.42 [IQR: -0.52 - -0.3] range: -0.6 - 0.22	0.071 [IQR: -0.11 - 0.26] range: -0.46 - 0.55	-0.059 [IQR: -0.35 - 0.11] range: -0.59 - 0.44	0.34 [IQR: 0.1 - 0.4] range: -0.28 - 0.52	p < 0.001	η² = 0.43
TCGA	FORMATION OF TUBULIN FOLDING INTERMEDIATES BY CCT TRIC	-0.43 [IQR: -0.49 - -0.27] range: -0.61 - 0.22	0.17 [IQR: -0.098 - 0.29] range: -0.45 - 0.55	-0.19 [IQR: -0.35 - 0.032] range: -0.61 - 0.32	0.3 [IQR: 0.13 - 0.36] range: -0.37 - 0.49	p < 0.001	η² = 0.44
TCGA	POST CHAPERONIN TUBULIN FOLDING PATHWAY	-0.28 [IQR: -0.42 - -0.084] range: -0.57 - 0.35	-0.06 [IQR: -0.21 - 0.18] range: -0.5 - 0.53	-0.09 [IQR: -0.33 - 0.1] range: -0.59 - 0.44	0.35 [IQR: 0.18 - 0.41] range: -0.31 - 0.54	p < 0.001	η² = 0.32
TCGA	BETA OXIDATION OF VERY LONG CHAIN FATTY ACIDS	-0.23 [IQR: -0.42 - 0.1] range: -0.52 - 0.42	-0.25 [IQR: -0.42 - -0.02] range: -0.66 - 0.52	0.21 [IQR: 0.048 - 0.42] range: -0.56 - 0.62	0.25 [IQR: 0.094 - 0.35] range: -0.45 - 0.56	p < 0.001	η² = 0.3
TCGA	FOLDING OF ACTIN BY CCT TRIC	-0.7 [IQR: -0.74 - -0.5] range: -0.8 - 0.095	0.28 [IQR: 0.015 - 0.45] range: -0.51 - 0.77	-0.28 [IQR: -0.54 - 0.097] range: -0.66 - 0.52	0.32 [IQR: 0.11 - 0.46] range: -0.57 - 0.65	p < 0.001	η² = 0.52
TCGA	ASSOCIATION OF TRIC CCT WITH TARGET PROTEINS DURING BIOSYNTHESIS	-0.19 [IQR: -0.28 - -0.12] range: -0.36 - 0.011	0.09 [IQR: -0.023 - 0.22] range: -0.37 - 0.41	-0.04 [IQR: -0.15 - 0.03] range: -0.34 - 0.26	-0.0082 [IQR: -0.094 - 0.14] range: -0.3 - 0.31	p < 0.001	η² = 0.23
TCGA	DOPAMINE RECEPTORS	0.061 [IQR: -0.11 - 0.34] range: -0.56 - 0.72	-0.42 [IQR: -0.54 - -0.027] range: -0.72 - 0.56	0.33 [IQR: 0.12 - 0.53] range: -0.31 - 0.76	0.44 [IQR: 0.13 - 0.61] range: -0.72 - 0.72	p < 0.001	η² = 0.37
TCGA	DISEASES ASSOCIATED WITH O GLYCOSYLATION OF PROTEINS	0.45 [IQR: 0.4 - 0.52] range: 0.26 - 0.61	-0.33 [IQR: -0.39 - -0.25] range: -0.5 - 0.12	0.22 [IQR: 0.064 - 0.36] range: -0.089 - 0.55	-0.15 [IQR: -0.24 - -0.011] range: -0.35 - 0.37	p < 0.001	η² = 0.81
TCGA	EICOSANOID LIGAND BINDING RECEPTORS	0.5 [IQR: 0.4 - 0.57] range: -0.18 - 0.64	-0.13 [IQR: -0.36 - 0.2] range: -0.7 - 0.48	0.051 [IQR: -0.25 - 0.38] range: -0.44 - 0.67	-0.37 [IQR: -0.5 - -0.12] range: -0.63 - 0.43	p < 0.001	η² = 0.37
TCGA	NITRIC OXIDE STIMULATES GUANYLATE CYCLASE	0.51 [IQR: 0.42 - 0.59] range: -0.2 - 0.71	-0.32 [IQR: -0.44 - -0.16] range: -0.56 - 0.37	0.2 [IQR: 0.029 - 0.39] range: -0.43 - 0.7	-0.13 [IQR: -0.28 - -0.015] range: -0.5 - 0.37	p < 0.001	η² = 0.61
TCGA	ADP SIGNALLING THROUGH P2Y PURINOCEPTOR 12	0.34 [IQR: 0.28 - 0.43] range: -0.29 - 0.64	-0.25 [IQR: -0.37 - -0.12] range: -0.67 - 0.25	0.2 [IQR: 0.047 - 0.39] range: -0.46 - 0.59	-0.055 [IQR: -0.2 - 0.078] range: -0.38 - 0.42	p < 0.001	η² = 0.52
TCGA	G BETA GAMMA SIGNALLING THROUGH PI3KGAMMA	0.32 [IQR: 0.22 - 0.41] range: -0.1 - 0.53	-0.18 [IQR: -0.31 - -0.059] range: -0.54 - 0.33	0.17 [IQR: 0.04 - 0.37] range: -0.44 - 0.52	-0.15 [IQR: -0.27 - -0.041] range: -0.45 - 0.47	p < 0.001	η² = 0.43
TCGA	SIGNAL AMPLIFICATION	0.34 [IQR: 0.3 - 0.4] range: 0.059 - 0.43	-0.21 [IQR: -0.33 - -0.06] range: -0.49 - 0.26	0.14 [IQR: -0.0085 - 0.32] range: -0.47 - 0.51	-0.14 [IQR: -0.21 - 0.021] range: -0.37 - 0.39	p < 0.001	η² = 0.54
TCGA	PROSTACYCLIN SIGNALLING THROUGH PROSTACYCLIN RECEPTOR	0.37 [IQR: 0.3 - 0.47] range: -0.039 - 0.66	-0.31 [IQR: -0.42 - -0.14] range: -0.71 - 0.32	0.29 [IQR: 0.028 - 0.44] range: -0.4 - 0.59	-0.1 [IQR: -0.23 - 0.11] range: -0.37 - 0.42	p < 0.001	η² = 0.54
TCGA	EPHB MEDIATED FORWARD SIGNALING	0.049 [IQR: -0.027 - 0.098] range: -0.31 - 0.29	-0.12 [IQR: -0.26 - -0.0051] range: -0.43 - 0.24	0.14 [IQR: -0.032 - 0.26] range: -0.3 - 0.42	0.13 [IQR: -0.081 - 0.21] range: -0.44 - 0.43	p < 0.001	η² = 0.25
TCGA	EPHA MEDIATED GROWTH CONE COLLAPSE	0.35 [IQR: 0.26 - 0.38] range: 0.018 - 0.46	-0.24 [IQR: -0.34 - -0.11] range: -0.5 - 0.22	0.19 [IQR: 0.067 - 0.32] range: -0.19 - 0.46	-0.064 [IQR: -0.14 - 0.012] range: -0.41 - 0.26	p < 0.001	η² = 0.66
TCGA	EPHRIN SIGNALING	0.25 [IQR: 0.19 - 0.36] range: -0.12 - 0.5	-0.16 [IQR: -0.24 - -0.027] range: -0.5 - 0.31	0.095 [IQR: -0.033 - 0.19] range: -0.38 - 0.52	-0.037 [IQR: -0.14 - 0.0018] range: -0.54 - 0.4	p < 0.001	η² = 0.41
TCGA	EPH EPHRIN MEDIATED REPULSION OF CELLS	0.15 [IQR: 0.063 - 0.24] range: -0.041 - 0.48	-0.17 [IQR: -0.26 - -0.047] range: -0.39 - 0.19	0.17 [IQR: 0.042 - 0.23] range: -0.15 - 0.39	-0.069 [IQR: -0.11 - 0.024] range: -0.33 - 0.37	p < 0.001	η² = 0.5
TCGA	MUSCLE CONTRACTION	0.27 [IQR: 0.25 - 0.35] range: 0.19 - 0.48	-0.2 [IQR: -0.26 - -0.097] range: -0.32 - 0.091	0.05 [IQR: -0.05 - 0.17] range: -0.19 - 0.29	-0.033 [IQR: -0.15 - 0.0044] range: -0.3 - 0.34	p < 0.001	η² = 0.67
TCGA	G PROTEIN BETA GAMMA SIGNALLING	0.31 [IQR: 0.11 - 0.36] range: -0.27 - 0.46	-0.17 [IQR: -0.32 - 0.013] range: -0.6 - 0.41	0.18 [IQR: 0.026 - 0.33] range: -0.32 - 0.48	-0.075 [IQR: -0.22 - 0.033] range: -0.42 - 0.5	p < 0.001	η² = 0.36
TCGA	TRAFFICKING OF AMPA RECEPTORS	0.21 [IQR: 0.12 - 0.3] range: -0.09 - 0.55	-0.2 [IQR: -0.27 - -0.036] range: -0.42 - 0.16	0.082 [IQR: -0.013 - 0.18] range: -0.11 - 0.36	-0.00099 [IQR: -0.14 - 0.14] range: -0.37 - 0.4	p < 0.001	η² = 0.46
TCGA	SEMA3A PAK DEPENDENT AXON REPULSION	0.12 [IQR: -0.053 - 0.23] range: -0.29 - 0.45	-0.086 [IQR: -0.31 - 0.055] range: -0.62 - 0.41	0.14 [IQR: -0.019 - 0.19] range: -0.34 - 0.42	-0.0027 [IQR: -0.17 - 0.042] range: -0.4 - 0.38	p < 0.001	η² = 0.15
TCGA	SEMA3A PLEXIN REPULSION SIGNALING BY INHIBITING INTEGRIN ADHESION	0.43 [IQR: 0.36 - 0.51] range: -0.17 - 0.62	-0.19 [IQR: -0.32 - -0.0099] range: -0.54 - 0.63	0.16 [IQR: -0.16 - 0.42] range: -0.45 - 0.59	-0.38 [IQR: -0.43 - -0.19] range: -0.63 - 0.35	p < 0.001	η² = 0.43
TCGA	CRMPS IN SEMA3A SIGNALING	0.24 [IQR: 0.076 - 0.38] range: -0.42 - 0.63	-0.098 [IQR: -0.22 - 0.0044] range: -0.53 - 0.38	0.074 [IQR: -0.078 - 0.23] range: -0.32 - 0.51	-0.095 [IQR: -0.29 - 0.003] range: -0.45 - 0.24	p < 0.001	η² = 0.26
TCGA	ACETYLCHOLINE REGULATES INSULIN SECRETION	0.38 [IQR: 0.14 - 0.52] range: -0.25 - 0.64	-0.11 [IQR: -0.31 - 0.14] range: -0.66 - 0.62	-0.045 [IQR: -0.27 - 0.18] range: -0.5 - 0.53	-0.26 [IQR: -0.39 - -0.0011] range: -0.67 - 0.39	p < 0.001	η² = 0.25
TCGA	ADRENALINE NORADRENALINE INHIBITS INSULIN SECRETION	0.37 [IQR: 0.31 - 0.43] range: 0.026 - 0.58	-0.23 [IQR: -0.34 - -0.065] range: -0.54 - 0.26	0.15 [IQR: -0.03 - 0.31] range: -0.35 - 0.45	-0.19 [IQR: -0.26 - -0.0022] range: -0.35 - 0.29	p < 0.001	η² = 0.58
TCGA	REGULATION OF LIPID METABOLISM BY PPARALPHA	0.0059 [IQR: -0.061 - 0.15] range: -0.18 - 0.22	-0.06 [IQR: -0.15 - 0.034] range: -0.26 - 0.2	0.072 [IQR: -0.039 - 0.18] range: -0.27 - 0.26	0.015 [IQR: -0.083 - 0.073] range: -0.29 - 0.22	p < 0.001	η² = 0.14
TCGA	INCRETIN SYNTHESIS SECRETION AND INACTIVATION	0.22 [IQR: 0.032 - 0.34] range: -0.31 - 0.54	-0.29 [IQR: -0.39 - -0.2] range: -0.53 - 0.2	0.37 [IQR: 0.32 - 0.48] range: -0.16 - 0.61	0.024 [IQR: -0.069 - 0.19] range: -0.51 - 0.37	p < 0.001	η² = 0.66
TCGA	SEMA4D IN SEMAPHORIN SIGNALING	0.31 [IQR: 0.11 - 0.4] range: -0.16 - 0.57	-0.23 [IQR: -0.34 - -0.11] range: -0.52 - 0.28	0.13 [IQR: 0.023 - 0.28] range: -0.22 - 0.39	-0.095 [IQR: -0.18 - 0.036] range: -0.4 - 0.49	p < 0.001	η² = 0.51
TCGA	SUMOYLATION OF SUMOYLATION PROTEINS	-0.59 [IQR: -0.62 - -0.49] range: -0.75 - -0.21	0.17 [IQR: -0.074 - 0.36] range: -0.58 - 0.58	-0.11 [IQR: -0.3 - 0.31] range: -0.46 - 0.6	0.41 [IQR: 0.0022 - 0.56] range: -0.52 - 0.67	p < 0.001	η² = 0.44
TCGA	CA2 PATHWAY	0.24 [IQR: 0.13 - 0.3] range: -0.067 - 0.4	-0.24 [IQR: -0.28 - -0.18] range: -0.45 - 0.14	0.18 [IQR: 0.13 - 0.29] range: -0.29 - 0.44	0.059 [IQR: -0.083 - 0.21] range: -0.32 - 0.34	p < 0.001	η² = 0.63
TCGA	G ALPHA Q SIGNALLING EVENTS	0.24 [IQR: 0.18 - 0.28] range: 0.016 - 0.38	-0.11 [IQR: -0.23 - -0.016] range: -0.32 - 0.25	0.13 [IQR: 0.014 - 0.24] range: -0.17 - 0.37	-0.081 [IQR: -0.14 - -0.022] range: -0.28 - 0.28	p < 0.001	η² = 0.52
TCGA	G ALPHA 12 13 SIGNALLING EVENTS	0.25 [IQR: 0.21 - 0.29] range: -0.26 - 0.4	-0.1 [IQR: -0.17 - -0.017] range: -0.42 - 0.16	0.087 [IQR: -0.1 - 0.15] range: -0.26 - 0.34	-0.16 [IQR: -0.24 - 0.028] range: -0.35 - 0.18	p < 0.001	η² = 0.45
TCGA	SEMA4D MEDIATED INHIBITION OF CELL ATTACHMENT AND MIGRATION	0.17 [IQR: -0.015 - 0.32] range: -0.34 - 0.47	-0.2 [IQR: -0.33 - 0.0027] range: -0.62 - 0.47	0.21 [IQR: -0.053 - 0.4] range: -0.45 - 0.59	-0.11 [IQR: -0.31 - -0.019] range: -0.68 - 0.75	p < 0.001	η² = 0.21
TCGA	SEMA4D INDUCED CELL MIGRATION AND GROWTH CONE COLLAPSE	0.29 [IQR: 0.13 - 0.4] range: -0.32 - 0.55	-0.24 [IQR: -0.34 - -0.12] range: -0.55 - 0.28	0.18 [IQR: 0.084 - 0.26] range: -0.28 - 0.49	-0.071 [IQR: -0.15 - 0.074] range: -0.38 - 0.46	p < 0.001	η² = 0.47
TCGA	OTHER SEMAPHORIN INTERACTIONS	0.17 [IQR: 0.0065 - 0.26] range: -0.41 - 0.55	-0.14 [IQR: -0.3 - 0.11] range: -0.5 - 0.49	0.071 [IQR: -0.071 - 0.39] range: -0.42 - 0.56	-0.13 [IQR: -0.31 - 0.1] range: -0.47 - 0.41	p < 0.001	η² = 0.17
TCGA	TRAFFICKING OF GLUR2 CONTAINING AMPA RECEPTORS	0.16 [IQR: -0.1 - 0.24] range: -0.22 - 0.51	-0.2 [IQR: -0.32 - -0.12] range: -0.61 - 0.29	0.064 [IQR: -0.096 - 0.19] range: -0.38 - 0.51	0.26 [IQR: 0.056 - 0.38] range: -0.31 - 0.54	p < 0.001	η² = 0.43
TCGA	PLATELET HOMEOSTASIS	0.23 [IQR: 0.19 - 0.3] range: -0.064 - 0.41	-0.15 [IQR: -0.24 - -0.064] range: -0.39 - 0.16	0.12 [IQR: -0.032 - 0.23] range: -0.17 - 0.32	-0.076 [IQR: -0.16 - 0.0063] range: -0.3 - 0.36	p < 0.001	η² = 0.54
TCGA	CGMP EFFECTS	0.48 [IQR: 0.38 - 0.6] range: -0.21 - 0.73	-0.32 [IQR: -0.42 - -0.14] range: -0.55 - 0.31	0.15 [IQR: 0.0056 - 0.4] range: -0.4 - 0.73	-0.14 [IQR: -0.33 - 0.091] range: -0.46 - 0.4	p < 0.001	η² = 0.57
TCGA	G ALPHA S SIGNALLING EVENTS	0.2 [IQR: 0.14 - 0.26] range: 0.016 - 0.33	-0.084 [IQR: -0.18 - 0.0038] range: -0.3 - 0.23	0.11 [IQR: 0.005 - 0.18] range: -0.23 - 0.31	-0.037 [IQR: -0.15 - 0.058] range: -0.26 - 0.23	p < 0.001	η² = 0.42
TCGA	ADP SIGNALLING THROUGH P2Y PURINOCEPTOR 1	0.41 [IQR: 0.35 - 0.45] range: 0.085 - 0.55	-0.25 [IQR: -0.35 - -0.12] range: -0.54 - 0.32	0.2 [IQR: 0.012 - 0.31] range: -0.44 - 0.56	-0.18 [IQR: -0.26 - -0.021] range: -0.39 - 0.41	p < 0.001	η² = 0.58
TCGA	G ALPHA I SIGNALLING EVENTS	0.21 [IQR: 0.14 - 0.28] range: 0.019 - 0.33	-0.077 [IQR: -0.21 - 0.041] range: -0.34 - 0.28	0.1 [IQR: -0.12 - 0.19] range: -0.23 - 0.36	-0.053 [IQR: -0.13 - 0.028] range: -0.28 - 0.34	p < 0.001	η² = 0.34
TCGA	G ALPHA Z SIGNALLING EVENTS	0.26 [IQR: 0.21 - 0.32] range: 0.02 - 0.45	-0.18 [IQR: -0.25 - -0.027] range: -0.43 - 0.24	0.16 [IQR: -0.019 - 0.26] range: -0.26 - 0.43	-0.088 [IQR: -0.19 - 0.013] range: -0.41 - 0.35	p < 0.001	η² = 0.45
TCGA	DCC MEDIATED ATTRACTIVE SIGNALING	0.26 [IQR: 0.15 - 0.42] range: -0.05 - 0.52	-0.095 [IQR: -0.22 - 0.15] range: -0.46 - 0.44	-0.065 [IQR: -0.24 - 0.11] range: -0.4 - 0.43	-0.18 [IQR: -0.31 - -0.011] range: -0.48 - 0.24	p < 0.001	η² = 0.27
TCGA	NETRIN MEDIATED REPULSION SIGNALS	0.49 [IQR: 0.27 - 0.56] range: -0.5 - 0.7	-0.35 [IQR: -0.55 - -0.19] range: -0.73 - 0.44	0.43 [IQR: 0.13 - 0.58] range: -0.58 - 0.76	0.14 [IQR: -0.31 - 0.31] range: -0.59 - 0.65	p < 0.001	η² = 0.49
TCGA	ROLE OF SECOND MESSENGERS IN NETRIN 1 SIGNALING	0.36 [IQR: 0.17 - 0.52] range: -0.43 - 0.71	-0.075 [IQR: -0.37 - 0.12] range: -0.67 - 0.55	0.18 [IQR: -0.23 - 0.5] range: -0.45 - 0.64	-0.28 [IQR: -0.41 - -0.096] range: -0.62 - 0.75	p < 0.001	η² = 0.27
TCGA	ADHERENS JUNCTIONS INTERACTIONS	0.35 [IQR: 0.32 - 0.45] range: 0.14 - 0.49	-0.25 [IQR: -0.38 - -0.15] range: -0.51 - 0.23	0.28 [IQR: 0.17 - 0.41] range: -0.082 - 0.53	-0.12 [IQR: -0.2 - -0.052] range: -0.52 - 0.3	p < 0.001	η² = 0.72
TCGA	NCAM1 INTERACTIONS	0.52 [IQR: 0.44 - 0.59] range: 0.22 - 0.65	-0.27 [IQR: -0.38 - -0.19] range: -0.56 - 0.13	0.24 [IQR: -0.068 - 0.39] range: -0.46 - 0.54	-0.2 [IQR: -0.3 - -0.049] range: -0.49 - 0.42	p < 0.001	η² = 0.7
TCGA	LYSOSPHINGOLIPID AND LPA RECEPTORS	0.41 [IQR: 0.23 - 0.45] range: -0.17 - 0.58	-0.21 [IQR: -0.36 - -0.079] range: -0.52 - 0.47	0.16 [IQR: -0.08 - 0.36] range: -0.52 - 0.5	-0.088 [IQR: -0.25 - 0.1] range: -0.49 - 0.55	p < 0.001	η² = 0.42
TCGA	CALCITONIN LIKE LIGAND RECEPTORS	0.31 [IQR: 0.11 - 0.46] range: -0.31 - 0.56	-0.39 [IQR: -0.55 - -0.18] range: -0.73 - 0.44	0.28 [IQR: 0.02 - 0.44] range: -0.38 - 0.68	0.18 [IQR: -0.17 - 0.4] range: -0.48 - 0.65	p < 0.001	η² = 0.45
TCGA	TIGHT JUNCTION INTERACTIONS	0.29 [IQR: 0.15 - 0.39] range: -0.24 - 0.6	-0.28 [IQR: -0.41 - -0.13] range: -0.55 - 0.15	0.33 [IQR: 0.23 - 0.38] range: -0.32 - 0.65	0.12 [IQR: 0.016 - 0.24] range: -0.56 - 0.42	p < 0.001	η² = 0.58
TCGA	GLUCAGON TYPE LIGAND RECEPTORS	0.38 [IQR: 0.32 - 0.43] range: 0.084 - 0.51	-0.25 [IQR: -0.34 - -0.15] range: -0.52 - 0.18	0.21 [IQR: 0.097 - 0.32] range: -0.26 - 0.5	-0.077 [IQR: -0.18 - 0.12] range: -0.31 - 0.36	p < 0.001	η² = 0.65
TCGA	NECTIN NECL TRANS HETERODIMERIZATION	0.21 [IQR: 0.097 - 0.35] range: -0.024 - 0.54	-0.31 [IQR: -0.47 - -0.18] range: -0.79 - 0.33	0.25 [IQR: 0.14 - 0.37] range: -0.21 - 0.68	0.16 [IQR: -0.016 - 0.35] range: -0.52 - 0.57	p < 0.001	η² = 0.53
TCGA	CELL CELL JUNCTION ORGANIZATION	0.34 [IQR: 0.27 - 0.39] range: 0.079 - 0.47	-0.28 [IQR: -0.38 - -0.18] range: -0.47 - 0.014	0.3 [IQR: 0.24 - 0.38] range: -0.18 - 0.58	0.008 [IQR: -0.12 - 0.11] range: -0.47 - 0.31	p < 0.001	η² = 0.73
TCGA	REGULATION OF INSULIN SECRETION	0.31 [IQR: 0.28 - 0.37] range: -0.082 - 0.47	-0.17 [IQR: -0.23 - -0.11] range: -0.37 - 0.15	0.049 [IQR: -0.037 - 0.24] range: -0.18 - 0.33	-0.085 [IQR: -0.18 - 0.047] range: -0.33 - 0.26	p < 0.001	η² = 0.6
TCGA	TRANSPORT OF BILE SALTS AND ORGANIC ACIDS METAL IONS AND AMINE COMPOUNDS	0.19 [IQR: 0.063 - 0.25] range: -0.13 - 0.42	-0.21 [IQR: -0.28 - -0.1] range: -0.39 - 0.2	0.27 [IQR: 0.17 - 0.33] range: -0.053 - 0.49	0.0062 [IQR: -0.087 - 0.11] range: -0.37 - 0.24	p < 0.001	η² = 0.63
TCGA	TRANSPORT OF INORGANIC CATIONS ANIONS AND AMINO ACIDS OLIGOPEPTIDES	0.028 [IQR: -0.027 - 0.16] range: -0.19 - 0.28	-0.18 [IQR: -0.27 - -0.1] range: -0.41 - 0.23	0.15 [IQR: 0.098 - 0.28] range: -0.097 - 0.36	0.13 [IQR: 0.03 - 0.18] range: -0.33 - 0.27	p < 0.001	η² = 0.54
TCGA	SLC MEDIATED TRANSMEMBRANE TRANSPORT	0.045 [IQR: -0.033 - 0.16] range: -0.16 - 0.25	-0.17 [IQR: -0.24 - -0.11] range: -0.36 - 0.18	0.21 [IQR: 0.13 - 0.29] range: -0.011 - 0.38	0.066 [IQR: -0.026 - 0.15] range: -0.27 - 0.23	p < 0.001	η² = 0.6
TCGA	METAL ION SLC TRANSPORTERS	0.12 [IQR: 0.014 - 0.25] range: -0.23 - 0.46	-0.21 [IQR: -0.35 - -0.12] range: -0.55 - 0.37	0.31 [IQR: 0.22 - 0.45] range: -0.5 - 0.55	0.022 [IQR: -0.086 - 0.22] range: -0.46 - 0.43	p < 0.001	η² = 0.49
TCGA	SODIUM CALCIUM EXCHANGERS	0.16 [IQR: -0.0097 - 0.38] range: -0.29 - 0.56	-0.095 [IQR: -0.25 - 0.032] range: -0.56 - 0.39	-0.0089 [IQR: -0.27 - 0.15] range: -0.56 - 0.51	0.056 [IQR: -0.12 - 0.23] range: -0.4 - 0.45	p < 0.001	η² = 0.14
TCGA	ARACHIDONATE PRODUCTION FROM DAG	-0.34 [IQR: -0.44 - -0.27] range: -0.76 - 0.15	0.23 [IQR: -0.022 - 0.52] range: -0.71 - 0.73	-0.11 [IQR: -0.54 - 0.072] range: -0.71 - 0.68	0.038 [IQR: -0.27 - 0.25] range: -0.83 - 0.63	p < 0.001	η² = 0.26
TCGA	ACTIVATION OF RAC1	0.29 [IQR: 0.22 - 0.44] range: -0.28 - 0.62	-0.097 [IQR: -0.23 - 0.091] range: -0.59 - 0.51	-0.058 [IQR: -0.22 - 0.071] range: -0.43 - 0.53	-0.13 [IQR: -0.24 - -0.043] range: -0.58 - 0.23	p < 0.001	η² = 0.26
TCGA	REGULATION OF COMMISSURAL AXON PATHFINDING BY SLIT AND ROBO	0.58 [IQR: 0.47 - 0.67] range: -0.039 - 0.73	-0.34 [IQR: -0.47 - -0.19] range: -0.7 - 0.42	0.13 [IQR: -0.025 - 0.53] range: -0.39 - 0.72	-0.3 [IQR: -0.42 - -0.037] range: -0.61 - 0.37	p < 0.001	η² = 0.63
TCGA	THROMBOXANE SIGNALLING THROUGH TP RECEPTOR	0.3 [IQR: 0.21 - 0.34] range: -0.11 - 0.45	-0.18 [IQR: -0.27 - -0.014] range: -0.47 - 0.28	0.11 [IQR: -0.072 - 0.27] range: -0.47 - 0.47	-0.082 [IQR: -0.2 - 0.024] range: -0.39 - 0.32	p < 0.001	η² = 0.42
TCGA	DEADENYLATION DEPENDENT MRNA DECAY	-0.43 [IQR: -0.52 - -0.39] range: -0.57 - -0.11	0.089 [IQR: -0.049 - 0.25] range: -0.36 - 0.39	0.039 [IQR: -0.26 - 0.21] range: -0.44 - 0.36	0.24 [IQR: -0.043 - 0.38] range: -0.35 - 0.51	p < 0.001	η² = 0.46
TCGA	MRNA DECAY BY 3 TO 5 EXORIBONUCLEASE	-0.57 [IQR: -0.64 - -0.46] range: -0.74 - 0.15	0.096 [IQR: -0.12 - 0.28] range: -0.46 - 0.59	0.074 [IQR: -0.38 - 0.28] range: -0.57 - 0.5	0.36 [IQR: 0.13 - 0.46] range: -0.4 - 0.67	p < 0.001	η² = 0.48
TCGA	GP1B IX V ACTIVATION SIGNALLING	0.31 [IQR: 0.15 - 0.43] range: -0.22 - 0.66	-0.19 [IQR: -0.32 - -0.068] range: -0.59 - 0.4	0.32 [IQR: 0.13 - 0.43] range: -0.34 - 0.57	-0.091 [IQR: -0.25 - 0.21] range: -0.47 - 0.56	p < 0.001	η² = 0.4
TCGA	VASOPRESSIN REGULATES RENAL WATER HOMEOSTASIS VIA AQUAPORINS	0.36 [IQR: 0.32 - 0.4] range: 0.071 - 0.46	-0.25 [IQR: -0.31 - -0.15] range: -0.44 - 0.13	0.098 [IQR: -0.088 - 0.28] range: -0.39 - 0.46	-0.095 [IQR: -0.21 - 0.084] range: -0.37 - 0.35	p < 0.001	η² = 0.58
TCGA	PASSIVE TRANSPORT BY AQUAPORINS	0.28 [IQR: 0.13 - 0.37] range: -0.2 - 0.55	-0.13 [IQR: -0.28 - 0.13] range: -0.49 - 0.38	-0.12 [IQR: -0.24 - 0.2] range: -0.38 - 0.51	-0.14 [IQR: -0.35 - 0.22] range: -0.56 - 0.57	p < 0.001	η² = 0.14
TCGA	SODIUM COUPLED SULPHATE DI AND TRI CARBOXYLATE TRANSPORTERS	0.41 [IQR: 0.0018 - 0.56] range: -0.42 - 0.78	-0.4 [IQR: -0.57 - -0.2] range: -0.79 - 0.17	0.58 [IQR: 0.41 - 0.69] range: -0.48 - 0.89	-0.14 [IQR: -0.35 - 0.22] range: -0.7 - 0.77	p < 0.001	η² = 0.58
TCGA	ZINC TRANSPORTERS	-0.041 [IQR: -0.18 - 0.084] range: -0.45 - 0.39	-0.26 [IQR: -0.41 - -0.12] range: -0.66 - 0.39	0.4 [IQR: 0.25 - 0.48] range: -0.58 - 0.66	0.23 [IQR: 0.05 - 0.32] range: -0.55 - 0.53	p < 0.001	η² = 0.48
TCGA	RECYCLING PATHWAY OF L1	-0.081 [IQR: -0.18 - 0.055] range: -0.37 - 0.16	-0.091 [IQR: -0.2 - 0.055] range: -0.38 - 0.25	0.072 [IQR: -0.079 - 0.15] range: -0.3 - 0.26	0.17 [IQR: 0.1 - 0.2] range: -0.26 - 0.32	p < 0.001	η² = 0.27
TCGA	UNBLOCKING OF NMDA RECEPTORS GLUTAMATE BINDING AND ACTIVATION	0.31 [IQR: 0.19 - 0.45] range: -0.2 - 0.76	-0.24 [IQR: -0.38 - -0.11] range: -0.64 - 0.43	0.093 [IQR: -0.056 - 0.21] range: -0.38 - 0.49	-0.0035 [IQR: -0.31 - 0.15] range: -0.52 - 0.45	p < 0.001	η² = 0.39
TCGA	BINDING OF TCF LEF CTNNB1 TO TARGET GENE PROMOTERS	0.13 [IQR: 0.059 - 0.25] range: -0.3 - 0.56	-0.36 [IQR: -0.54 - -0.13] range: -0.77 - 0.38	0.43 [IQR: 0.34 - 0.55] range: -0.33 - 0.67	0.17 [IQR: -0.14 - 0.41] range: -0.66 - 0.56	p < 0.001	η² = 0.45
TCGA	ZINC INFLUX INTO CELLS BY THE SLC39 GENE FAMILY	0.062 [IQR: -0.016 - 0.24] range: -0.39 - 0.42	-0.38 [IQR: -0.51 - -0.26] range: -0.69 - 0.12	0.52 [IQR: 0.49 - 0.58] range: -0.56 - 0.74	0.22 [IQR: 0.077 - 0.37] range: -0.59 - 0.55	p < 0.001	η² = 0.69
TCGA	SIGNAL TRANSDUCTION BY L1	-0.03 [IQR: -0.11 - 0.13] range: -0.27 - 0.25	-0.14 [IQR: -0.3 - 0.072] range: -0.48 - 0.36	0.18 [IQR: 0.029 - 0.28] range: -0.15 - 0.53	0.11 [IQR: -0.063 - 0.23] range: -0.42 - 0.43	p < 0.001	η² = 0.22
TCGA	SMOOTH MUSCLE CONTRACTION	0.31 [IQR: 0.15 - 0.53] range: -0.017 - 0.62	-0.33 [IQR: -0.45 - -0.15] range: -0.56 - 0.091	0.21 [IQR: -0.018 - 0.4] range: -0.33 - 0.56	0.046 [IQR: -0.032 - 0.21] range: -0.35 - 0.53	p < 0.001	η² = 0.59
TCGA	AQUAPORIN MEDIATED TRANSPORT	0.33 [IQR: 0.27 - 0.37] range: 0.11 - 0.45	-0.21 [IQR: -0.28 - -0.13] range: -0.45 - 0.087	0.079 [IQR: -0.076 - 0.29] range: -0.36 - 0.42	-0.063 [IQR: -0.21 - 0.088] range: -0.3 - 0.34	p < 0.001	η² = 0.6
TCGA	TYPE I HEMIDESMOSOME ASSEMBLY	0.5 [IQR: 0.2 - 0.59] range: -0.54 - 0.74	-0.057 [IQR: -0.31 - 0.095] range: -0.53 - 0.39	-0.087 [IQR: -0.29 - 0.17] range: -0.58 - 0.58	-0.2 [IQR: -0.39 - -0.014] range: -0.57 - 0.35	p < 0.001	η² = 0.3
TCGA	CELL JUNCTION ORGANIZATION	0.35 [IQR: 0.25 - 0.38] range: 0.014 - 0.47	-0.26 [IQR: -0.34 - -0.16] range: -0.45 - 0.041	0.25 [IQR: 0.16 - 0.3] range: -0.18 - 0.49	-0.017 [IQR: -0.13 - 0.069] range: -0.41 - 0.29	p < 0.001	η² = 0.72
TCGA	CHL1 INTERACTIONS	0.46 [IQR: 0.18 - 0.56] range: -0.039 - 0.72	-0.37 [IQR: -0.48 - -0.16] range: -0.63 - 0.47	0.36 [IQR: 0.11 - 0.5] range: -0.62 - 0.7	-0.099 [IQR: -0.3 - 0.26] range: -0.54 - 0.61	p < 0.001	η² = 0.49
TCGA	TRISTETRAPROLIN TTP ZFP36 BINDS AND DESTABILIZES MRNA	-0.5 [IQR: -0.57 - -0.34] range: -0.69 - -0.14	0.038 [IQR: -0.13 - 0.25] range: -0.4 - 0.52	0.087 [IQR: -0.2 - 0.29] range: -0.55 - 0.56	0.27 [IQR: 0.12 - 0.4] range: -0.18 - 0.6	p < 0.001	η² = 0.48
TCGA	KSRP KHSRP BINDS AND DESTABILIZES MRNA	-0.5 [IQR: -0.61 - -0.4] range: -0.7 - 0.015	0.083 [IQR: -0.11 - 0.22] range: -0.43 - 0.54	0.065 [IQR: -0.3 - 0.32] range: -0.52 - 0.49	0.33 [IQR: 0.16 - 0.44] range: -0.39 - 0.68	p < 0.001	η² = 0.46
TCGA	IONOTROPIC ACTIVITY OF KAINATE RECEPTORS	0.36 [IQR: 0.23 - 0.54] range: -0.26 - 0.73	-0.28 [IQR: -0.43 - -0.14] range: -0.74 - 0.32	0.071 [IQR: -0.18 - 0.22] range: -0.47 - 0.62	-0.045 [IQR: -0.16 - 0.11] range: -0.41 - 0.48	p < 0.001	η² = 0.49
TCGA	ACTIVATION OF KAINATE RECEPTORS UPON GLUTAMATE BINDING	0.35 [IQR: 0.26 - 0.44] range: 0.14 - 0.56	-0.26 [IQR: -0.33 - -0.13] range: -0.59 - 0.11	0.17 [IQR: -0.009 - 0.3] range: -0.34 - 0.51	-0.078 [IQR: -0.2 - 0.076] range: -0.31 - 0.34	p < 0.001	η² = 0.64
TCGA	TRANSCRIPTIONAL REGULATION OF PLURIPOTENT STEM CELLS	-0.12 [IQR: -0.24 - -0.038] range: -0.47 - 0.29	-0.23 [IQR: -0.35 - -0.11] range: -0.53 - 0.41	0.32 [IQR: 0.18 - 0.44] range: -0.39 - 0.61	0.26 [IQR: 0.011 - 0.38] range: -0.4 - 0.47	p < 0.001	η² = 0.47
TCGA	MITOTIC G2 G2 M PHASES	-0.39 [IQR: -0.46 - -0.31] range: -0.51 - -0.081	0.085 [IQR: -0.039 - 0.22] range: -0.37 - 0.43	-0.064 [IQR: -0.22 - 0.14] range: -0.35 - 0.34	0.22 [IQR: 0.08 - 0.27] range: -0.3 - 0.42	p < 0.001	η² = 0.5
TCGA	THROMBIN SIGNALLING THROUGH PROTEINASE ACTIVATED RECEPTORS PARS	0.28 [IQR: 0.16 - 0.34] range: -0.12 - 0.42	-0.2 [IQR: -0.28 - -0.062] range: -0.47 - 0.35	0.2 [IQR: 0.079 - 0.29] range: -0.47 - 0.5	-0.11 [IQR: -0.18 - 0.0065] range: -0.39 - 0.38	p < 0.001	η² = 0.49
TCGA	SUMOYLATION OF DNA REPLICATION PROTEINS	-0.57 [IQR: -0.63 - -0.43] range: -0.72 - -0.17	0.12 [IQR: -0.15 - 0.31] range: -0.61 - 0.53	0.12 [IQR: -0.23 - 0.34] range: -0.48 - 0.58	0.4 [IQR: 0.042 - 0.56] range: -0.53 - 0.65	p < 0.001	η² = 0.4
TCGA	REPRESSION OF WNT TARGET GENES	0.085 [IQR: 0.00037 - 0.31] range: -0.22 - 0.54	-0.35 [IQR: -0.45 - -0.22] range: -0.68 - 0.19	0.36 [IQR: 0.21 - 0.43] range: -0.17 - 0.54	0.18 [IQR: -0.039 - 0.3] range: -0.51 - 0.63	p < 0.001	η² = 0.54
TCGA	SUMOYLATION OF IMMUNE RESPONSE PROTEINS	-0.36 [IQR: -0.52 - -0.2] range: -0.65 - -0.0049	0.18 [IQR: 0.029 - 0.36] range: -0.37 - 0.61	-0.16 [IQR: -0.35 - 0.012] range: -0.63 - 0.36	-0.028 [IQR: -0.12 - 0.14] range: -0.46 - 0.51	p < 0.001	η² = 0.45
TCGA	PRESYNAPTIC FUNCTION OF KAINATE RECEPTORS	0.33 [IQR: 0.24 - 0.46] range: -0.16 - 0.64	-0.23 [IQR: -0.35 - -0.087] range: -0.64 - 0.27	0.19 [IQR: -0.013 - 0.35] range: -0.33 - 0.54	-0.11 [IQR: -0.23 - 0.086] range: -0.35 - 0.41	p < 0.001	η² = 0.5
TCGA	GPCR LIGAND BINDING	0.21 [IQR: 0.14 - 0.25] range: -0.0046 - 0.37	-0.15 [IQR: -0.21 - -0.061] range: -0.37 - 0.15	0.18 [IQR: 0.021 - 0.25] range: -0.11 - 0.35	-0.0089 [IQR: -0.077 - 0.085] range: -0.25 - 0.31	p < 0.001	η² = 0.55
TCGA	DEFECTIVE GALNT3 CAUSES HFTC	0.53 [IQR: 0.31 - 0.57] range: -0.11 - 0.73	-0.36 [IQR: -0.45 - -0.26] range: -0.62 - 0.58	0.31 [IQR: 0.1 - 0.5] range: -0.16 - 0.56	-0.033 [IQR: -0.12 - 0.23] range: -0.54 - 0.45	p < 0.001	η² = 0.61
TCGA	DEFECTIVE LFNG CAUSES SCDO3	0.59 [IQR: 0.47 - 0.69] range: -0.1 - 0.88	-0.42 [IQR: -0.61 - -0.23] range: -0.77 - 0.29	0.35 [IQR: 0.12 - 0.5] range: -0.5 - 0.81	-0.21 [IQR: -0.35 - 0.2] range: -0.6 - 0.59	p < 0.001	η² = 0.62
TCGA	DEFECTIVE C1GALT1C1 CAUSES TNPS	0.35 [IQR: 0.16 - 0.49] range: -0.26 - 0.62	-0.26 [IQR: -0.36 - -0.13] range: -0.59 - 0.58	0.17 [IQR: 0.061 - 0.36] range: -0.2 - 0.58	0.012 [IQR: -0.15 - 0.15] range: -0.36 - 0.4	p < 0.001	η² = 0.47
TCGA	WNT5A DEPENDENT INTERNALIZATION OF FZD4	-0.033 [IQR: -0.21 - 0.069] range: -0.42 - 0.44	-0.31 [IQR: -0.44 - -0.11] range: -0.61 - 0.36	0.29 [IQR: 0.04 - 0.39] range: -0.42 - 0.6	0.38 [IQR: 0.16 - 0.44] range: -0.44 - 0.58	p < 0.001	η² = 0.5
TCGA	WNT5A DEPENDENT INTERNALIZATION OF FZD2 FZD5 AND ROR2	0.091 [IQR: -0.047 - 0.28] range: -0.27 - 0.46	-0.44 [IQR: -0.54 - -0.28] range: -0.71 - 0.12	0.46 [IQR: 0.35 - 0.55] range: -0.67 - 0.66	0.37 [IQR: 0.13 - 0.49] range: -0.6 - 0.62	p < 0.001	η² = 0.65
TCGA	O LINKED GLYCOSYLATION	0.37 [IQR: 0.31 - 0.41] range: 0.22 - 0.54	-0.22 [IQR: -0.29 - -0.14] range: -0.4 - 0.16	0.14 [IQR: 0.035 - 0.27] range: -0.087 - 0.42	-0.19 [IQR: -0.25 - -0.074] range: -0.33 - 0.28	p < 0.001	η² = 0.72
TCGA	O GLYCOSYLATION OF TSR DOMAIN CONTAINING PROTEINS	0.5 [IQR: 0.41 - 0.59] range: 0.13 - 0.65	-0.35 [IQR: -0.4 - -0.25] range: -0.58 - 0.16	0.27 [IQR: 0.037 - 0.44] range: -0.28 - 0.65	-0.19 [IQR: -0.33 - -0.065] range: -0.46 - 0.43	p < 0.001	η² = 0.73
TCGA	MITOPHAGY	-0.41 [IQR: -0.49 - -0.38] range: -0.56 - 0.39	-0.0034 [IQR: -0.17 - 0.15] range: -0.42 - 0.46	-0.05 [IQR: -0.37 - 0.21] range: -0.54 - 0.55	0.37 [IQR: 0.15 - 0.49] range: -0.43 - 0.56	p < 0.001	η² = 0.39
TCGA	UPTAKE AND FUNCTION OF ANTHRAX TOXINS	0.1 [IQR: -0.00031 - 0.22] range: -0.4 - 0.46	-0.29 [IQR: -0.42 - -0.087] range: -0.63 - 0.45	0.25 [IQR: 0.095 - 0.39] range: -0.29 - 0.6	0.21 [IQR: -0.1 - 0.32] range: -0.44 - 0.56	p < 0.001	η² = 0.35
TCGA	VEGFR2 MEDIATED CELL PROLIFERATION	0.17 [IQR: 0.02 - 0.25] range: -0.4 - 0.45	-0.25 [IQR: -0.4 - -0.07] range: -0.66 - 0.42	0.23 [IQR: 0.17 - 0.42] range: -0.41 - 0.51	0.085 [IQR: -0.14 - 0.27] range: -0.57 - 0.59	p < 0.001	η² = 0.39
TCGA	MYOGENESIS	0.36 [IQR: 0.23 - 0.49] range: -0.004 - 0.59	-0.16 [IQR: -0.23 - -0.043] range: -0.44 - 0.31	0.032 [IQR: -0.15 - 0.26] range: -0.26 - 0.45	-0.19 [IQR: -0.33 - -0.078] range: -0.45 - 0.31	p < 0.001	η² = 0.48
TCGA	UPTAKE AND FUNCTION OF DIPHTHERIA TOXIN	-0.57 [IQR: -0.63 - -0.47] range: -0.81 - 0.13	0.18 [IQR: -0.051 - 0.41] range: -0.62 - 0.76	-0.26 [IQR: -0.49 - 0.21] range: -0.79 - 0.72	0.34 [IQR: 0.039 - 0.51] range: -0.62 - 0.75	p < 0.001	η² = 0.39
TCGA	SIGNALING BY LRP5 MUTANTS	0.54 [IQR: 0.41 - 0.65] range: -0.16 - 0.77	-0.42 [IQR: -0.53 - -0.23] range: -0.77 - 0.28	0.35 [IQR: 0.27 - 0.49] range: -0.42 - 0.71	-0.16 [IQR: -0.35 - 0.025] range: -0.77 - 0.63	p < 0.001	η² = 0.65
TCGA	SYNTHESIS OF DIPHTHAMIDE EEF2	-0.57 [IQR: -0.66 - -0.44] range: -0.8 - -0.049	0.31 [IQR: 0.09 - 0.49] range: -0.35 - 0.71	-0.29 [IQR: -0.48 - -0.015] range: -0.75 - 0.27	0.084 [IQR: -0.078 - 0.34] range: -0.44 - 0.57	p < 0.001	η² = 0.56
TCGA	SIGNALING BY RETINOIC ACID	0.24 [IQR: 0.14 - 0.28] range: -0.025 - 0.37	-0.16 [IQR: -0.27 - -0.089] range: -0.47 - 0.23	0.13 [IQR: 0.041 - 0.21] range: -0.052 - 0.32	-0.022 [IQR: -0.13 - 0.088] range: -0.3 - 0.38	p < 0.001	η² = 0.55
TCGA	MITOCHONDRIAL TRANSLATION	-0.55 [IQR: -0.64 - -0.41] range: -0.7 - 0.3	-0.078 [IQR: -0.38 - 0.2] range: -0.62 - 0.63	0.19 [IQR: -0.36 - 0.42] range: -0.58 - 0.62	0.48 [IQR: 0.36 - 0.61] range: -0.47 - 0.74	p < 0.001	η² = 0.4
TCGA	AFLATOXIN ACTIVATION AND DETOXIFICATION	0.19 [IQR: -0.011 - 0.38] range: -0.25 - 0.7	-0.21 [IQR: -0.39 - -0.058] range: -0.61 - 0.39	0.2 [IQR: 0.091 - 0.35] range: -0.21 - 0.55	-0.066 [IQR: -0.2 - 0.2] range: -0.41 - 0.45	p < 0.001	η² = 0.33
TCGA	ORGANIC CATION TRANSPORT	0.38 [IQR: 0.24 - 0.46] range: 0.027 - 0.73	-0.35 [IQR: -0.47 - -0.14] range: -0.71 - 0.58	0.27 [IQR: 0.092 - 0.34] range: -0.37 - 0.63	0.002 [IQR: -0.34 - 0.11] range: -0.65 - 0.48	p < 0.001	η² = 0.41
TCGA	ORGANIC CATION ANION ZWITTERION TRANSPORT	0.32 [IQR: 0.25 - 0.37] range: -0.19 - 0.6	-0.27 [IQR: -0.41 - -0.093] range: -0.58 - 0.52	0.34 [IQR: 0.26 - 0.47] range: 0.0091 - 0.64	-0.11 [IQR: -0.25 - 0.028] range: -0.44 - 0.27	p < 0.001	η² = 0.57
TCGA	CARDIAC CONDUCTION	0.26 [IQR: 0.2 - 0.32] range: 0.047 - 0.46	-0.16 [IQR: -0.22 - -0.036] range: -0.32 - 0.13	0.0085 [IQR: -0.12 - 0.12] range: -0.28 - 0.34	-0.099 [IQR: -0.17 - 0.032] range: -0.36 - 0.25	p < 0.001	η² = 0.51
TCGA	PHASE 0 RAPID DEPOLARISATION	0.35 [IQR: 0.12 - 0.39] range: -0.16 - 0.57	-0.12 [IQR: -0.23 - 0.07] range: -0.47 - 0.35	-0.06 [IQR: -0.19 - 0.16] range: -0.34 - 0.43	-0.18 [IQR: -0.29 - -0.0072] range: -0.55 - 0.41	p < 0.001	η² = 0.31
TCGA	PHASE 2 PLATEAU PHASE	0.37 [IQR: 0.17 - 0.51] range: -0.0071 - 0.67	-0.19 [IQR: -0.31 - -0.009] range: -0.51 - 0.29	0.1 [IQR: -0.085 - 0.27] range: -0.54 - 0.41	-0.25 [IQR: -0.32 - 0.016] range: -0.55 - 0.4	p < 0.001	η² = 0.39
TCGA	PHASE 1 INACTIVATION OF FAST NA CHANNELS	0.48 [IQR: 0.3 - 0.58] range: -0.26 - 0.76	-0.14 [IQR: -0.31 - 0.15] range: -0.61 - 0.51	-0.2 [IQR: -0.44 - 0.28] range: -0.72 - 0.63	-0.069 [IQR: -0.31 - 0.13] range: -0.61 - 0.73	p < 0.001	η² = 0.26
TCGA	PHYSIOLOGICAL FACTORS	0.39 [IQR: 0.29 - 0.48] range: -0.25 - 0.6	-0.29 [IQR: -0.41 - -0.16] range: -0.67 - 0.32	0.18 [IQR: 0.051 - 0.38] range: -0.31 - 0.7	-0.082 [IQR: -0.31 - 0.12] range: -0.49 - 0.33	p < 0.001	η² = 0.54
TCGA	PIWI INTERACTING RNA PIRNA BIOGENESIS	-0.57 [IQR: -0.62 - -0.48] range: -0.71 - 0.065	0.33 [IQR: 0.21 - 0.41] range: -0.21 - 0.57	-0.33 [IQR: -0.54 - -0.066] range: -0.67 - 0.29	0.17 [IQR: 0.058 - 0.35] range: -0.49 - 0.48	p < 0.001	η² = 0.69
TCGA	IRAK4 DEFICIENCY TLR2 4	0.23 [IQR: -0.13 - 0.46] range: -0.6 - 0.62	-0.013 [IQR: -0.43 - 0.34] range: -0.72 - 0.73	0.3 [IQR: -0.046 - 0.47] range: -0.22 - 0.71	-0.32 [IQR: -0.45 - 0.13] range: -0.73 - 0.56	p < 0.001	η² = 0.15
TCGA	DECTIN 1 MEDIATED NONCANONICAL NF KB SIGNALING	-0.46 [IQR: -0.56 - -0.39] range: -0.67 - 0.26	-0.044 [IQR: -0.22 - 0.18] range: -0.58 - 0.54	0.19 [IQR: -0.38 - 0.41] range: -0.52 - 0.51	0.41 [IQR: 0.3 - 0.5] range: -0.41 - 0.62	p < 0.001	η² = 0.42
TCGA	ORGANIC ANION TRANSPORT	0.12 [IQR: -0.034 - 0.51] range: -0.52 - 0.76	-0.16 [IQR: -0.37 - 0.11] range: -0.6 - 0.6	0.59 [IQR: 0.44 - 0.71] range: 0.049 - 0.81	-0.28 [IQR: -0.42 - -0.081] range: -0.56 - 0.65	p < 0.001	η² = 0.46
TCGA	CILIUM ASSEMBLY	-0.061 [IQR: -0.22 - 0.15] range: -0.36 - 0.31	0.13 [IQR: -0.044 - 0.24] range: -0.36 - 0.38	-0.23 [IQR: -0.28 - 0.0085] range: -0.51 - 0.36	-0.19 [IQR: -0.27 - -0.05] range: -0.45 - 0.31	p < 0.001	η² = 0.21
TCGA	ANCHORING OF THE BASAL BODY TO THE PLASMA MEMBRANE	-0.23 [IQR: -0.37 - -0.0064] range: -0.49 - 0.26	0.2 [IQR: 0.031 - 0.3] range: -0.41 - 0.42	-0.14 [IQR: -0.31 - -0.0088] range: -0.54 - 0.36	-0.12 [IQR: -0.23 - 0.042] range: -0.42 - 0.33	p < 0.001	η² = 0.34
TCGA	BBSOME MEDIATED CARGO TARGETING TO CILIUM	-0.17 [IQR: -0.33 - 0.038] range: -0.5 - 0.16	0.12 [IQR: -0.073 - 0.32] range: -0.45 - 0.56	-0.15 [IQR: -0.35 - 0.00072] range: -0.52 - 0.33	-0.12 [IQR: -0.26 - 0.093] range: -0.59 - 0.41	p < 0.001	η² = 0.21
TCGA	RHO GTPASES ACTIVATE CIT	0.36 [IQR: 0.2 - 0.43] range: -0.18 - 0.59	-0.18 [IQR: -0.4 - -0.063] range: -0.59 - 0.29	0.17 [IQR: -0.012 - 0.26] range: -0.53 - 0.46	-0.094 [IQR: -0.21 - 0.057] range: -0.47 - 0.39	p < 0.001	η² = 0.45
TCGA	RHO GTPASES ACTIVATE IQGAPS	-0.17 [IQR: -0.28 - -0.058] range: -0.48 - 0.023	-0.096 [IQR: -0.19 - 0.05] range: -0.48 - 0.35	0.033 [IQR: -0.17 - 0.13] range: -0.45 - 0.38	0.28 [IQR: 0.093 - 0.36] range: -0.17 - 0.47	p < 0.001	η² = 0.39
TCGA	RHO GTPASES ACTIVATE ROCKS	0.33 [IQR: 0.06 - 0.53] range: -0.31 - 0.63	-0.26 [IQR: -0.37 - -0.12] range: -0.62 - 0.33	0.21 [IQR: 0.11 - 0.3] range: -0.49 - 0.42	-0.004 [IQR: -0.12 - 0.1] range: -0.5 - 0.44	p < 0.001	η² = 0.47
TCGA	RHO GTPASES ACTIVATE PAKS	0.29 [IQR: 0.12 - 0.46] range: -0.12 - 0.55	-0.28 [IQR: -0.4 - -0.16] range: -0.6 - 0.19	0.14 [IQR: -0.016 - 0.27] range: -0.53 - 0.37	0.14 [IQR: 0.021 - 0.25] range: -0.45 - 0.48	p < 0.001	η² = 0.54
TCGA	LIGAND RECEPTOR INTERACTIONS	0.53 [IQR: 0.42 - 0.6] range: 0.21 - 0.69	-0.41 [IQR: -0.54 - -0.19] range: -0.73 - 0.33	0.34 [IQR: 0.045 - 0.48] range: -0.38 - 0.72	-0.097 [IQR: -0.24 - 0.038] range: -0.5 - 0.61	p < 0.001	η² = 0.65
TCGA	REGULATION OF TP53 ACTIVITY	-0.34 [IQR: -0.38 - -0.24] range: -0.43 - 0.03	0.11 [IQR: 0.01 - 0.2] range: -0.36 - 0.34	-0.063 [IQR: -0.2 - 0.12] range: -0.33 - 0.24	0.15 [IQR: -0.043 - 0.25] range: -0.29 - 0.39	p < 0.001	η² = 0.37
TCGA	ACTIVATION OF SMO	0.36 [IQR: 0.25 - 0.42] range: -0.13 - 0.52	-0.15 [IQR: -0.31 - -0.052] range: -0.58 - 0.16	0.17 [IQR: -0.099 - 0.24] range: -0.37 - 0.39	-0.12 [IQR: -0.21 - 0.018] range: -0.35 - 0.33	p < 0.001	η² = 0.51
TCGA	GLI PROTEINS BIND PROMOTERS OF HH RESPONSIVE GENES TO PROMOTE TRANSCRIPTION	0.3 [IQR: 0.18 - 0.5] range: -0.41 - 0.79	-0.47 [IQR: -0.63 - -0.3] range: -0.78 - 0.5	0.47 [IQR: 0.17 - 0.62] range: -0.82 - 0.74	0.22 [IQR: -0.17 - 0.5] range: -0.57 - 0.76	p < 0.001	η² = 0.49
TCGA	CONSTITUTIVE SIGNALING BY EGFRVIII	0.057 [IQR: -0.06 - 0.2] range: -0.4 - 0.33	-0.11 [IQR: -0.23 - 0.08] range: -0.49 - 0.33	0.19 [IQR: 0.06 - 0.32] range: -0.14 - 0.51	-0.02 [IQR: -0.3 - 0.08] range: -0.55 - 0.41	p < 0.001	η² = 0.21
TCGA	PCNA DEPENDENT LONG PATCH BASE EXCISION REPAIR	-0.58 [IQR: -0.64 - -0.44] range: -0.8 - 0.24	0.2 [IQR: -0.018 - 0.36] range: -0.62 - 0.63	0.024 [IQR: -0.28 - 0.27] range: -0.63 - 0.52	0.21 [IQR: 0.12 - 0.4] range: -0.47 - 0.56	p < 0.001	η² = 0.41
TCGA	PHOSPHOLIPASE C MEDIATED CASCADE FGFR2	0.28 [IQR: 0.13 - 0.44] range: -0.17 - 0.56	-0.27 [IQR: -0.37 - -0.15] range: -0.56 - 0.2	0.3 [IQR: 0.14 - 0.44] range: -0.17 - 0.58	0.12 [IQR: -0.19 - 0.32] range: -0.49 - 0.52	p < 0.001	η² = 0.53
TCGA	PHOSPHOLIPASE C MEDIATED CASCADE FGFR4	0.031 [IQR: -0.2 - 0.18] range: -0.53 - 0.44	-0.21 [IQR: -0.4 - -0.11] range: -0.64 - 0.37	0.41 [IQR: 0.27 - 0.49] range: -0.17 - 0.56	0.24 [IQR: -0.11 - 0.36] range: -0.55 - 0.58	p < 0.001	η² = 0.45
TCGA	DOWNSTREAM SIGNALING OF ACTIVATED FGFR1	0.34 [IQR: 0.16 - 0.43] range: -0.091 - 0.51	-0.29 [IQR: -0.37 - -0.18] range: -0.53 - 0.39	0.33 [IQR: 0.24 - 0.42] range: -0.18 - 0.49	0.058 [IQR: -0.22 - 0.22] range: -0.44 - 0.47	p < 0.001	η² = 0.58
TCGA	SHC MEDIATED CASCADE FGFR1	0.25 [IQR: 0.15 - 0.36] range: -0.067 - 0.55	-0.36 [IQR: -0.43 - -0.25] range: -0.59 - 0.49	0.4 [IQR: 0.31 - 0.44] range: -0.16 - 0.54	0.25 [IQR: -0.082 - 0.35] range: -0.5 - 0.54	p < 0.001	η² = 0.66
TCGA	PI 3K CASCADE FGFR1	0.34 [IQR: 0.15 - 0.44] range: -0.06 - 0.58	-0.31 [IQR: -0.42 - -0.18] range: -0.55 - 0.43	0.36 [IQR: 0.17 - 0.45] range: -0.31 - 0.59	0.12 [IQR: -0.2 - 0.3] range: -0.49 - 0.52	p < 0.001	η² = 0.58
TCGA	FRS MEDIATED FGFR1 SIGNALING	0.18 [IQR: 0.062 - 0.33] range: -0.14 - 0.48	-0.26 [IQR: -0.38 - -0.13] range: -0.53 - 0.46	0.33 [IQR: 0.2 - 0.38] range: -0.16 - 0.47	0.15 [IQR: -0.2 - 0.28] range: -0.5 - 0.53	p < 0.001	η² = 0.5
TCGA	PI 3K CASCADE FGFR2	0.32 [IQR: 0.13 - 0.38] range: -0.083 - 0.52	-0.25 [IQR: -0.36 - -0.16] range: -0.51 - 0.33	0.29 [IQR: 0.094 - 0.37] range: -0.33 - 0.55	0.1 [IQR: -0.18 - 0.3] range: -0.47 - 0.44	p < 0.001	η² = 0.52
TCGA	DOWNSTREAM SIGNALING OF ACTIVATED FGFR2	0.27 [IQR: 0.09 - 0.38] range: -0.15 - 0.46	-0.22 [IQR: -0.32 - -0.1] range: -0.48 - 0.41	0.29 [IQR: 0.14 - 0.35] range: -0.22 - 0.43	0.073 [IQR: -0.18 - 0.23] range: -0.42 - 0.43	p < 0.001	η² = 0.45
TCGA	FRS MEDIATED FGFR2 SIGNALING	0.12 [IQR: 0.023 - 0.35] range: -0.1 - 0.44	-0.21 [IQR: -0.33 - -0.1] range: -0.45 - 0.41	0.23 [IQR: 0.13 - 0.36] range: -0.24 - 0.44	0.18 [IQR: -0.14 - 0.26] range: -0.42 - 0.47	p < 0.001	η² = 0.41
TCGA	SHC MEDIATED CASCADE FGFR3	0.031 [IQR: 0.0036 - 0.19] range: -0.3 - 0.38	-0.29 [IQR: -0.37 - -0.14] range: -0.6 - 0.48	0.35 [IQR: 0.23 - 0.38] range: -0.1 - 0.53	0.26 [IQR: -0.023 - 0.4] range: -0.51 - 0.55	p < 0.001	η² = 0.55
TCGA	FRS MEDIATED FGFR3 SIGNALING	-0.012 [IQR: -0.11 - 0.13] range: -0.35 - 0.35	-0.17 [IQR: -0.31 - -0.038] range: -0.49 - 0.45	0.24 [IQR: 0.17 - 0.32] range: -0.24 - 0.47	0.18 [IQR: -0.12 - 0.3] range: -0.5 - 0.49	p < 0.001	η² = 0.33
TCGA	DOWNSTREAM SIGNALING OF ACTIVATED FGFR3	0.14 [IQR: -0.0074 - 0.29] range: -0.29 - 0.39	-0.24 [IQR: -0.32 - -0.028] range: -0.51 - 0.44	0.26 [IQR: 0.21 - 0.33] range: -0.22 - 0.41	0.16 [IQR: -0.23 - 0.23] range: -0.48 - 0.45	p < 0.001	η² = 0.36
TCGA	PI 3K CASCADE FGFR3	0.21 [IQR: 0.0015 - 0.35] range: -0.22 - 0.47	-0.26 [IQR: -0.35 - -0.12] range: -0.53 - 0.4	0.31 [IQR: 0.24 - 0.38] range: -0.22 - 0.5	0.14 [IQR: -0.18 - 0.31] range: -0.49 - 0.46	p < 0.001	η² = 0.45
TCGA	FRS MEDIATED FGFR4 SIGNALING	-0.08 [IQR: -0.18 - 0.071] range: -0.4 - 0.37	-0.18 [IQR: -0.34 - -0.042] range: -0.49 - 0.51	0.3 [IQR: 0.26 - 0.37] range: -0.22 - 0.52	0.23 [IQR: -0.12 - 0.32] range: -0.52 - 0.54	p < 0.001	η² = 0.37
TCGA	DOWNSTREAM SIGNALING OF ACTIVATED FGFR4	0.045 [IQR: -0.15 - 0.2] range: -0.27 - 0.43	-0.23 [IQR: -0.33 - -0.047] range: -0.51 - 0.5	0.31 [IQR: 0.27 - 0.37] range: -0.2 - 0.45	0.15 [IQR: -0.22 - 0.25] range: -0.49 - 0.45	p < 0.001	η² = 0.38
TCGA	SHC MEDIATED CASCADE FGFR4	0.038 [IQR: -0.14 - 0.14] range: -0.37 - 0.45	-0.28 [IQR: -0.39 - -0.18] range: -0.62 - 0.55	0.42 [IQR: 0.31 - 0.45] range: -0.078 - 0.58	0.3 [IQR: 0.011 - 0.43] range: -0.53 - 0.58	p < 0.001	η² = 0.55
TCGA	PI 3K CASCADE FGFR4	0.062 [IQR: -0.1 - 0.23] range: -0.32 - 0.49	-0.26 [IQR: -0.37 - -0.14] range: -0.53 - 0.44	0.39 [IQR: 0.23 - 0.46] range: -0.22 - 0.56	0.17 [IQR: -0.19 - 0.36] range: -0.47 - 0.47	p < 0.001	η² = 0.45
TCGA	NEGATIVE REGULATION OF FGFR1 SIGNALING	0.05 [IQR: -0.036 - 0.17] range: -0.2 - 0.31	-0.24 [IQR: -0.3 - -0.13] range: -0.5 - 0.35	0.27 [IQR: 0.13 - 0.36] range: -0.35 - 0.54	0.23 [IQR: -0.017 - 0.34] range: -0.35 - 0.54	p < 0.001	η² = 0.5
TCGA	NEGATIVE REGULATION OF FGFR2 SIGNALING	0.053 [IQR: -0.039 - 0.11] range: -0.18 - 0.32	-0.22 [IQR: -0.27 - -0.11] range: -0.45 - 0.29	0.24 [IQR: 0.099 - 0.31] range: -0.35 - 0.49	0.24 [IQR: -0.028 - 0.36] range: -0.31 - 0.48	p < 0.001	η² = 0.47
TCGA	NEGATIVE REGULATION OF FGFR4 SIGNALING	-0.11 [IQR: -0.23 - -0.041] range: -0.43 - 0.15	-0.19 [IQR: -0.29 - -0.096] range: -0.44 - 0.36	0.24 [IQR: 0.11 - 0.38] range: -0.28 - 0.55	0.31 [IQR: 0.016 - 0.4] range: -0.36 - 0.51	p < 0.001	η² = 0.47
TCGA	SIGNALING BY FGFR1	0.14 [IQR: 0.028 - 0.2] range: -0.13 - 0.4	-0.22 [IQR: -0.31 - -0.1] range: -0.42 - 0.33	0.26 [IQR: 0.15 - 0.32] range: -0.25 - 0.42	0.13 [IQR: -0.12 - 0.24] range: -0.39 - 0.48	p < 0.001	η² = 0.5
TCGA	SIGNALING BY FGFR3	0.003 [IQR: -0.055 - 0.099] range: -0.26 - 0.28	-0.2 [IQR: -0.28 - -0.085] range: -0.37 - 0.36	0.23 [IQR: 0.098 - 0.29] range: -0.18 - 0.41	0.12 [IQR: -0.027 - 0.3] range: -0.4 - 0.46	p < 0.001	η² = 0.42
TCGA	SIGNALING BY FGFR4	-0.057 [IQR: -0.12 - 0.043] range: -0.3 - 0.27	-0.21 [IQR: -0.27 - -0.039] range: -0.36 - 0.4	0.25 [IQR: 0.17 - 0.32] range: -0.16 - 0.46	0.17 [IQR: -0.042 - 0.31] range: -0.39 - 0.47	p < 0.001	η² = 0.42
TCGA	SIGNALING BY FGFR4 IN DISEASE	0.099 [IQR: -0.077 - 0.28] range: -0.41 - 0.5	-0.12 [IQR: -0.35 - 0.057] range: -0.66 - 0.6	0.32 [IQR: 0.11 - 0.44] range: -0.4 - 0.65	-0.034 [IQR: -0.23 - 0.24] range: -0.59 - 0.48	p < 0.001	η² = 0.23
TCGA	SIGNALING BY FGFR1 IN DISEASE	0.089 [IQR: 0.012 - 0.29] range: -0.36 - 0.41	-0.049 [IQR: -0.25 - 0.058] range: -0.5 - 0.35	0.22 [IQR: 0.011 - 0.34] range: -0.23 - 0.44	-0.064 [IQR: -0.3 - 0.14] range: -0.48 - 0.31	p < 0.001	η² = 0.21
TCGA	FGFRL1 MODULATION OF FGFR1 SIGNALING	0.11 [IQR: -0.053 - 0.26] range: -0.4 - 0.6	-0.3 [IQR: -0.45 - -0.14] range: -0.66 - 0.41	0.41 [IQR: 0.25 - 0.49] range: -0.47 - 0.58	0.31 [IQR: -0.14 - 0.47] range: -0.62 - 0.64	p < 0.001	η² = 0.45
TCGA	METALLOTHIONEINS BIND METALS	-0.55 [IQR: -0.69 - -0.22] range: -0.84 - 0.31	-0.19 [IQR: -0.34 - 0.14] range: -0.72 - 0.65	0.44 [IQR: -0.4 - 0.62] range: -0.65 - 0.81	0.62 [IQR: 0.4 - 0.73] range: -0.64 - 0.81	p < 0.001	η² = 0.38
TCGA	DISEASES OF CARBOHYDRATE METABOLISM	0.17 [IQR: -0.015 - 0.32] range: -0.29 - 0.57	-0.18 [IQR: -0.32 - -0.044] range: -0.48 - 0.52	0.14 [IQR: 0.047 - 0.32] range: -0.29 - 0.51	-0.0093 [IQR: -0.14 - 0.12] range: -0.34 - 0.31	p < 0.001	η² = 0.3
TCGA	INFECTIOUS DISEASE	-0.27 [IQR: -0.38 - -0.2] range: -0.42 - 0.051	0.034 [IQR: -0.068 - 0.14] range: -0.28 - 0.29	0.021 [IQR: -0.2 - 0.16] range: -0.3 - 0.3	0.16 [IQR: 0.091 - 0.2] range: -0.19 - 0.31	p < 0.001	η² = 0.45
TCGA	RHO GTPASES ACTIVATE WASPS AND WAVES	-0.21 [IQR: -0.31 - -0.068] range: -0.42 - 0.1	0.15 [IQR: -0.066 - 0.28] range: -0.51 - 0.55	-0.11 [IQR: -0.25 - 0.11] range: -0.54 - 0.26	-0.00098 [IQR: -0.091 - 0.093] range: -0.41 - 0.38	p < 0.001	η² = 0.23
TCGA	DISEASES OF METABOLISM	0.28 [IQR: 0.21 - 0.35] range: 0.018 - 0.38	-0.24 [IQR: -0.3 - -0.19] range: -0.41 - 0.12	0.24 [IQR: 0.16 - 0.32] range: -0.18 - 0.4	-0.01 [IQR: -0.063 - 0.048] range: -0.23 - 0.32	p < 0.001	η² = 0.79
TCGA	MAP2K AND MAPK ACTIVATION	-0.15 [IQR: -0.27 - -0.056] range: -0.35 - 0.023	-0.02 [IQR: -0.096 - 0.053] range: -0.34 - 0.35	0.12 [IQR: 0.023 - 0.24] range: -0.2 - 0.34	-0.02 [IQR: -0.12 - 0.093] range: -0.3 - 0.24	p < 0.001	η² = 0.28
TCGA	NEGATIVE REGULATION OF MAPK PATHWAY	-0.3 [IQR: -0.38 - -0.2] range: -0.52 - 0.18	-0.0084 [IQR: -0.13 - 0.091] range: -0.3 - 0.34	0.033 [IQR: -0.12 - 0.15] range: -0.37 - 0.4	0.17 [IQR: 0.027 - 0.27] range: -0.15 - 0.5	p < 0.001	η² = 0.39
TCGA	MAP3K8 TPL2 DEPENDENT MAPK1 3 ACTIVATION	-0.29 [IQR: -0.44 - -0.096] range: -0.55 - 0.099	0.12 [IQR: -0.096 - 0.28] range: -0.37 - 0.61	-0.11 [IQR: -0.3 - 0.05] range: -0.56 - 0.4	0.1 [IQR: -0.011 - 0.23] range: -0.36 - 0.4	p < 0.001	η² = 0.27
TCGA	HDR THROUGH SINGLE STRAND ANNEALING SSA	-0.47 [IQR: -0.52 - -0.25] range: -0.61 - -0.037	0.24 [IQR: 0.058 - 0.35] range: -0.51 - 0.56	-0.11 [IQR: -0.29 - 0.19] range: -0.62 - 0.23	0.2 [IQR: -0.11 - 0.3] range: -0.47 - 0.4	p < 0.001	η² = 0.41
TCGA	HDR THROUGH HOMOLOGOUS RECOMBINATION HRR	-0.43 [IQR: -0.51 - -0.37] range: -0.64 - -0.098	0.24 [IQR: 0.093 - 0.32] range: -0.41 - 0.53	-0.14 [IQR: -0.28 - 0.1] range: -0.6 - 0.28	0.14 [IQR: -0.048 - 0.28] range: -0.38 - 0.4	p < 0.001	η² = 0.53
TCGA	REGULATION OF TLR BY ENDOGENOUS LIGAND	0.18 [IQR: -0.036 - 0.39] range: -0.52 - 0.6	-0.12 [IQR: -0.35 - 0.22] range: -0.61 - 0.61	0.33 [IQR: 0.089 - 0.42] range: -0.15 - 0.64	-0.21 [IQR: -0.35 - 0.013] range: -0.62 - 0.41	p < 0.001	η² = 0.24
TCGA	DEUBIQUITINATION	-0.31 [IQR: -0.33 - -0.24] range: -0.43 - -0.11	0.065 [IQR: -0.017 - 0.15] range: -0.13 - 0.3	-0.032 [IQR: -0.14 - 0.11] range: -0.27 - 0.27	0.095 [IQR: 0.0052 - 0.19] range: -0.13 - 0.25	p < 0.001	η² = 0.57
TCGA	UCH PROTEINASES	-0.47 [IQR: -0.51 - -0.41] range: -0.58 - -0.01	0.064 [IQR: -0.11 - 0.24] range: -0.4 - 0.49	0.031 [IQR: -0.28 - 0.29] range: -0.42 - 0.44	0.29 [IQR: 0.21 - 0.37] range: -0.33 - 0.46	p < 0.001	η² = 0.5
TCGA	UB SPECIFIC PROCESSING PROTEASES	-0.32 [IQR: -0.37 - -0.28] range: -0.42 - -0.12	0.035 [IQR: -0.038 - 0.17] range: -0.2 - 0.34	-0.018 [IQR: -0.2 - 0.1] range: -0.25 - 0.36	0.18 [IQR: 0.041 - 0.22] range: -0.17 - 0.34	p < 0.001	η² = 0.55
TCGA	METALLOPROTEASE DUBS	-0.4 [IQR: -0.5 - -0.31] range: -0.52 - -0.14	0.26 [IQR: 0.13 - 0.4] range: -0.42 - 0.67	-0.21 [IQR: -0.36 - -0.035] range: -0.46 - 0.27	0.00048 [IQR: -0.17 - 0.14] range: -0.43 - 0.47	p < 0.001	η² = 0.58
TCGA	DNA DOUBLE STRAND BREAK REPAIR	-0.44 [IQR: -0.49 - -0.32] range: -0.52 - -0.092	0.21 [IQR: 0.12 - 0.35] range: -0.38 - 0.57	-0.1 [IQR: -0.28 - 0.054] range: -0.42 - 0.26	0.068 [IQR: -0.074 - 0.22] range: -0.41 - 0.3	p < 0.001	η² = 0.56
TCGA	RESOLUTION OF D LOOP STRUCTURES	-0.48 [IQR: -0.52 - -0.29] range: -0.7 - -0.1	0.28 [IQR: 0.11 - 0.4] range: -0.45 - 0.61	-0.12 [IQR: -0.42 - 0.15] range: -0.56 - 0.44	0.096 [IQR: -0.26 - 0.29] range: -0.6 - 0.51	p < 0.001	η² = 0.43
TCGA	HOMOLOGY DIRECTED REPAIR	-0.45 [IQR: -0.5 - -0.32] range: -0.53 - -0.16	0.23 [IQR: 0.11 - 0.35] range: -0.38 - 0.59	-0.14 [IQR: -0.27 - 0.036] range: -0.46 - 0.32	0.075 [IQR: -0.063 - 0.2] range: -0.4 - 0.32	p < 0.001	η² = 0.58
TCGA	SENSING OF DNA DOUBLE STRAND BREAKS	-0.38 [IQR: -0.5 - -0.15] range: -0.74 - 0.22	0.34 [IQR: -0.11 - 0.48] range: -0.58 - 0.79	-0.17 [IQR: -0.47 - 0.21] range: -0.75 - 0.54	0.043 [IQR: -0.39 - 0.42] range: -0.67 - 0.56	p < 0.001	η² = 0.2
TCGA	RESOLUTION OF D LOOP STRUCTURES THROUGH SYNTHESIS DEPENDENT STRAND ANNEALING SDSA	-0.52 [IQR: -0.55 - -0.32] range: -0.71 - -0.052	0.34 [IQR: 0.13 - 0.44] range: -0.49 - 0.62	-0.13 [IQR: -0.4 - 0.2] range: -0.53 - 0.47	0.099 [IQR: -0.28 - 0.31] range: -0.67 - 0.53	p < 0.001	η² = 0.41
TCGA	NONHOMOLOGOUS END JOINING NHEJ	-0.48 [IQR: -0.51 - -0.36] range: -0.56 - 0.18	0.33 [IQR: 0.18 - 0.44] range: -0.25 - 0.68	-0.26 [IQR: -0.38 - -0.11] range: -0.46 - 0.2	-0.08 [IQR: -0.18 - 0.12] range: -0.49 - 0.32	p < 0.001	η² = 0.67
TCGA	HOMOLOGOUS DNA PAIRING AND STRAND EXCHANGE	-0.5 [IQR: -0.57 - -0.39] range: -0.67 - -0.13	0.25 [IQR: 0.077 - 0.36] range: -0.52 - 0.59	-0.11 [IQR: -0.32 - 0.18] range: -0.57 - 0.32	0.23 [IQR: -0.08 - 0.33] range: -0.49 - 0.47	p < 0.001	η² = 0.46
TCGA	PROCESSING OF DNA DOUBLE STRAND BREAK ENDS	-0.48 [IQR: -0.53 - -0.38] range: -0.56 - -0.22	0.26 [IQR: 0.097 - 0.38] range: -0.36 - 0.61	-0.18 [IQR: -0.29 - 0.0062] range: -0.47 - 0.36	0.13 [IQR: -0.092 - 0.22] range: -0.38 - 0.39	p < 0.001	η² = 0.6
TCGA	CARGO CONCENTRATION IN THE ER	0.18 [IQR: 0.084 - 0.26] range: -0.2 - 0.47	-0.088 [IQR: -0.24 - 0.072] range: -0.5 - 0.35	0.21 [IQR: 0.053 - 0.3] range: -0.37 - 0.44	-0.071 [IQR: -0.24 - 0.021] range: -0.43 - 0.23	p < 0.001	η² = 0.27
TCGA	DNA DAMAGE RECOGNITION IN GG NER	-0.46 [IQR: -0.54 - -0.28] range: -0.58 - -0.1	0.015 [IQR: -0.095 - 0.16] range: -0.38 - 0.47	-0.12 [IQR: -0.29 - 0.29] range: -0.54 - 0.45	0.3 [IQR: 0.21 - 0.39] range: -0.31 - 0.55	p < 0.001	η² = 0.48
TCGA	FORMATION OF INCISION COMPLEX IN GG NER	-0.41 [IQR: -0.47 - -0.25] range: -0.54 - -0.024	0.09 [IQR: -0.061 - 0.19] range: -0.47 - 0.42	-0.047 [IQR: -0.22 - 0.14] range: -0.47 - 0.34	0.17 [IQR: 0.046 - 0.33] range: -0.31 - 0.45	p < 0.001	η² = 0.44
TCGA	GAP FILLING DNA REPAIR SYNTHESIS AND LIGATION IN GG NER	-0.46 [IQR: -0.55 - -0.32] range: -0.69 - 0.27	0.1 [IQR: -0.097 - 0.25] range: -0.53 - 0.5	0.056 [IQR: -0.21 - 0.24] range: -0.58 - 0.49	0.28 [IQR: 0.1 - 0.36] range: -0.36 - 0.52	p < 0.001	η² = 0.39
TCGA	NUCLEOTIDE EXCISION REPAIR	-0.45 [IQR: -0.49 - -0.3] range: -0.54 - -0.11	0.089 [IQR: -0.038 - 0.22] range: -0.38 - 0.43	-0.056 [IQR: -0.29 - 0.17] range: -0.45 - 0.38	0.23 [IQR: 0.12 - 0.37] range: -0.3 - 0.46	p < 0.001	η² = 0.48
TCGA	GLOBAL GENOME NUCLEOTIDE EXCISION REPAIR GG NER	-0.44 [IQR: -0.5 - -0.29] range: -0.54 - -0.095	0.079 [IQR: -0.029 - 0.21] range: -0.4 - 0.41	-0.063 [IQR: -0.28 - 0.2] range: -0.42 - 0.38	0.23 [IQR: 0.099 - 0.37] range: -0.3 - 0.47	p < 0.001	η² = 0.48
TCGA	HIGHLY CALCIUM PERMEABLE POSTSYNAPTIC NICOTINIC ACETYLCHOLINE RECEPTORS	-0.15 [IQR: -0.37 - 0.11] range: -0.58 - 0.53	0.2 [IQR: -0.053 - 0.37] range: -0.55 - 0.59	-0.2 [IQR: -0.4 - 0.061] range: -0.66 - 0.35	-0.1 [IQR: -0.26 - 0.086] range: -0.51 - 0.54	p < 0.001	η² = 0.18
TCGA	HIGHLY CALCIUM PERMEABLE NICOTINIC ACETYLCHOLINE RECEPTORS	-0.1 [IQR: -0.37 - 0.034] range: -0.57 - 0.59	0.22 [IQR: -0.032 - 0.39] range: -0.54 - 0.59	-0.22 [IQR: -0.42 - 0.0098] range: -0.67 - 0.42	-0.076 [IQR: -0.28 - 0.11] range: -0.53 - 0.54	p < 0.001	η² = 0.2
TCGA	FORMATION OF TC NER PRE INCISION COMPLEX	-0.43 [IQR: -0.48 - -0.21] range: -0.54 - -0.019	-0.026 [IQR: -0.21 - 0.14] range: -0.44 - 0.46	0.014 [IQR: -0.31 - 0.25] range: -0.51 - 0.43	0.32 [IQR: 0.22 - 0.42] range: -0.38 - 0.56	p < 0.001	η² = 0.4
TCGA	TRANSCRIPTION COUPLED NUCLEOTIDE EXCISION REPAIR TC NER	-0.42 [IQR: -0.47 - -0.24] range: -0.54 - 0.019	0.036 [IQR: -0.11 - 0.17] range: -0.45 - 0.42	0.025 [IQR: -0.26 - 0.22] range: -0.44 - 0.4	0.28 [IQR: 0.19 - 0.39] range: -0.34 - 0.5	p < 0.001	η² = 0.42
TCGA	DUAL INCISION IN TC NER	-0.43 [IQR: -0.46 - -0.27] range: -0.54 - 0.021	0.046 [IQR: -0.12 - 0.15] range: -0.45 - 0.39	-0.0021 [IQR: -0.23 - 0.23] range: -0.47 - 0.4	0.28 [IQR: 0.16 - 0.38] range: -0.3 - 0.5	p < 0.001	η² = 0.44
TCGA	TRNA MODIFICATION IN THE NUCLEUS AND CYTOSOL	-0.5 [IQR: -0.56 - -0.4] range: -0.61 - -0.19	0.15 [IQR: -0.0067 - 0.28] range: -0.42 - 0.49	-0.14 [IQR: -0.41 - 0.21] range: -0.57 - 0.42	0.24 [IQR: 0.084 - 0.37] range: -0.35 - 0.49	p < 0.001	η² = 0.49
TCGA	FANCONI ANEMIA PATHWAY	-0.33 [IQR: -0.48 - -0.21] range: -0.55 - 0.23	0.14 [IQR: 0.033 - 0.24] range: -0.37 - 0.46	-0.044 [IQR: -0.21 - 0.014] range: -0.55 - 0.32	0.061 [IQR: -0.073 - 0.17] range: -0.34 - 0.36	p < 0.001	η² = 0.43
TCGA	TRNA PROCESSING IN THE NUCLEUS	-0.58 [IQR: -0.62 - -0.51] range: -0.68 - -0.3	0.16 [IQR: -0.031 - 0.32] range: -0.47 - 0.48	-0.0097 [IQR: -0.29 - 0.27] range: -0.51 - 0.53	0.41 [IQR: 0.0083 - 0.5] range: -0.47 - 0.6	p < 0.001	η² = 0.53
TCGA	IL 6 TYPE CYTOKINE RECEPTOR LIGAND INTERACTIONS	0.35 [IQR: 0.16 - 0.41] range: -0.12 - 0.63	-0.12 [IQR: -0.29 - 0.12] range: -0.55 - 0.52	0.14 [IQR: -0.11 - 0.39] range: -0.39 - 0.67	-0.25 [IQR: -0.34 - -0.14] range: -0.59 - 0.45	p < 0.001	η² = 0.35
TCGA	RRNA MODIFICATION IN THE NUCLEUS AND CYTOSOL	-0.63 [IQR: -0.68 - -0.55] range: -0.72 - -0.25	0.17 [IQR: -0.17 - 0.39] range: -0.54 - 0.56	-0.027 [IQR: -0.51 - 0.32] range: -0.65 - 0.58	0.45 [IQR: 0.24 - 0.58] range: -0.55 - 0.71	p < 0.001	η² = 0.48
TCGA	RRNA MODIFICATION IN THE MITOCHONDRION	-0.48 [IQR: -0.61 - -0.34] range: -0.8 - -0.17	-0.0036 [IQR: -0.21 - 0.19] range: -0.75 - 0.71	0.17 [IQR: -0.5 - 0.42] range: -0.78 - 0.66	0.58 [IQR: 0.26 - 0.64] range: -0.68 - 0.83	p < 0.001	η² = 0.4
TCGA	NEUREXINS AND NEUROLIGINS	0.26 [IQR: 0.0068 - 0.29] range: -0.29 - 0.58	-0.16 [IQR: -0.26 - -0.042] range: -0.42 - 0.24	0.082 [IQR: -0.18 - 0.15] range: -0.34 - 0.39	-0.051 [IQR: -0.17 - 0.12] range: -0.37 - 0.33	p < 0.001	η² = 0.25
TCGA	PROTEIN PROTEIN INTERACTIONS AT SYNAPSES	0.33 [IQR: 0.11 - 0.38] range: -0.31 - 0.61	-0.17 [IQR: -0.28 - -0.047] range: -0.43 - 0.25	0.043 [IQR: -0.13 - 0.23] range: -0.35 - 0.42	-0.099 [IQR: -0.25 - 0.037] range: -0.34 - 0.35	p < 0.001	η² = 0.34
TCGA	TP53 REGULATES TRANSCRIPTION OF DNA REPAIR GENES	-0.42 [IQR: -0.48 - -0.33] range: -0.52 - -0.12	0.096 [IQR: -0.035 - 0.21] range: -0.39 - 0.4	-0.019 [IQR: -0.25 - 0.15] range: -0.42 - 0.32	0.23 [IQR: 0.082 - 0.35] range: -0.31 - 0.48	p < 0.001	η² = 0.49
TCGA	METAL SEQUESTRATION BY ANTIMICROBIAL PROTEINS	0.59 [IQR: 0.19 - 0.69] range: -0.57 - 0.92	-0.15 [IQR: -0.43 - 0.1] range: -0.69 - 0.67	0.14 [IQR: -0.3 - 0.34] range: -0.59 - 0.8	-0.083 [IQR: -0.24 - 0.093] range: -0.63 - 0.6	p < 0.001	η² = 0.21
TCGA	TP53 REGULATES TRANSCRIPTION OF SEVERAL ADDITIONAL CELL DEATH GENES WHOSE SPECIFIC ROLES IN P53 DEPENDENT APOPTOSIS REMAIN UNCERTAIN	0.21 [IQR: 0.056 - 0.38] range: -0.17 - 0.5	-0.17 [IQR: -0.32 - 0.031] range: -0.6 - 0.25	0.18 [IQR: -0.0081 - 0.27] range: -0.42 - 0.51	-0.076 [IQR: -0.14 - 0.013] range: -0.44 - 0.28	p < 0.001	η² = 0.34
TCGA	TP53 REGULATES TRANSCRIPTION OF DEATH RECEPTORS AND LIGANDS	0.48 [IQR: 0.4 - 0.57] range: 0.26 - 0.63	-0.38 [IQR: -0.51 - -0.13] range: -0.68 - 0.44	0.35 [IQR: 0.17 - 0.43] range: -0.36 - 0.62	-0.059 [IQR: -0.25 - 0.094] range: -0.6 - 0.5	p < 0.001	η² = 0.59
TCGA	TP53 REGULATES TRANSCRIPTION OF GENES INVOLVED IN G1 CELL CYCLE ARREST	-0.059 [IQR: -0.28 - 0.26] range: -0.63 - 0.61	-0.24 [IQR: -0.37 - 0.0095] range: -0.63 - 0.55	0.33 [IQR: 0.24 - 0.46] range: -0.38 - 0.62	-0.04 [IQR: -0.21 - 0.24] range: -0.5 - 0.52	p < 0.001	η² = 0.31
TCGA	REGULATION OF TP53 ACTIVITY THROUGH PHOSPHORYLATION	-0.42 [IQR: -0.45 - -0.34] range: -0.5 - -0.063	0.13 [IQR: 0.031 - 0.23] range: -0.39 - 0.42	-0.084 [IQR: -0.22 - 0.14] range: -0.4 - 0.32	0.25 [IQR: 0.0085 - 0.33] range: -0.32 - 0.45	p < 0.001	η² = 0.46
TCGA	REGULATION OF TP53 ACTIVITY THROUGH ASSOCIATION WITH CO FACTORS	0.36 [IQR: 0.19 - 0.51] range: -0.12 - 0.63	-0.081 [IQR: -0.2 - 0.064] range: -0.5 - 0.37	-0.0085 [IQR: -0.2 - 0.2] range: -0.37 - 0.5	-0.2 [IQR: -0.29 - -0.12] range: -0.53 - 0.15	p < 0.001	η² = 0.43
TCGA	KERATINIZATION	0.32 [IQR: 0.19 - 0.48] range: -0.26 - 0.7	-0.14 [IQR: -0.22 - -0.048] range: -0.33 - 0.28	0.21 [IQR: 0.17 - 0.29] range: 0.025 - 0.46	0.12 [IQR: -0.0047 - 0.2] range: -0.31 - 0.33	p < 0.001	η² = 0.57
TCGA	METABOLISM OF FAT SOLUBLE VITAMINS	0.34 [IQR: 0.29 - 0.43] range: 0.12 - 0.53	-0.34 [IQR: -0.4 - -0.25] range: -0.53 - -0.052	0.4 [IQR: 0.28 - 0.47] range: -0.16 - 0.54	-0.081 [IQR: -0.18 - 0.017] range: -0.36 - 0.42	p < 0.001	η² = 0.82
TCGA	SIGNALING BY MET	0.21 [IQR: 0.065 - 0.29] range: -0.069 - 0.4	-0.16 [IQR: -0.27 - -0.068] range: -0.42 - 0.14	0.2 [IQR: 0.066 - 0.27] range: -0.32 - 0.38	-0.014 [IQR: -0.15 - 0.11] range: -0.35 - 0.36	p < 0.001	η² = 0.46
TCGA	MET RECEPTOR ACTIVATION	0.3 [IQR: -0.14 - 0.57] range: -0.66 - 0.73	-0.47 [IQR: -0.62 - -0.23] range: -0.79 - 0.48	0.59 [IQR: 0.45 - 0.62] range: -0.4 - 0.7	0.21 [IQR: -0.084 - 0.32] range: -0.66 - 0.69	p < 0.001	η² = 0.53
TCGA	RNA POLYMERASE II TRANSCRIBES SNRNA GENES	-0.48 [IQR: -0.52 - -0.39] range: -0.6 - -0.22	0.3 [IQR: 0.16 - 0.36] range: -0.28 - 0.57	-0.2 [IQR: -0.38 - -0.065] range: -0.52 - 0.18	0.11 [IQR: 0.0042 - 0.25] range: -0.28 - 0.36	p < 0.001	η² = 0.68
TCGA	FORMATION OF THE CORNIFIED ENVELOPE	0.33 [IQR: 0.2 - 0.51] range: -0.29 - 0.79	-0.2 [IQR: -0.26 - -0.12] range: -0.42 - 0.22	0.24 [IQR: 0.19 - 0.31] range: -0.033 - 0.48	0.036 [IQR: -0.056 - 0.11] range: -0.28 - 0.27	p < 0.001	η² = 0.63
TCGA	INTRA GOLGI TRAFFIC	0.041 [IQR: -0.15 - 0.15] range: -0.36 - 0.29	0.22 [IQR: 0.049 - 0.32] range: -0.23 - 0.52	-0.16 [IQR: -0.27 - -0.036] range: -0.63 - 0.23	-0.31 [IQR: -0.42 - -0.072] range: -0.5 - 0.45	p < 0.001	η² = 0.43
TCGA	CDC6 ASSOCIATION WITH THE ORC ORIGIN COMPLEX	-0.63 [IQR: -0.74 - -0.48] range: -0.87 - -0.17	0.32 [IQR: 0.013 - 0.5] range: -0.64 - 0.65	-0.024 [IQR: -0.4 - 0.24] range: -0.56 - 0.51	0.29 [IQR: 0.072 - 0.5] range: -0.57 - 0.68	p < 0.001	η² = 0.45
TCGA	MITOTIC PROMETAPHASE	-0.42 [IQR: -0.49 - -0.25] range: -0.58 - 0.077	0.16 [IQR: 0.046 - 0.29] range: -0.47 - 0.47	-0.12 [IQR: -0.24 - 0.18] range: -0.49 - 0.27	0.14 [IQR: -0.1 - 0.3] range: -0.35 - 0.37	p < 0.001	η² = 0.38
TCGA	M PHASE	-0.4 [IQR: -0.46 - -0.31] range: -0.53 - -0.14	0.094 [IQR: -0.024 - 0.23] range: -0.43 - 0.44	-0.036 [IQR: -0.23 - 0.19] range: -0.35 - 0.32	0.23 [IQR: -0.06 - 0.34] range: -0.29 - 0.43	p < 0.001	η² = 0.42
TCGA	DNA REPLICATION INITIATION	-0.62 [IQR: -0.68 - -0.48] range: -0.86 - 0.027	0.19 [IQR: -0.0044 - 0.42] range: -0.67 - 0.75	-0.081 [IQR: -0.24 - 0.31] range: -0.61 - 0.6	0.37 [IQR: 0.18 - 0.51] range: -0.46 - 0.69	p < 0.001	η² = 0.44
TCGA	ACTIVATION OF THE PRE REPLICATIVE COMPLEX	-0.6 [IQR: -0.72 - -0.5] range: -0.83 - -0.07	0.3 [IQR: -0.02 - 0.4] range: -0.66 - 0.64	-0.02 [IQR: -0.31 - 0.27] range: -0.53 - 0.59	0.35 [IQR: 0.15 - 0.47] range: -0.55 - 0.62	p < 0.001	η² = 0.46
TCGA	PROCESSIVE SYNTHESIS ON THE LAGGING STRAND	-0.56 [IQR: -0.64 - -0.49] range: -0.8 - 0.28	0.19 [IQR: -0.11 - 0.4] range: -0.68 - 0.6	-0.036 [IQR: -0.22 - 0.28] range: -0.65 - 0.63	0.33 [IQR: 0.091 - 0.45] range: -0.54 - 0.66	p < 0.001	η² = 0.38
TCGA	LAGGING STRAND SYNTHESIS	-0.52 [IQR: -0.64 - -0.46] range: -0.77 - 0.32	0.12 [IQR: -0.15 - 0.31] range: -0.72 - 0.6	0.11 [IQR: -0.12 - 0.34] range: -0.67 - 0.62	0.34 [IQR: 0.15 - 0.48] range: -0.56 - 0.61	p < 0.001	η² = 0.38
TCGA	DNA STRAND ELONGATION	-0.56 [IQR: -0.69 - -0.44] range: -0.78 - 0.21	0.17 [IQR: -0.14 - 0.36] range: -0.7 - 0.62	0.15 [IQR: -0.22 - 0.38] range: -0.71 - 0.56	0.37 [IQR: 0.18 - 0.52] range: -0.62 - 0.64	p < 0.001	η² = 0.39
TCGA	SYNTHESIS OF DNA	-0.53 [IQR: -0.57 - -0.45] range: -0.64 - 0.027	0.045 [IQR: -0.22 - 0.23] range: -0.48 - 0.5	0.16 [IQR: -0.28 - 0.36] range: -0.41 - 0.54	0.4 [IQR: 0.25 - 0.47] range: -0.37 - 0.59	p < 0.001	η² = 0.49
TCGA	CELL CYCLE MITOTIC	-0.42 [IQR: -0.47 - -0.3] range: -0.53 - -0.086	0.075 [IQR: -0.071 - 0.23] range: -0.49 - 0.45	0.033 [IQR: -0.21 - 0.22] range: -0.34 - 0.37	0.26 [IQR: -0.058 - 0.35] range: -0.32 - 0.48	p < 0.001	η² = 0.38
TCGA	G2 M DNA DAMAGE CHECKPOINT	-0.48 [IQR: -0.53 - -0.38] range: -0.58 - -0.19	0.22 [IQR: 0.1 - 0.39] range: -0.39 - 0.6	-0.2 [IQR: -0.29 - 0.043] range: -0.46 - 0.35	0.12 [IQR: -0.084 - 0.22] range: -0.42 - 0.38	p < 0.001	η² = 0.56
TCGA	G2 M DNA REPLICATION CHECKPOINT	-0.63 [IQR: -0.73 - -0.53] range: -0.92 - 0.071	0.067 [IQR: -0.18 - 0.42] range: -0.89 - 0.73	0.26 [IQR: -0.24 - 0.51] range: -0.47 - 0.79	0.46 [IQR: 0.074 - 0.55] range: -0.79 - 0.83	p < 0.001	η² = 0.34
TCGA	G2 M CHECKPOINTS	-0.52 [IQR: -0.56 - -0.43] range: -0.6 - -0.22	0.16 [IQR: -0.0097 - 0.35] range: -0.41 - 0.51	0.025 [IQR: -0.33 - 0.18] range: -0.44 - 0.45	0.32 [IQR: 0.11 - 0.38] range: -0.31 - 0.44	p < 0.001	η² = 0.54
TCGA	MITOTIC SPINDLE CHECKPOINT	-0.49 [IQR: -0.53 - -0.35] range: -0.63 - 0.059	0.13 [IQR: -0.062 - 0.27] range: -0.52 - 0.52	0.012 [IQR: -0.3 - 0.25] range: -0.44 - 0.39	0.3 [IQR: -0.084 - 0.41] range: -0.38 - 0.47	p < 0.001	η² = 0.39
TCGA	CELL CYCLE CHECKPOINTS	-0.51 [IQR: -0.54 - -0.38] range: -0.63 - -0.16	0.13 [IQR: -0.056 - 0.27] range: -0.47 - 0.48	0.072 [IQR: -0.31 - 0.27] range: -0.38 - 0.44	0.35 [IQR: -0.0051 - 0.44] range: -0.39 - 0.49	p < 0.001	η² = 0.46
TCGA	GLUCONEOGENESIS	-0.17 [IQR: -0.36 - -0.031] range: -0.51 - 0.38	-0.23 [IQR: -0.36 - -0.051] range: -0.57 - 0.37	0.31 [IQR: 0.057 - 0.4] range: -0.31 - 0.53	0.35 [IQR: 0.22 - 0.47] range: -0.51 - 0.59	p < 0.001	η² = 0.4
TCGA	PYRUVATE METABOLISM	-0.28 [IQR: -0.31 - -0.19] range: -0.45 - 0.11	-0.076 [IQR: -0.2 - 0.017] range: -0.46 - 0.31	0.055 [IQR: -0.14 - 0.25] range: -0.25 - 0.46	0.28 [IQR: 0.18 - 0.37] range: -0.21 - 0.5	p < 0.001	η² = 0.5
TCGA	GLUCOSE METABOLISM	-0.35 [IQR: -0.4 - -0.24] range: -0.49 - -0.11	-0.093 [IQR: -0.21 - 0.11] range: -0.37 - 0.37	0.13 [IQR: -0.055 - 0.3] range: -0.33 - 0.47	0.33 [IQR: 0.042 - 0.4] range: -0.4 - 0.5	p < 0.001	η² = 0.42
TCGA	FRUCTOSE CATABOLISM	0.35 [IQR: 0.19 - 0.63] range: -0.35 - 0.85	-0.36 [IQR: -0.51 - -0.012] range: -0.82 - 0.66	0.38 [IQR: 0.063 - 0.57] range: -0.82 - 0.83	-0.31 [IQR: -0.55 - 0.1] range: -0.82 - 0.66	p < 0.001	η² = 0.32
TCGA	TRYPTOPHAN CATABOLISM	-0.049 [IQR: -0.35 - 0.19] range: -0.57 - 0.47	-0.19 [IQR: -0.39 - 0.14] range: -0.66 - 0.57	0.28 [IQR: 0.16 - 0.54] range: -0.16 - 0.64	0.037 [IQR: -0.089 - 0.25] range: -0.53 - 0.46	p < 0.001	η² = 0.21
TCGA	CREATINE METABOLISM	0.00061 [IQR: -0.11 - 0.27] range: -0.4 - 0.59	-0.23 [IQR: -0.37 - -0.037] range: -0.56 - 0.34	0.029 [IQR: -0.096 - 0.21] range: -0.47 - 0.56	0.23 [IQR: 0.0025 - 0.36] range: -0.31 - 0.62	p < 0.001	η² = 0.33
TCGA	PENTOSE PHOSPHATE PATHWAY	-0.47 [IQR: -0.58 - -0.37] range: -0.71 - -0.069	-0.12 [IQR: -0.31 - 0.083] range: -0.58 - 0.49	0.15 [IQR: -0.26 - 0.35] range: -0.58 - 0.55	0.48 [IQR: 0.33 - 0.56] range: -0.22 - 0.68	p < 0.001	η² = 0.53
TCGA	ETHANOL OXIDATION	0.51 [IQR: 0.34 - 0.68] range: 0.016 - 0.8	-0.36 [IQR: -0.52 - -0.11] range: -0.73 - 0.6	0.066 [IQR: -0.24 - 0.37] range: -0.51 - 0.69	-0.22 [IQR: -0.36 - 0.17] range: -0.6 - 0.61	p < 0.001	η² = 0.4
TCGA	METABOLISM OF CARBOHYDRATES	0.013 [IQR: -0.041 - 0.054] range: -0.14 - 0.17	-0.18 [IQR: -0.25 - -0.11] range: -0.33 - 0.16	0.2 [IQR: 0.11 - 0.22] range: -0.18 - 0.32	0.14 [IQR: 0.061 - 0.2] range: -0.3 - 0.3	p < 0.001	η² = 0.61
TCGA	PYRUVATE METABOLISM AND CITRIC ACID TCA CYCLE	-0.22 [IQR: -0.28 - -0.1] range: -0.38 - 0.2	-0.14 [IQR: -0.23 - 0.00027] range: -0.43 - 0.41	0.14 [IQR: -0.17 - 0.2] range: -0.34 - 0.37	0.26 [IQR: 0.18 - 0.31] range: -0.17 - 0.48	p < 0.001	η² = 0.44
TCGA	MRNA SPLICING MINOR PATHWAY	-0.53 [IQR: -0.58 - -0.28] range: -0.63 - -0.038	0.068 [IQR: -0.23 - 0.29] range: -0.49 - 0.58	0.053 [IQR: -0.36 - 0.28] range: -0.57 - 0.53	0.39 [IQR: 0.23 - 0.46] range: -0.47 - 0.61	p < 0.001	η² = 0.4
TCGA	MRNA SPLICING	-0.52 [IQR: -0.57 - -0.39] range: -0.61 - 0.13	0.047 [IQR: -0.22 - 0.21] range: -0.47 - 0.45	0.06 [IQR: -0.26 - 0.29] range: -0.49 - 0.51	0.4 [IQR: 0.13 - 0.5] range: -0.44 - 0.6	p < 0.001	η² = 0.43
TCGA	MRNA EDITING C TO U CONVERSION	0.21 [IQR: -0.057 - 0.46] range: -0.39 - 0.67	-0.25 [IQR: -0.47 - -0.074] range: -0.69 - 0.45	0.28 [IQR: 0.047 - 0.57] range: -0.17 - 0.69	0.05 [IQR: -0.13 - 0.25] range: -0.62 - 0.55	p < 0.001	η² = 0.36
TCGA	TRANSPORT OF MATURE TRANSCRIPT TO CYTOPLASM	-0.51 [IQR: -0.56 - -0.43] range: -0.65 - -0.11	0.089 [IQR: -0.067 - 0.23] range: -0.46 - 0.54	0.06 [IQR: -0.22 - 0.28] range: -0.44 - 0.52	0.37 [IQR: 0.059 - 0.47] range: -0.48 - 0.58	p < 0.001	η² = 0.46
TCGA	PROCESSING OF CAPPED INTRON CONTAINING PRE MRNA	-0.53 [IQR: -0.58 - -0.42] range: -0.63 - -0.0075	0.088 [IQR: -0.19 - 0.21] range: -0.46 - 0.48	0.085 [IQR: -0.28 - 0.32] range: -0.48 - 0.47	0.4 [IQR: 0.11 - 0.49] range: -0.44 - 0.57	p < 0.001	η² = 0.45
TCGA	TRNA PROCESSING	-0.55 [IQR: -0.58 - -0.45] range: -0.64 - -0.32	0.16 [IQR: -0.054 - 0.3] range: -0.43 - 0.45	0.014 [IQR: -0.35 - 0.23] range: -0.51 - 0.43	0.33 [IQR: 0.081 - 0.44] range: -0.43 - 0.56	p < 0.001	η² = 0.54
TCGA	RRNA PROCESSING	-0.61 [IQR: -0.67 - -0.42] range: -0.71 - 0.24	0.24 [IQR: -0.11 - 0.31] range: -0.57 - 0.67	-0.12 [IQR: -0.52 - 0.28] range: -0.65 - 0.57	0.4 [IQR: 0.29 - 0.54] range: -0.57 - 0.71	p < 0.001	η² = 0.44
TCGA	TRANSLATION	-0.55 [IQR: -0.61 - -0.38] range: -0.68 - 0.41	0.091 [IQR: -0.23 - 0.25] range: -0.58 - 0.62	-0.073 [IQR: -0.43 - 0.29] range: -0.58 - 0.54	0.41 [IQR: 0.23 - 0.51] range: -0.46 - 0.69	p < 0.001	η² = 0.39
TCGA	TRANSPORT OF NUCLEOTIDE SUGARS	0.059 [IQR: -0.081 - 0.24] range: -0.34 - 0.44	0.16 [IQR: -0.06 - 0.34] range: -0.6 - 0.72	-0.15 [IQR: -0.32 - 0.23] range: -0.47 - 0.71	-0.38 [IQR: -0.51 - -0.18] range: -0.71 - 0.52	p < 0.001	η² = 0.23
TCGA	RNA POLYMERASE I TRANSCRIPTION INITIATION	-0.38 [IQR: -0.44 - -0.3] range: -0.46 - 0.17	0.017 [IQR: -0.18 - 0.18] range: -0.43 - 0.34	0.024 [IQR: -0.22 - 0.19] range: -0.46 - 0.43	0.24 [IQR: 0.044 - 0.4] range: -0.44 - 0.5	p < 0.001	η² = 0.33
TCGA	RNA POLYMERASE III CHAIN ELONGATION	-0.51 [IQR: -0.6 - -0.4] range: -0.69 - -0.035	0.062 [IQR: -0.14 - 0.33] range: -0.46 - 0.61	-0.014 [IQR: -0.39 - 0.3] range: -0.58 - 0.61	0.37 [IQR: 0.15 - 0.5] range: -0.42 - 0.71	p < 0.001	η² = 0.4
TCGA	PURINE RIBONUCLEOSIDE MONOPHOSPHATE BIOSYNTHESIS	-0.49 [IQR: -0.6 - -0.42] range: -0.69 - 0.61	0.054 [IQR: -0.29 - 0.38] range: -0.67 - 0.58	-0.02 [IQR: -0.26 - 0.44] range: -0.65 - 0.61	0.39 [IQR: 0.011 - 0.5] range: -0.72 - 0.64	p < 0.001	η² = 0.25
TCGA	RNA POLYMERASE II TRANSCRIPTION TERMINATION	-0.5 [IQR: -0.59 - -0.43] range: -0.64 - -0.07	0.091 [IQR: -0.089 - 0.24] range: -0.45 - 0.46	0.037 [IQR: -0.29 - 0.27] range: -0.46 - 0.43	0.35 [IQR: 0.061 - 0.46] range: -0.48 - 0.59	p < 0.001	η² = 0.46
TCGA	RNA POLYMERASE II TRANSCRIPTION	-0.28 [IQR: -0.35 - -0.17] range: -0.4 - -0.04	0.15 [IQR: 0.059 - 0.21] range: -0.24 - 0.29	-0.11 [IQR: -0.15 - 0.0034] range: -0.27 - 0.23	0.03 [IQR: -0.081 - 0.11] range: -0.31 - 0.2	p < 0.001	η² = 0.52
TCGA	RNA POLYMERASE I TRANSCRIPTION TERMINATION	-0.45 [IQR: -0.48 - -0.35] range: -0.59 - -0.098	0.028 [IQR: -0.18 - 0.22] range: -0.54 - 0.45	0.013 [IQR: -0.37 - 0.21] range: -0.54 - 0.45	0.4 [IQR: 0.15 - 0.5] range: -0.52 - 0.62	p < 0.001	η² = 0.4
TCGA	CHROMOSOME MAINTENANCE	-0.46 [IQR: -0.55 - -0.39] range: -0.57 - -0.15	0.19 [IQR: -0.029 - 0.37] range: -0.48 - 0.55	-0.1 [IQR: -0.32 - 0.12] range: -0.48 - 0.46	0.23 [IQR: 0.057 - 0.29] range: -0.36 - 0.4	p < 0.001	η² = 0.5
TCGA	DNA DAMAGE BYPASS	-0.38 [IQR: -0.45 - -0.27] range: -0.58 - 0.032	0.076 [IQR: -0.03 - 0.21] range: -0.37 - 0.42	-0.072 [IQR: -0.17 - 0.17] range: -0.34 - 0.41	0.17 [IQR: 0.075 - 0.27] range: -0.24 - 0.34	p < 0.001	η² = 0.47
TCGA	DNA REPAIR	-0.41 [IQR: -0.48 - -0.32] range: -0.55 - -0.16	0.18 [IQR: 0.087 - 0.28] range: -0.41 - 0.47	-0.086 [IQR: -0.29 - 0.075] range: -0.43 - 0.27	0.15 [IQR: -0.034 - 0.26] range: -0.38 - 0.37	p < 0.001	η² = 0.51
TCGA	RESOLUTION OF ABASIC SITES AP SITES	-0.51 [IQR: -0.55 - -0.41] range: -0.7 - 0.16	0.12 [IQR: -0.056 - 0.27] range: -0.49 - 0.49	0.022 [IQR: -0.24 - 0.23] range: -0.63 - 0.52	0.24 [IQR: 0.081 - 0.36] range: -0.42 - 0.5	p < 0.001	η² = 0.42
TCGA	RNA POLYMERASE III TRANSCRIPTION TERMINATION	-0.26 [IQR: -0.35 - -0.16] range: -0.51 - 0.17	0.0039 [IQR: -0.2 - 0.13] range: -0.46 - 0.52	0.017 [IQR: -0.28 - 0.18] range: -0.44 - 0.57	0.24 [IQR: 0.1 - 0.38] range: -0.24 - 0.49	p < 0.001	η² = 0.27
TCGA	RNA POLYMERASE III TRANSCRIPTION	-0.38 [IQR: -0.46 - -0.3] range: -0.59 - 0.016	0.16 [IQR: -0.058 - 0.32] range: -0.41 - 0.5	-0.089 [IQR: -0.33 - 0.047] range: -0.52 - 0.4	0.19 [IQR: 0.11 - 0.3] range: -0.32 - 0.46	p < 0.001	η² = 0.43
TCGA	KETONE BODY METABOLISM	0.37 [IQR: 0.27 - 0.5] range: -0.026 - 0.61	-0.46 [IQR: -0.55 - -0.32] range: -0.79 - 0.24	0.32 [IQR: 0.095 - 0.48] range: -0.37 - 0.66	0.25 [IQR: 0.099 - 0.33] range: -0.5 - 0.6	p < 0.001	η² = 0.72
TCGA	PURINE SALVAGE	-0.23 [IQR: -0.44 - -0.086] range: -0.6 - 0.31	0.15 [IQR: -0.14 - 0.34] range: -0.45 - 0.62	-0.06 [IQR: -0.27 - 0.12] range: -0.53 - 0.54	-0.031 [IQR: -0.23 - 0.08] range: -0.46 - 0.58	p < 0.001	η² = 0.14
TCGA	PURINE CATABOLISM	-0.25 [IQR: -0.31 - 0.13] range: -0.44 - 0.56	-0.16 [IQR: -0.24 - 0.081] range: -0.48 - 0.58	-0.013 [IQR: -0.11 - 0.2] range: -0.32 - 0.51	0.16 [IQR: -0.026 - 0.34] range: -0.41 - 0.63	p < 0.001	η² = 0.14
TCGA	INSULIN RECEPTOR SIGNALLING CASCADE	0.11 [IQR: 0.026 - 0.22] range: -0.18 - 0.34	-0.11 [IQR: -0.22 - -0.0013] range: -0.37 - 0.41	0.16 [IQR: 0.018 - 0.26] range: -0.13 - 0.36	0.016 [IQR: -0.1 - 0.13] range: -0.35 - 0.27	p < 0.001	η² = 0.27
TCGA	CHK1 CHK2 CDS1 MEDIATED INACTIVATION OF CYCLIN B CDK1 COMPLEX	-0.54 [IQR: -0.61 - -0.38] range: -0.66 - -0.017	-0.04 [IQR: -0.24 - 0.3] range: -0.72 - 0.73	0.25 [IQR: -0.32 - 0.44] range: -0.59 - 0.7	0.45 [IQR: 0.063 - 0.55] range: -0.59 - 0.71	p < 0.001	η² = 0.33
TCGA	PROCESSING OF CAPPED INTRONLESS PRE MRNA	-0.61 [IQR: -0.65 - -0.5] range: -0.72 - -0.21	0.21 [IQR: 0.032 - 0.32] range: -0.4 - 0.55	-0.1 [IQR: -0.32 - 0.23] range: -0.48 - 0.5	0.33 [IQR: 0.058 - 0.44] range: -0.41 - 0.59	p < 0.001	η² = 0.54
TCGA	MRNA EDITING	0.24 [IQR: 0.023 - 0.4] range: -0.31 - 0.59	-0.2 [IQR: -0.4 - -0.048] range: -0.63 - 0.34	0.25 [IQR: 0.014 - 0.52] range: -0.26 - 0.64	0.01 [IQR: -0.2 - 0.2] range: -0.58 - 0.51	p < 0.001	η² = 0.35
TCGA	FATTY ACYL COA BIOSYNTHESIS	-0.17 [IQR: -0.25 - -0.13] range: -0.38 - 0.12	0.033 [IQR: -0.089 - 0.14] range: -0.36 - 0.42	-0.0099 [IQR: -0.085 - 0.076] range: -0.27 - 0.24	0.084 [IQR: -0.05 - 0.13] range: -0.21 - 0.27	p < 0.001	η² = 0.23
TCGA	TRIGLYCERIDE BIOSYNTHESIS	-0.059 [IQR: -0.33 - 0.25] range: -0.55 - 0.55	0.21 [IQR: 0.11 - 0.27] range: -0.22 - 0.53	-0.17 [IQR: -0.31 - -0.024] range: -0.47 - 0.26	-0.14 [IQR: -0.28 - -0.012] range: -0.52 - 0.28	p < 0.001	η² = 0.38
TCGA	APOPTOTIC EXECUTION PHASE	-0.021 [IQR: -0.13 - 0.086] range: -0.28 - 0.17	-0.14 [IQR: -0.24 - -0.032] range: -0.37 - 0.18	0.18 [IQR: 0.098 - 0.27] range: -0.37 - 0.35	0.11 [IQR: -0.1 - 0.23] range: -0.45 - 0.37	p < 0.001	η² = 0.29
TCGA	DISSOLUTION OF FIBRIN CLOT	0.17 [IQR: -0.022 - 0.43] range: -0.5 - 0.6	-0.43 [IQR: -0.56 - -0.26] range: -0.69 - 0.52	0.44 [IQR: 0.24 - 0.56] range: -0.16 - 0.76	0.29 [IQR: 0.015 - 0.48] range: -0.55 - 0.58	p < 0.001	η² = 0.5
TCGA	SYNTHESIS OF VERY LONG CHAIN FATTY ACYL COAS	-0.11 [IQR: -0.27 - -0.055] range: -0.41 - 0.21	0.088 [IQR: -0.041 - 0.24] range: -0.34 - 0.38	-0.13 [IQR: -0.21 - -0.064] range: -0.38 - 0.17	-0.0023 [IQR: -0.085 - 0.15] range: -0.29 - 0.4	p < 0.001	η² = 0.27
TCGA	PLATELET ADHESION TO EXPOSED COLLAGEN	0.27 [IQR: 0.076 - 0.48] range: -0.4 - 0.65	-0.14 [IQR: -0.34 - 0.048] range: -0.51 - 0.34	0.18 [IQR: -0.11 - 0.44] range: -0.51 - 0.64	-0.08 [IQR: -0.26 - 0.23] range: -0.55 - 0.54	p < 0.001	η² = 0.23
TCGA	PLATELET ACTIVATION SIGNALING AND AGGREGATION	0.11 [IQR: 0.024 - 0.3] range: -0.13 - 0.35	-0.12 [IQR: -0.23 - -0.019] range: -0.34 - 0.34	0.14 [IQR: -0.024 - 0.22] range: -0.29 - 0.38	-0.053 [IQR: -0.16 - 0.028] range: -0.31 - 0.34	p < 0.001	η² = 0.33
TCGA	RESPONSE TO ELEVATED PLATELET CYTOSOLIC CA2	0.22 [IQR: 0.013 - 0.36] range: -0.16 - 0.43	-0.22 [IQR: -0.34 - -0.12] range: -0.49 - 0.33	0.25 [IQR: 0.11 - 0.33] range: -0.33 - 0.43	0.032 [IQR: -0.15 - 0.17] range: -0.35 - 0.37	p < 0.001	η² = 0.46
TCGA	PLATELET AGGREGATION PLUG FORMATION	0.093 [IQR: -0.0079 - 0.22] range: -0.37 - 0.38	-0.074 [IQR: -0.22 - 0.034] range: -0.39 - 0.34	0.24 [IQR: 0.13 - 0.32] range: -0.2 - 0.45	-0.17 [IQR: -0.26 - -0.034] range: -0.47 - 0.33	p < 0.001	η² = 0.34
TCGA	RNA POLYMERASE III TRANSCRIPTION INITIATION FROM TYPE 1 PROMOTER	-0.49 [IQR: -0.54 - -0.35] range: -0.63 - -0.13	0.098 [IQR: -0.14 - 0.35] range: -0.44 - 0.52	-0.026 [IQR: -0.36 - 0.19] range: -0.58 - 0.45	0.31 [IQR: 0.19 - 0.4] range: -0.44 - 0.61	p < 0.001	η² = 0.42
TCGA	RNA POLYMERASE III TRANSCRIPTION INITIATION FROM TYPE 3 PROMOTER	-0.53 [IQR: -0.58 - -0.37] range: -0.69 - -0.061	0.23 [IQR: 0.043 - 0.38] range: -0.43 - 0.59	-0.11 [IQR: -0.45 - 0.038] range: -0.61 - 0.4	0.28 [IQR: 0.11 - 0.37] range: -0.38 - 0.52	p < 0.001	η² = 0.53
TCGA	SYNTHESIS OF KETONE BODIES	0.49 [IQR: 0.37 - 0.56] range: -0.075 - 0.77	-0.51 [IQR: -0.6 - -0.37] range: -0.78 - 0.42	0.4 [IQR: 0.19 - 0.57] range: -0.4 - 0.71	0.1 [IQR: -0.056 - 0.34] range: -0.61 - 0.6	p < 0.001	η² = 0.71
TCGA	MITOCHONDRIAL FATTY ACID BETA OXIDATION OF UNSATURATED FATTY ACIDS	0.18 [IQR: -0.052 - 0.34] range: -0.43 - 0.66	0.17 [IQR: -0.13 - 0.32] range: -0.77 - 0.56	-0.29 [IQR: -0.45 - -0.046] range: -0.7 - 0.67	-0.3 [IQR: -0.54 - 0.062] range: -0.81 - 0.81	p < 0.001	η² = 0.14
TCGA	SLBP DEPENDENT PROCESSING OF REPLICATION DEPENDENT HISTONE PRE MRNAS	-0.59 [IQR: -0.69 - -0.43] range: -0.78 - -0.0014	0.074 [IQR: -0.14 - 0.41] range: -0.51 - 0.73	-0.23 [IQR: -0.43 - 0.18] range: -0.64 - 0.55	0.41 [IQR: 0.17 - 0.52] range: -0.4 - 0.72	p < 0.001	η² = 0.46
TCGA	PROCESSING OF INTRONLESS PRE MRNAS	-0.62 [IQR: -0.66 - -0.5] range: -0.69 - -0.2	0.26 [IQR: 0.031 - 0.37] range: -0.46 - 0.57	-0.09 [IQR: -0.27 - 0.31] range: -0.4 - 0.53	0.29 [IQR: 0.0087 - 0.48] range: -0.44 - 0.62	p < 0.001	η² = 0.49
TCGA	GASTRIN CREB SIGNALLING PATHWAY VIA PKC AND MAPK	0.23 [IQR: 0.079 - 0.33] range: -0.2 - 0.51	-0.21 [IQR: -0.33 - -0.061] range: -0.55 - 0.37	0.25 [IQR: 0.15 - 0.35] range: -0.17 - 0.49	0.0089 [IQR: -0.2 - 0.12] range: -0.51 - 0.38	p < 0.001	η² = 0.51
TCGA	ERBB2 ACTIVATES PTK6 SIGNALING	0.36 [IQR: 0.27 - 0.51] range: -0.19 - 0.64	-0.24 [IQR: -0.37 - -0.035] range: -0.8 - 0.44	0.24 [IQR: 0.037 - 0.37] range: -0.29 - 0.64	-0.22 [IQR: -0.33 - -0.053] range: -0.54 - 0.15	p < 0.001	η² = 0.51
TCGA	SIGNALING BY PTK6	0.11 [IQR: 0.024 - 0.17] range: -0.12 - 0.31	-0.13 [IQR: -0.2 - -0.018] range: -0.39 - 0.2	0.18 [IQR: 0.092 - 0.23] range: -0.28 - 0.33	-0.072 [IQR: -0.14 - -0.021] range: -0.33 - 0.22	p < 0.001	η² = 0.44
TCGA	PTK6 REGULATES CELL CYCLE	0.22 [IQR: 0.063 - 0.4] range: -0.33 - 0.66	-0.41 [IQR: -0.56 - -0.14] range: -0.75 - 0.69	0.5 [IQR: 0.36 - 0.61] range: -0.62 - 0.73	0.024 [IQR: -0.24 - 0.31] range: -0.61 - 0.61	p < 0.001	η² = 0.49
TCGA	PTK6 EXPRESSION	0.19 [IQR: 0.032 - 0.3] range: -0.33 - 0.58	-0.22 [IQR: -0.43 - 0.047] range: -0.73 - 0.56	0.36 [IQR: 0.083 - 0.43] range: -0.4 - 0.77	-0.054 [IQR: -0.29 - 0.0037] range: -0.55 - 0.56	p < 0.001	η² = 0.26
TCGA	MET ACTIVATES RAS SIGNALING	0.17 [IQR: 0.073 - 0.33] range: -0.25 - 0.55	-0.25 [IQR: -0.35 - -0.13] range: -0.61 - 0.63	0.25 [IQR: 0.11 - 0.41] range: -0.15 - 0.59	0.051 [IQR: -0.14 - 0.24] range: -0.58 - 0.42	p < 0.001	η² = 0.43
TCGA	MET ACTIVATES PI3K AKT SIGNALING	0.47 [IQR: 0.13 - 0.58] range: -0.1 - 0.79	-0.41 [IQR: -0.56 - -0.044] range: -0.72 - 0.59	0.4 [IQR: 0.16 - 0.61] range: -0.7 - 0.81	-0.0042 [IQR: -0.38 - 0.22] range: -0.72 - 0.51	p < 0.001	η² = 0.48
TCGA	PROTEIN UBIQUITINATION	-0.38 [IQR: -0.42 - -0.29] range: -0.48 - 0.061	0.11 [IQR: -0.073 - 0.28] range: -0.36 - 0.49	-0.028 [IQR: -0.25 - 0.14] range: -0.44 - 0.36	0.2 [IQR: -0.022 - 0.24] range: -0.29 - 0.36	p < 0.001	η² = 0.41
TCGA	THE ROLE OF GTSE1 IN G2 M PROGRESSION AFTER G2 CHECKPOINT	-0.5 [IQR: -0.56 - -0.36] range: -0.62 - 0.25	-0.056 [IQR: -0.26 - 0.17] range: -0.57 - 0.54	0.19 [IQR: -0.32 - 0.38] range: -0.45 - 0.51	0.44 [IQR: 0.34 - 0.53] range: -0.3 - 0.62	p < 0.001	η² = 0.45
TCGA	RET SIGNALING	0.25 [IQR: 0.18 - 0.3] range: -0.15 - 0.39	-0.046 [IQR: -0.17 - 0.045] range: -0.41 - 0.24	-0.021 [IQR: -0.1 - 0.23] range: -0.2 - 0.46	-0.14 [IQR: -0.24 - -0.063] range: -0.42 - 0.14	p < 0.001	η² = 0.4
TCGA	AURKA ACTIVATION BY TPX2	-0.33 [IQR: -0.46 - -0.2] range: -0.56 - 0.072	0.2 [IQR: 0.056 - 0.33] range: -0.45 - 0.52	-0.14 [IQR: -0.27 - 0.0087] range: -0.54 - 0.31	0.037 [IQR: -0.14 - 0.13] range: -0.37 - 0.38	p < 0.001	η² = 0.42
TCGA	MET ACTIVATES PTPN11	0.24 [IQR: 0.022 - 0.5] range: -0.35 - 0.74	-0.43 [IQR: -0.55 - -0.18] range: -0.82 - 0.7	0.45 [IQR: 0.25 - 0.66] range: -0.69 - 0.75	0.12 [IQR: -0.21 - 0.4] range: -0.69 - 0.73	p < 0.001	η² = 0.42
TCGA	REELIN SIGNALLING PATHWAY	0.53 [IQR: 0.38 - 0.63] range: 0.0064 - 0.72	-0.27 [IQR: -0.54 - -0.1] range: -0.85 - 0.28	0.4 [IQR: 0.13 - 0.58] range: -0.6 - 0.78	-0.24 [IQR: -0.5 - 0.00036] range: -0.67 - 0.61	p < 0.001	η² = 0.53
TCGA	VLDL ASSEMBLY	-0.28 [IQR: -0.52 - 0.047] range: -0.62 - 0.51	-0.23 [IQR: -0.48 - -0.013] range: -0.75 - 0.6	0.47 [IQR: 0.22 - 0.65] range: -0.16 - 0.79	0.028 [IQR: -0.2 - 0.35] range: -0.55 - 0.65	p < 0.001	η² = 0.36
TCGA	SYNTHESIS OF ACTIVE UBIQUITIN ROLES OF E1 AND E2 ENZYMES	-0.39 [IQR: -0.46 - -0.26] range: -0.54 - 0.21	-0.068 [IQR: -0.25 - 0.09] range: -0.43 - 0.47	0.083 [IQR: -0.2 - 0.23] range: -0.48 - 0.49	0.36 [IQR: 0.12 - 0.44] range: -0.41 - 0.56	p < 0.001	η² = 0.38
TCGA	E3 UBIQUITIN LIGASES UBIQUITINATE TARGET PROTEINS	-0.37 [IQR: -0.42 - -0.27] range: -0.47 - 0.11	0.17 [IQR: -0.00011 - 0.31] range: -0.3 - 0.52	-0.14 [IQR: -0.26 - 0.089] range: -0.46 - 0.28	0.11 [IQR: -0.036 - 0.17] range: -0.33 - 0.3	p < 0.001	η² = 0.44
TCGA	TFAP2 AP 2 FAMILY REGULATES TRANSCRIPTION OF GROWTH FACTORS AND THEIR RECEPTORS	-0.075 [IQR: -0.28 - 0.12] range: -0.38 - 0.46	0.024 [IQR: -0.14 - 0.11] range: -0.5 - 0.48	0.28 [IQR: -0.13 - 0.42] range: -0.49 - 0.54	-0.21 [IQR: -0.4 - -0.048] range: -0.56 - 0.53	p < 0.001	η² = 0.18
TCGA	RRNA PROCESSING IN THE MITOCHONDRION	-0.6 [IQR: -0.65 - -0.49] range: -0.76 - -0.24	0.039 [IQR: -0.22 - 0.35] range: -0.61 - 0.73	-0.0052 [IQR: -0.45 - 0.42] range: -0.74 - 0.63	0.52 [IQR: 0.27 - 0.63] range: -0.51 - 0.81	p < 0.001	η² = 0.45
TCGA	TFAP2A ACTS AS A TRANSCRIPTIONAL REPRESSOR DURING RETINOIC ACID INDUCED CELL DIFFERENTIATION	-0.51 [IQR: -0.62 - -0.38] range: -0.89 - -0.042	0.12 [IQR: -0.29 - 0.39] range: -0.72 - 0.7	0.11 [IQR: -0.47 - 0.54] range: -0.66 - 0.84	0.37 [IQR: 0.16 - 0.49] range: -0.8 - 0.78	p < 0.001	η² = 0.26
TCGA	MET ACTIVATES PTK2 SIGNALING	0.54 [IQR: 0.46 - 0.62] range: 0.13 - 0.68	-0.45 [IQR: -0.5 - -0.31] range: -0.7 - -0.0015	0.35 [IQR: 0.21 - 0.55] range: -0.26 - 0.7	-0.11 [IQR: -0.31 - 0.035] range: -0.49 - 0.44	p < 0.001	η² = 0.75
TCGA	MET INTERACTS WITH TNS PROTEINS	0.41 [IQR: 0.091 - 0.64] range: -0.48 - 0.84	-0.47 [IQR: -0.58 - -0.2] range: -0.87 - 0.54	0.51 [IQR: 0.25 - 0.63] range: -0.27 - 0.79	0.13 [IQR: -0.41 - 0.31] range: -0.78 - 0.53	p < 0.001	η² = 0.49
TCGA	MET RECEPTOR RECYCLING	-0.14 [IQR: -0.21 - 0.057] range: -0.31 - 0.35	-0.11 [IQR: -0.26 - 0.02] range: -0.54 - 0.68	0.2 [IQR: 0.088 - 0.35] range: -0.48 - 0.65	0.13 [IQR: -0.14 - 0.24] range: -0.71 - 0.55	p < 0.001	η² = 0.17
TCGA	MET PROMOTES CELL MOTILITY	0.42 [IQR: 0.29 - 0.52] range: 0.015 - 0.6	-0.35 [IQR: -0.4 - -0.21] range: -0.6 - 0.19	0.33 [IQR: 0.24 - 0.46] range: -0.32 - 0.6	-0.12 [IQR: -0.27 - 0.073] range: -0.47 - 0.4	p < 0.001	η² = 0.67
TCGA	PROTEIN METHYLATION	-0.37 [IQR: -0.42 - -0.12] range: -0.67 - 0.18	-0.054 [IQR: -0.18 - 0.16] range: -0.53 - 0.58	-0.043 [IQR: -0.26 - 0.22] range: -0.54 - 0.44	0.21 [IQR: -0.027 - 0.35] range: -0.32 - 0.5	p < 0.001	η² = 0.23
TCGA	RUNX1 AND FOXP3 CONTROL THE DEVELOPMENT OF REGULATORY T LYMPHOCYTES TREGS	-0.29 [IQR: -0.43 - -0.04] range: -0.7 - 0.43	0.31 [IQR: -0.16 - 0.59] range: -0.69 - 0.79	-0.067 [IQR: -0.52 - 0.32] range: -0.67 - 0.7	-0.26 [IQR: -0.5 - -0.03] range: -0.77 - 0.86	p < 0.001	η² = 0.19
TCGA	TRANSCRIPTIONAL REGULATION BY RUNX2	-0.11 [IQR: -0.15 - 0.03] range: -0.3 - 0.25	-0.22 [IQR: -0.3 - -0.11] range: -0.47 - 0.16	0.28 [IQR: 0.063 - 0.34] range: -0.35 - 0.41	0.27 [IQR: 0.2 - 0.31] range: -0.34 - 0.47	p < 0.001	η² = 0.55
TCGA	GABA SYNTHESIS RELEASE REUPTAKE AND DEGRADATION	0.21 [IQR: 0.068 - 0.41] range: -0.4 - 0.78	-0.18 [IQR: -0.3 - -0.063] range: -0.48 - 0.26	0.031 [IQR: -0.074 - 0.18] range: -0.22 - 0.42	-0.032 [IQR: -0.16 - 0.14] range: -0.47 - 0.34	p < 0.001	η² = 0.35
TCGA	REGULATION OF RUNX1 EXPRESSION AND ACTIVITY	0.21 [IQR: -0.047 - 0.36] range: -0.46 - 0.53	-0.16 [IQR: -0.33 - 0.092] range: -0.52 - 0.52	0.16 [IQR: -0.099 - 0.27] range: -0.42 - 0.56	0.05 [IQR: -0.21 - 0.23] range: -0.71 - 0.63	p < 0.001	η² = 0.15
TCGA	DIGESTION	0.35 [IQR: 0.088 - 0.52] range: -0.38 - 0.7	-0.048 [IQR: -0.14 - 0.076] range: -0.4 - 0.42	0.22 [IQR: 0.056 - 0.32] range: -0.24 - 0.46	-0.098 [IQR: -0.24 - -0.0077] range: -0.44 - 0.35	p < 0.001	η² = 0.29
TCGA	RUNX1 REGULATES TRANSCRIPTION OF GENES INVOLVED IN DIFFERENTIATION OF KERATINOCYTES	-0.0061 [IQR: -0.11 - 0.11] range: -0.31 - 0.47	-0.082 [IQR: -0.27 - 0.057] range: -0.63 - 0.59	0.22 [IQR: 0.036 - 0.38] range: -0.14 - 0.63	-0.068 [IQR: -0.31 - 0.12] range: -0.59 - 0.69	p < 0.001	η² = 0.15
TCGA	RUNX2 REGULATES OSTEOBLAST DIFFERENTIATION	0.47 [IQR: 0.4 - 0.52] range: 0.17 - 0.63	-0.32 [IQR: -0.41 - -0.25] range: -0.52 - 0.14	0.28 [IQR: 0.097 - 0.44] range: -0.29 - 0.65	-0.15 [IQR: -0.26 - 0.036] range: -0.39 - 0.46	p < 0.001	η² = 0.76
TCGA	RUNX2 REGULATES CHONDROCYTE MATURATION	0.58 [IQR: 0.46 - 0.65] range: -0.071 - 0.79	-0.39 [IQR: -0.6 - -0.21] range: -0.79 - 0.51	0.39 [IQR: 0.2 - 0.64] range: -0.38 - 0.74	-0.13 [IQR: -0.34 - 0.0064] range: -0.73 - 0.51	p < 0.001	η² = 0.62
TCGA	RUNX2 REGULATES BONE DEVELOPMENT	0.45 [IQR: 0.38 - 0.51] range: 0.17 - 0.59	-0.35 [IQR: -0.44 - -0.3] range: -0.53 - -0.033	0.31 [IQR: 0.15 - 0.47] range: -0.32 - 0.57	-0.11 [IQR: -0.24 - 0.11] range: -0.49 - 0.46	p < 0.001	η² = 0.78
TCGA	RUNX2 REGULATES GENES INVOLVED IN CELL MIGRATION	0.6 [IQR: 0.49 - 0.63] range: 0.11 - 0.7	-0.3 [IQR: -0.42 - -0.11] range: -0.63 - 0.34	0.14 [IQR: -0.16 - 0.38] range: -0.49 - 0.71	-0.33 [IQR: -0.41 - 0.089] range: -0.63 - 0.65	p < 0.001	η² = 0.54
TCGA	RUNX3 REGULATES CDKN1A TRANSCRIPTION	0.46 [IQR: 0.24 - 0.57] range: -0.073 - 0.6	-0.27 [IQR: -0.44 - -0.0037] range: -0.68 - 0.53	0.26 [IQR: 0.061 - 0.56] range: -0.61 - 0.68	-0.19 [IQR: -0.34 - -0.021] range: -0.8 - 0.59	p < 0.001	η² = 0.43
TCGA	COLLAGEN CHAIN TRIMERIZATION	0.5 [IQR: 0.43 - 0.6] range: 0.21 - 0.68	-0.33 [IQR: -0.45 - -0.22] range: -0.67 - 0.14	0.25 [IQR: -0.09 - 0.44] range: -0.34 - 0.57	-0.16 [IQR: -0.25 - -0.015] range: -0.44 - 0.46	p < 0.001	η² = 0.69
TCGA	CRISTAE FORMATION	-0.49 [IQR: -0.61 - -0.31] range: -0.74 - 0.3	-0.041 [IQR: -0.36 - 0.16] range: -0.71 - 0.64	0.029 [IQR: -0.36 - 0.35] range: -0.66 - 0.66	0.48 [IQR: 0.29 - 0.62] range: -0.59 - 0.74	p < 0.001	η² = 0.36
TCGA	RUNX3 REGULATES WNT SIGNALING	0.28 [IQR: 0.12 - 0.37] range: -0.1 - 0.62	-0.39 [IQR: -0.58 - -0.15] range: -0.79 - 0.61	0.44 [IQR: 0.32 - 0.53] range: -0.25 - 0.67	0.15 [IQR: -0.17 - 0.39] range: -0.66 - 0.66	p < 0.001	η² = 0.5
TCGA	NEDDYLATION	-0.24 [IQR: -0.27 - -0.16] range: -0.33 - -0.0045	0.025 [IQR: -0.061 - 0.11] range: -0.25 - 0.29	-0.038 [IQR: -0.14 - 0.059] range: -0.33 - 0.24	0.13 [IQR: 0.071 - 0.16] range: -0.1 - 0.32	p < 0.001	η² = 0.42
TCGA	RUNX3 REGULATES P14 ARF	0.25 [IQR: 0.051 - 0.39] range: -0.38 - 0.63	-0.031 [IQR: -0.19 - 0.13] range: -0.54 - 0.47	-3.3e-05 [IQR: -0.22 - 0.3] range: -0.54 - 0.68	-0.24 [IQR: -0.44 - -0.04] range: -0.71 - 0.46	p < 0.001	η² = 0.18
TCGA	TRANSCRIPTIONAL REGULATION BY E2F6	-0.42 [IQR: -0.45 - -0.19] range: -0.55 - 0.19	0.077 [IQR: -0.041 - 0.22] range: -0.45 - 0.46	-0.03 [IQR: -0.17 - 0.14] range: -0.41 - 0.43	0.096 [IQR: -0.099 - 0.25] range: -0.45 - 0.45	p < 0.001	η² = 0.29
TCGA	METABOLISM OF RNA	-0.56 [IQR: -0.58 - -0.38] range: -0.62 - -0.07	0.12 [IQR: -0.17 - 0.26] range: -0.44 - 0.51	-0.015 [IQR: -0.33 - 0.32] range: -0.53 - 0.47	0.38 [IQR: 0.18 - 0.5] range: -0.46 - 0.59	p < 0.001	η² = 0.47
TCGA	CELLULAR RESPONSES TO STIMULI	-0.32 [IQR: -0.34 - -0.19] range: -0.38 - 0.027	0.027 [IQR: -0.088 - 0.11] range: -0.33 - 0.27	0.0046 [IQR: -0.15 - 0.19] range: -0.27 - 0.31	0.17 [IQR: 0.083 - 0.25] range: -0.2 - 0.35	p < 0.001	η² = 0.42
TCGA	NUCLEOTIDE BIOSYNTHESIS	-0.51 [IQR: -0.59 - -0.42] range: -0.65 - 0.38	0.063 [IQR: -0.33 - 0.33] range: -0.68 - 0.6	-0.028 [IQR: -0.24 - 0.44] range: -0.65 - 0.63	0.44 [IQR: 0.11 - 0.55] range: -0.72 - 0.67	p < 0.001	η² = 0.28
TCGA	METABOLISM OF STEROIDS	0.1 [IQR: 0.036 - 0.18] range: -0.13 - 0.28	-0.11 [IQR: -0.19 - -0.036] range: -0.33 - 0.16	0.17 [IQR: 0.084 - 0.2] range: -0.28 - 0.32	-0.003 [IQR: -0.076 - 0.055] range: -0.25 - 0.22	p < 0.001	η² = 0.43
TCGA	INTESTINAL ABSORPTION	0.17 [IQR: -0.12 - 0.52] range: -0.53 - 0.82	-0.13 [IQR: -0.36 - 0.059] range: -0.63 - 0.43	0.38 [IQR: 0.17 - 0.62] range: -0.019 - 0.77	-0.17 [IQR: -0.37 - -0.00032] range: -0.69 - 0.35	p < 0.001	η² = 0.36
TCGA	PHENYLALANINE AND TYROSINE METABOLISM	-0.38 [IQR: -0.51 - -0.14] range: -0.71 - 0.43	-0.03 [IQR: -0.2 - 0.14] range: -0.56 - 0.58	0.15 [IQR: -0.15 - 0.41] range: -0.36 - 0.65	-0.044 [IQR: -0.3 - 0.31] range: -0.66 - 0.5	p < 0.001	η² = 0.15
TCGA	DIGESTION AND ABSORPTION	0.3 [IQR: 0.066 - 0.51] range: -0.39 - 0.69	-0.088 [IQR: -0.19 - 0.04] range: -0.44 - 0.37	0.28 [IQR: 0.13 - 0.33] range: -0.11 - 0.49	-0.12 [IQR: -0.23 - -0.027] range: -0.42 - 0.29	p < 0.001	η² = 0.4
TCGA	CHYLOMICRON ASSEMBLY	-0.11 [IQR: -0.32 - 0.43] range: -0.61 - 0.67	-0.38 [IQR: -0.55 - -0.2] range: -0.75 - 0.35	0.62 [IQR: 0.45 - 0.71] range: 0.19 - 0.81	0.0066 [IQR: -0.25 - 0.26] range: -0.59 - 0.61	p < 0.001	η² = 0.55
TCGA	ASSEMBLY OF ACTIVE LPL AND LIPC LIPASE COMPLEXES	0.27 [IQR: 0.062 - 0.44] range: -0.35 - 0.57	-0.24 [IQR: -0.35 - -0.12] range: -0.61 - 0.27	0.4 [IQR: 0.24 - 0.52] range: -0.094 - 0.6	-0.15 [IQR: -0.28 - -0.021] range: -0.37 - 0.44	p < 0.001	η² = 0.58
TCGA	HDL ASSEMBLY	0.32 [IQR: 0.16 - 0.43] range: -0.22 - 0.55	-0.24 [IQR: -0.42 - -0.036] range: -0.68 - 0.52	0.19 [IQR: 0.036 - 0.3] range: -0.65 - 0.63	-0.088 [IQR: -0.21 - 0.11] range: -0.54 - 0.39	p < 0.001	η² = 0.34
TCGA	PLASMA LIPOPROTEIN ASSEMBLY	0.012 [IQR: -0.16 - 0.2] range: -0.37 - 0.47	-0.28 [IQR: -0.37 - -0.033] range: -0.61 - 0.41	0.4 [IQR: 0.26 - 0.49] range: -0.17 - 0.64	-0.041 [IQR: -0.15 - 0.15] range: -0.38 - 0.38	p < 0.001	η² = 0.45
TCGA	PLASMA LIPOPROTEIN REMODELING	0.2 [IQR: -0.063 - 0.38] range: -0.33 - 0.54	-0.28 [IQR: -0.35 - -0.13] range: -0.43 - 0.33	0.48 [IQR: 0.3 - 0.52] range: 0.014 - 0.64	-0.22 [IQR: -0.3 - -0.07] range: -0.44 - 0.37	p < 0.001	η² = 0.64
TCGA	CHYLOMICRON REMODELING	0.018 [IQR: -0.17 - 0.41] range: -0.49 - 0.72	-0.36 [IQR: -0.51 - -0.16] range: -0.65 - 0.51	0.63 [IQR: 0.46 - 0.7] range: 0.095 - 0.81	-0.14 [IQR: -0.3 - 0.1] range: -0.61 - 0.68	p < 0.001	η² = 0.58
TCGA	HDL CLEARANCE	0.42 [IQR: 0.025 - 0.59] range: -0.21 - 0.83	-0.41 [IQR: -0.61 - -0.21] range: -0.86 - 0.35	0.58 [IQR: 0.39 - 0.7] range: -0.25 - 0.85	-0.17 [IQR: -0.29 - 0.0025] range: -0.72 - 0.62	p < 0.001	η² = 0.64
TCGA	CHYLOMICRON CLEARANCE	-0.32 [IQR: -0.55 - -0.1] range: -0.69 - 0.39	-0.2 [IQR: -0.35 - 0.0049] range: -0.79 - 0.32	0.33 [IQR: 0.14 - 0.48] range: -0.05 - 0.73	0.2 [IQR: 0.0086 - 0.37] range: -0.34 - 0.66	p < 0.001	η² = 0.45
TCGA	LDL REMODELING	0.29 [IQR: -0.024 - 0.43] range: -0.37 - 0.7	-0.3 [IQR: -0.4 - -0.019] range: -0.59 - 0.33	0.46 [IQR: 0.17 - 0.62] range: -0.066 - 0.8	-0.31 [IQR: -0.44 - -0.11] range: -0.73 - 0.46	p < 0.001	η² = 0.51
TCGA	PLASMA LIPOPROTEIN CLEARANCE	-0.26 [IQR: -0.43 - 0.0011] range: -0.54 - 0.22	-0.11 [IQR: -0.29 - 0.035] range: -0.48 - 0.35	0.28 [IQR: 0.063 - 0.4] range: -0.17 - 0.57	0.15 [IQR: -0.01 - 0.21] range: -0.34 - 0.44	p < 0.001	η² = 0.36
TCGA	VLDL CLEARANCE	-0.41 [IQR: -0.5 - -0.13] range: -0.68 - 0.3	-0.15 [IQR: -0.41 - 0.063] range: -0.67 - 0.57	0.35 [IQR: -0.046 - 0.5] range: -0.29 - 0.7	0.25 [IQR: 0.14 - 0.41] range: -0.57 - 0.66	p < 0.001	η² = 0.39
TCGA	HDL REMODELING	-0.038 [IQR: -0.3 - 0.28] range: -0.68 - 0.66	-0.067 [IQR: -0.31 - 0.15] range: -0.6 - 0.66	0.4 [IQR: 0.28 - 0.55] range: -0.12 - 0.68	-0.37 [IQR: -0.51 - -0.13] range: -0.69 - 0.4	p < 0.001	η² = 0.31
TCGA	PHENYLALANINE METABOLISM	-0.39 [IQR: -0.6 - -0.038] range: -0.72 - 0.26	-0.12 [IQR: -0.26 - 0.14] range: -0.69 - 0.59	0.16 [IQR: -0.046 - 0.44] range: -0.58 - 0.78	0.15 [IQR: -0.05 - 0.3] range: -0.55 - 0.77	p < 0.001	η² = 0.21
TCGA	G BETA GAMMA SIGNALLING THROUGH CDC42	0.34 [IQR: 0.27 - 0.46] range: -0.28 - 0.58	-0.3 [IQR: -0.41 - -0.12] range: -0.73 - 0.26	0.29 [IQR: 0.081 - 0.39] range: -0.48 - 0.56	0.067 [IQR: -0.16 - 0.2] range: -0.35 - 0.44	p < 0.001	η² = 0.53
TCGA	FATTY ACID METABOLISM	0.082 [IQR: -0.12 - 0.18] range: -0.21 - 0.4	-0.13 [IQR: -0.23 - 0.019] range: -0.39 - 0.34	0.035 [IQR: -0.048 - 0.18] range: -0.14 - 0.29	0.02 [IQR: -0.035 - 0.13] range: -0.42 - 0.29	p < 0.001	η² = 0.2
TCGA	TRANSCRIPTIONAL REGULATION BY MECP2	0.17 [IQR: 0.028 - 0.29] range: -0.33 - 0.42	-0.11 [IQR: -0.22 - -0.03] range: -0.4 - 0.2	0.072 [IQR: 0.002 - 0.19] range: -0.24 - 0.32	0.043 [IQR: -0.13 - 0.15] range: -0.4 - 0.32	p < 0.001	η² = 0.28
TCGA	LOSS OF FUNCTION OF MECP2 IN RETT SYNDROME	0.093 [IQR: -0.015 - 0.32] range: -0.44 - 0.46	-0.14 [IQR: -0.25 - 0.01] range: -0.6 - 0.22	0.059 [IQR: -0.093 - 0.1] range: -0.23 - 0.27	0.071 [IQR: -0.13 - 0.19] range: -0.35 - 0.39	p < 0.001	η² = 0.21
TCGA	SIGNALING BY NTRK2 TRKB	0.15 [IQR: -0.047 - 0.26] range: -0.27 - 0.41	-0.12 [IQR: -0.24 - -0.0095] range: -0.41 - 0.43	0.18 [IQR: 0.069 - 0.28] range: -0.26 - 0.39	-0.046 [IQR: -0.23 - 0.084] range: -0.49 - 0.33	p < 0.001	η² = 0.23
TCGA	INTRACELLULAR SIGNALING BY SECOND MESSENGERS	-0.021 [IQR: -0.067 - 0.041] range: -0.12 - 0.14	-0.091 [IQR: -0.13 - -0.015] range: -0.22 - 0.13	0.082 [IQR: 0.01 - 0.14] range: -0.19 - 0.23	0.049 [IQR: -0.027 - 0.096] range: -0.24 - 0.18	p < 0.001	η² = 0.28
TCGA	SIGNALING BY RECEPTOR TYROSINE KINASES	0.056 [IQR: 0.0035 - 0.11] range: -0.036 - 0.22	-0.084 [IQR: -0.14 - 0.0052] range: -0.38 - 0.19	0.11 [IQR: -0.011 - 0.16] range: -0.22 - 0.26	-0.015 [IQR: -0.12 - 0.07] range: -0.23 - 0.14	p < 0.001	η² = 0.29
TCGA	SIGNALING BY TGFB FAMILY MEMBERS	-0.025 [IQR: -0.087 - 0.057] range: -0.19 - 0.24	-0.13 [IQR: -0.27 - -0.058] range: -0.46 - 0.29	0.23 [IQR: 0.098 - 0.32] range: -0.43 - 0.51	0.15 [IQR: -0.051 - 0.26] range: -0.31 - 0.34	p < 0.001	η² = 0.43
TCGA	INTERLEUKIN 37 SIGNALING	-0.32 [IQR: -0.42 - -0.19] range: -0.55 - 0.054	0.25 [IQR: 0.16 - 0.34] range: -0.18 - 0.66	-0.19 [IQR: -0.33 - 0.039] range: -0.53 - 0.33	-0.17 [IQR: -0.27 - 0.044] range: -0.41 - 0.51	p < 0.001	η² = 0.52
TCGA	EXTRA NUCLEAR ESTROGEN SIGNALING	0.28 [IQR: 0.25 - 0.33] range: 0.11 - 0.39	-0.19 [IQR: -0.26 - -0.11] range: -0.39 - 0.14	0.18 [IQR: 0.093 - 0.25] range: -0.38 - 0.37	-0.063 [IQR: -0.16 - 0.057] range: -0.39 - 0.26	p < 0.001	η² = 0.65
TCGA	ROBO RECEPTORS BIND AKAP5	0.35 [IQR: 0.21 - 0.43] range: -0.11 - 0.76	-0.11 [IQR: -0.29 - 0.047] range: -0.74 - 0.59	-0.082 [IQR: -0.3 - 0.23] range: -0.6 - 0.48	-0.16 [IQR: -0.29 - -0.0017] range: -0.52 - 0.46	p < 0.001	η² = 0.23
TCGA	NOTCH4 INTRACELLULAR DOMAIN REGULATES TRANSCRIPTION	0.39 [IQR: 0.31 - 0.44] range: -0.21 - 0.58	-0.26 [IQR: -0.36 - -0.13] range: -0.54 - 0.3	0.2 [IQR: 0.03 - 0.37] range: -0.42 - 0.53	-0.1 [IQR: -0.22 - 0.033] range: -0.47 - 0.33	p < 0.001	η² = 0.54
TCGA	BIOSYNTHESIS OF EPA DERIVED SPMS	0.32 [IQR: 0.2 - 0.52] range: -0.18 - 0.67	-0.54 [IQR: -0.69 - -0.0077] range: -0.85 - 0.76	0.27 [IQR: 0.11 - 0.53] range: -0.4 - 0.71	0.32 [IQR: -0.083 - 0.46] range: -0.77 - 0.57	p < 0.001	η² = 0.4
TCGA	MECP2 REGULATES TRANSCRIPTION OF NEURONAL LIGANDS	0.27 [IQR: 0.087 - 0.38] range: -0.48 - 0.64	-0.09 [IQR: -0.24 - 0.034] range: -0.61 - 0.36	0.15 [IQR: -0.05 - 0.29] range: -0.43 - 0.57	-0.026 [IQR: -0.25 - 0.21] range: -0.56 - 0.59	p < 0.001	η² = 0.22
TCGA	ACTIVATED NTRK2 SIGNALS THROUGH RAS	0.22 [IQR: 0.082 - 0.32] range: -0.22 - 0.45	-0.33 [IQR: -0.47 - -0.23] range: -0.68 - 0.7	0.42 [IQR: 0.3 - 0.51] range: -0.35 - 0.69	0.16 [IQR: -0.031 - 0.29] range: -0.62 - 0.48	p < 0.001	η² = 0.58
TCGA	ERYTHROPOIETIN ACTIVATES RAS	-0.27 [IQR: -0.33 - -0.14] range: -0.44 - 0.15	-0.072 [IQR: -0.22 - 0.12] range: -0.65 - 0.65	0.21 [IQR: 0.077 - 0.43] range: -0.15 - 0.55	0.1 [IQR: -0.048 - 0.27] range: -0.54 - 0.54	p < 0.001	η² = 0.26
TCGA	ACTIVATED NTRK2 SIGNALS THROUGH PI3K	0.48 [IQR: 0.33 - 0.55] range: -0.17 - 0.76	-0.38 [IQR: -0.51 - -0.14] range: -0.74 - 0.52	0.42 [IQR: 0.27 - 0.53] range: -0.68 - 0.69	-0.093 [IQR: -0.26 - 0.11] range: -0.59 - 0.39	p < 0.001	η² = 0.54
TCGA	ACTIVATED NTRK2 SIGNALS THROUGH FRS2 AND FRS3	0.063 [IQR: -0.063 - 0.23] range: -0.36 - 0.35	-0.15 [IQR: -0.32 - 0.067] range: -0.66 - 0.61	0.26 [IQR: 0.18 - 0.38] range: -0.26 - 0.55	-0.004 [IQR: -0.2 - 0.14] range: -0.58 - 0.5	p < 0.001	η² = 0.21
TCGA	ACTIVATED NTRK2 SIGNALS THROUGH FYN	0.25 [IQR: 0.13 - 0.4] range: -0.042 - 0.65	-0.22 [IQR: -0.47 - -0.049] range: -0.68 - 0.46	0.083 [IQR: 0.011 - 0.26] range: -0.27 - 0.57	0.073 [IQR: -0.16 - 0.28] range: -0.71 - 0.62	p < 0.001	η² = 0.32
TCGA	TYSND1 CLEAVES PEROXISOMAL PROTEINS	-0.032 [IQR: -0.19 - 0.26] range: -0.47 - 0.69	-0.37 [IQR: -0.54 - -0.036] range: -0.77 - 0.62	0.21 [IQR: 0.041 - 0.47] range: -0.63 - 0.77	0.35 [IQR: 0.027 - 0.44] range: -0.45 - 0.7	p < 0.001	η² = 0.34
TCGA	SIGNALING BY NTRK3 TRKC	0.27 [IQR: 0.075 - 0.32] range: -0.13 - 0.43	-0.19 [IQR: -0.29 - 0.0038] range: -0.57 - 0.35	0.16 [IQR: 0.052 - 0.37] range: -0.3 - 0.53	-0.094 [IQR: -0.22 - 0.071] range: -0.53 - 0.39	p < 0.001	η² = 0.38
TCGA	ACTIVATED NTRK3 SIGNALS THROUGH RAS	0.092 [IQR: -0.054 - 0.21] range: -0.3 - 0.41	-0.22 [IQR: -0.34 - -0.0019] range: -0.63 - 0.64	0.23 [IQR: 0.081 - 0.31] range: -0.25 - 0.53	0.061 [IQR: -0.11 - 0.19] range: -0.65 - 0.42	p < 0.001	η² = 0.26
TCGA	O LINKED GLYCOSYLATION OF MUCINS	0.27 [IQR: 0.14 - 0.38] range: -0.0035 - 0.51	-0.13 [IQR: -0.22 - -0.041] range: -0.35 - 0.19	0.071 [IQR: 0.016 - 0.19] range: -0.18 - 0.36	-0.14 [IQR: -0.18 - -0.067] range: -0.3 - 0.22	p < 0.001	η² = 0.56
TCGA	TRAF6 MEDIATED IRF7 ACTIVATION	-0.093 [IQR: -0.17 - -0.033] range: -0.35 - 0.26	0.22 [IQR: 0.047 - 0.36] range: -0.23 - 0.6	-0.0017 [IQR: -0.23 - 0.18] range: -0.37 - 0.71	-0.1 [IQR: -0.27 - 0.069] range: -0.41 - 0.5	p < 0.001	η² = 0.27
TCGA	NEGATIVE REGULATORS OF DDX58 IFIH1 SIGNALING	-0.35 [IQR: -0.43 - -0.16] range: -0.51 - 0.16	0.032 [IQR: -0.11 - 0.26] range: -0.53 - 0.55	-0.015 [IQR: -0.19 - 0.098] range: -0.45 - 0.48	0.033 [IQR: -0.067 - 0.28] range: -0.29 - 0.5	p < 0.001	η² = 0.24
TCGA	ACTIVATED NTRK3 SIGNALS THROUGH PI3K	0.5 [IQR: 0.36 - 0.65] range: -0.055 - 0.83	-0.2 [IQR: -0.35 - 0.016] range: -0.62 - 0.54	0.016 [IQR: -0.2 - 0.33] range: -0.43 - 0.69	-0.47 [IQR: -0.6 - -0.061] range: -0.74 - 0.42	p < 0.001	η² = 0.47
TCGA	INSERTION OF TAIL ANCHORED PROTEINS INTO THE ENDOPLASMIC RETICULUM MEMBRANE	-0.12 [IQR: -0.28 - 0.12] range: -0.51 - 0.45	-0.24 [IQR: -0.37 - -0.075] range: -0.49 - 0.4	0.1 [IQR: -0.12 - 0.35] range: -0.36 - 0.48	0.29 [IQR: 0.084 - 0.4] range: -0.31 - 0.57	p < 0.001	η² = 0.36
TCGA	AUTOPHAGY	-0.24 [IQR: -0.29 - -0.12] range: -0.34 - 0.16	-0.00025 [IQR: -0.11 - 0.1] range: -0.23 - 0.31	-0.083 [IQR: -0.2 - 0.091] range: -0.39 - 0.28	0.16 [IQR: -0.00067 - 0.24] range: -0.17 - 0.3	p < 0.001	η² = 0.33
TCGA	CHAPERONE MEDIATED AUTOPHAGY	-0.1 [IQR: -0.2 - 0.021] range: -0.28 - 0.28	-0.12 [IQR: -0.29 - -0.025] range: -0.53 - 0.36	0.03 [IQR: -0.12 - 0.15] range: -0.42 - 0.47	0.17 [IQR: 0.057 - 0.3] range: -0.13 - 0.48	p < 0.001	η² = 0.29
TCGA	POSTMITOTIC NUCLEAR PORE COMPLEX NPC REFORMATION	-0.6 [IQR: -0.66 - -0.51] range: -0.75 - -0.19	0.12 [IQR: -0.11 - 0.36] range: -0.65 - 0.69	-0.053 [IQR: -0.32 - 0.4] range: -0.49 - 0.68	0.47 [IQR: -0.07 - 0.61] range: -0.56 - 0.7	p < 0.001	η² = 0.4
TCGA	ACTIVATION OF AMPK DOWNSTREAM OF NMDARS	-0.005 [IQR: -0.11 - 0.082] range: -0.43 - 0.26	-0.044 [IQR: -0.19 - 0.047] range: -0.43 - 0.36	-0.066 [IQR: -0.21 - 0.036] range: -0.44 - 0.29	0.15 [IQR: -0.0096 - 0.25] range: -0.2 - 0.41	p < 0.001	η² = 0.14
TCGA	EGR2 AND SOX10 MEDIATED INITIATION OF SCHWANN CELL MYELINATION	0.25 [IQR: 0.14 - 0.36] range: -0.13 - 0.41	-0.18 [IQR: -0.31 - -0.0083] range: -0.51 - 0.29	0.18 [IQR: 0.058 - 0.32] range: -0.49 - 0.53	-0.088 [IQR: -0.24 - 0.1] range: -0.36 - 0.32	p < 0.001	η² = 0.38
TCGA	LONG TERM POTENTIATION	0.26 [IQR: 0.11 - 0.37] range: -0.19 - 0.66	-0.24 [IQR: -0.34 - -0.083] range: -0.54 - 0.3	0.11 [IQR: -0.021 - 0.26] range: -0.26 - 0.47	-0.074 [IQR: -0.21 - 0.11] range: -0.48 - 0.36	p < 0.001	η² = 0.43
TCGA	AMINO ACIDS REGULATE MTORC1	-0.26 [IQR: -0.36 - -0.16] range: -0.48 - 0.12	0.062 [IQR: -0.013 - 0.2] range: -0.26 - 0.37	-0.11 [IQR: -0.22 - 0.058] range: -0.39 - 0.24	0.05 [IQR: -0.043 - 0.13] range: -0.19 - 0.32	p < 0.001	η² = 0.37
TCGA	AGGREPHAGY	-0.19 [IQR: -0.32 - -0.054] range: -0.47 - 0.15	-0.0046 [IQR: -0.17 - 0.13] range: -0.39 - 0.39	-0.13 [IQR: -0.19 - 0.006] range: -0.4 - 0.36	0.19 [IQR: 0.062 - 0.26] range: -0.26 - 0.38	p < 0.001	η² = 0.25
TCGA	DEFECTS OF CONTACT ACTIVATION SYSTEM CAS AND KALLIKREIN KININ SYSTEM KKS	-0.079 [IQR: -0.26 - 0.11] range: -0.38 - 0.55	-0.076 [IQR: -0.23 - 0.048] range: -0.53 - 0.55	0.25 [IQR: 0.17 - 0.28] range: -0.32 - 0.45	0.11 [IQR: 0.03 - 0.24] range: -0.33 - 0.43	p < 0.001	η² = 0.28
TCGA	SIGNALING BY MAPK MUTANTS	0.09 [IQR: -0.11 - 0.21] range: -0.4 - 0.45	-0.19 [IQR: -0.31 - -0.074] range: -0.67 - 0.43	0.29 [IQR: 0.063 - 0.45] range: -0.49 - 0.58	0.054 [IQR: -0.09 - 0.25] range: -0.52 - 0.6	p < 0.001	η² = 0.3
TCGA	SENSORY PROCESSING OF SOUND	0.31 [IQR: 0.23 - 0.33] range: -0.16 - 0.42	-0.18 [IQR: -0.24 - -0.062] range: -0.39 - 0.16	0.11 [IQR: 0.032 - 0.19] range: -0.28 - 0.31	-0.049 [IQR: -0.14 - 0.016] range: -0.27 - 0.24	p < 0.001	η² = 0.59
TCGA	ADORA2B MEDIATED ANTI INFLAMMATORY CYTOKINES PRODUCTION	0.17 [IQR: 0.13 - 0.26] range: 0.021 - 0.32	-0.091 [IQR: -0.16 - -0.021] range: -0.28 - 0.18	0.092 [IQR: -0.035 - 0.18] range: -0.19 - 0.31	-0.018 [IQR: -0.13 - 0.068] range: -0.24 - 0.22	p < 0.001	η² = 0.43
TCGA	SENSORY PROCESSING OF SOUND BY OUTER HAIR CELLS OF THE COCHLEA	0.33 [IQR: 0.25 - 0.4] range: -0.092 - 0.49	-0.22 [IQR: -0.31 - -0.081] range: -0.42 - 0.2	0.17 [IQR: 0.064 - 0.21] range: -0.38 - 0.33	-0.033 [IQR: -0.18 - 0.062] range: -0.34 - 0.3	p < 0.001	η² = 0.59
TCGA	ANTI INFLAMMATORY RESPONSE FAVOURING LEISHMANIA PARASITE INFECTION	0.17 [IQR: 0.049 - 0.21] range: -0.037 - 0.39	-0.071 [IQR: -0.18 - 0.025] range: -0.32 - 0.27	0.082 [IQR: -0.0071 - 0.18] range: -0.24 - 0.35	-0.026 [IQR: -0.17 - 0.07] range: -0.26 - 0.29	p < 0.001	η² = 0.26
TCGA	SELECTIVE AUTOPHAGY	-0.24 [IQR: -0.28 - -0.11] range: -0.38 - 0.17	-0.023 [IQR: -0.14 - 0.086] range: -0.28 - 0.38	-0.059 [IQR: -0.18 - 0.12] range: -0.38 - 0.34	0.21 [IQR: 0.09 - 0.29] range: -0.26 - 0.38	p < 0.001	η² = 0.37
TCGA	KILLING MECHANISMS	0.26 [IQR: 0.056 - 0.39] range: -0.3 - 0.56	-0.3 [IQR: -0.43 - -0.14] range: -0.65 - 0.24	0.22 [IQR: 0.044 - 0.37] range: -0.29 - 0.57	0.09 [IQR: -0.077 - 0.18] range: -0.56 - 0.4	p < 0.001	η² = 0.5
TCGA	SIGNALING BY ERBB2 ECD MUTANTS	0.17 [IQR: 0.029 - 0.25] range: -0.24 - 0.36	-0.13 [IQR: -0.27 - 0.03] range: -0.59 - 0.32	0.22 [IQR: 0.083 - 0.36] range: -0.15 - 0.49	-0.031 [IQR: -0.33 - 0.074] range: -0.56 - 0.39	p < 0.001	η² = 0.28
TCGA	SIGNALING BY PDGFRA TRANSMEMBRANE JUXTAMEMBRANE AND KINASE DOMAIN MUTANTS	0.079 [IQR: -0.077 - 0.28] range: -0.32 - 0.43	-0.12 [IQR: -0.27 - 0.14] range: -0.58 - 0.41	0.18 [IQR: 0.045 - 0.29] range: -0.32 - 0.55	-0.042 [IQR: -0.27 - 0.079] range: -0.57 - 0.38	p < 0.001	η² = 0.15
TCGA	DISEASES OF DNA REPAIR	-0.47 [IQR: -0.53 - -0.25] range: -0.66 - -0.096	0.24 [IQR: 0.081 - 0.38] range: -0.49 - 0.6	-0.038 [IQR: -0.3 - 0.12] range: -0.57 - 0.41	0.076 [IQR: -0.21 - 0.28] range: -0.61 - 0.48	p < 0.001	η² = 0.37
TCGA	ABERRANT REGULATION OF MITOTIC EXIT IN CANCER DUE TO RB1 DEFECTS	-0.35 [IQR: -0.44 - -0.26] range: -0.5 - 0.095	0.028 [IQR: -0.11 - 0.27] range: -0.48 - 0.52	-0.1 [IQR: -0.2 - 0.085] range: -0.5 - 0.37	0.13 [IQR: -0.00029 - 0.26] range: -0.21 - 0.47	p < 0.001	η² = 0.36
TCGA	ATTACHMENT AND ENTRY	-0.17 [IQR: -0.44 - 0.16] range: -0.73 - 0.62	-0.21 [IQR: -0.51 - 0.034] range: -0.8 - 0.35	0.41 [IQR: 0.19 - 0.52] range: -0.71 - 0.7	0.3 [IQR: 0.017 - 0.51] range: -0.39 - 0.7	p < 0.001	η² = 0.34
TCGA	MATURATION OF SARS COV 2 NUCLEOPROTEIN	-0.32 [IQR: -0.42 - -0.15] range: -0.51 - -0.0015	0.21 [IQR: 0.11 - 0.35] range: -0.38 - 0.63	-0.19 [IQR: -0.3 - -0.054] range: -0.54 - 0.14	-0.01 [IQR: -0.27 - 0.077] range: -0.47 - 0.3	p < 0.001	η² = 0.5
TCGA	TRANSLATION OF SARS COV 2 STRUCTURAL PROTEINS	-0.14 [IQR: -0.27 - -0.052] range: -0.42 - 0.16	0.094 [IQR: -0.028 - 0.19] range: -0.38 - 0.41	-0.0013 [IQR: -0.07 - 0.11] range: -0.23 - 0.27	-0.06 [IQR: -0.17 - 0.03] range: -0.34 - 0.24	p < 0.001	η² = 0.18
TCGA	RND3 GTPASE CYCLE	0.3 [IQR: 0.24 - 0.35] range: -0.18 - 0.49	-0.11 [IQR: -0.26 - 0.079] range: -0.46 - 0.36	0.084 [IQR: -0.16 - 0.33] range: -0.48 - 0.54	-0.24 [IQR: -0.34 - -0.1] range: -0.58 - 0.43	p < 0.001	η² = 0.32
TCGA	RND2 GTPASE CYCLE	0.2 [IQR: 0.14 - 0.26] range: -0.28 - 0.37	-0.088 [IQR: -0.24 - 0.056] range: -0.41 - 0.36	0.13 [IQR: -0.099 - 0.28] range: -0.42 - 0.51	-0.11 [IQR: -0.27 - 0.032] range: -0.44 - 0.39	p < 0.001	η² = 0.21
TCGA	RND1 GTPASE CYCLE	0.26 [IQR: 0.12 - 0.34] range: -0.25 - 0.41	-0.17 [IQR: -0.34 - 0.0022] range: -0.53 - 0.26	0.19 [IQR: -0.029 - 0.42] range: -0.35 - 0.56	-0.12 [IQR: -0.31 - 0.14] range: -0.5 - 0.41	p < 0.001	η² = 0.32
TCGA	NEGATIVE REGULATION OF FLT3	-0.38 [IQR: -0.49 - -0.19] range: -0.6 - -0.05	0.24 [IQR: 0.029 - 0.35] range: -0.41 - 0.66	-0.17 [IQR: -0.36 - 0.063] range: -0.62 - 0.48	-0.012 [IQR: -0.22 - 0.21] range: -0.51 - 0.57	p < 0.001	η² = 0.39
TCGA	HEME SIGNALING	0.22 [IQR: -0.031 - 0.31] range: -0.22 - 0.46	0.01 [IQR: -0.14 - 0.15] range: -0.45 - 0.34	0.11 [IQR: -0.11 - 0.25] range: -0.3 - 0.38	-0.19 [IQR: -0.32 - -0.063] range: -0.44 - 0.3	p < 0.001	η² = 0.23
TCGA	SENSORY PERCEPTION	0.25 [IQR: 0.22 - 0.28] range: 0.0019 - 0.34	-0.12 [IQR: -0.18 - -0.044] range: -0.27 - 0.13	0.16 [IQR: 0.081 - 0.23] range: -0.16 - 0.32	-0.062 [IQR: -0.12 - 0.014] range: -0.23 - 0.18	p < 0.001	η² = 0.68
TCGA	CELLULAR RESPONSE TO STARVATION	-0.44 [IQR: -0.55 - -0.22] range: -0.65 - 0.48	0.13 [IQR: -0.043 - 0.29] range: -0.6 - 0.64	-0.24 [IQR: -0.42 - 0.2] range: -0.58 - 0.49	0.29 [IQR: 0.026 - 0.45] range: -0.52 - 0.6	p < 0.001	η² = 0.29
TCGA	SENSORY PERCEPTION OF TASTE	0.27 [IQR: 0.21 - 0.34] range: -0.18 - 0.5	-0.069 [IQR: -0.17 - 0.11] range: -0.41 - 0.39	0.022 [IQR: -0.083 - 0.13] range: -0.3 - 0.29	-0.11 [IQR: -0.24 - 0.02] range: -0.37 - 0.25	p < 0.001	η² = 0.32
TCGA	SENSORY PERCEPTION OF SALTY TASTE	0.24 [IQR: -0.018 - 0.35] range: -0.62 - 0.76	-0.4 [IQR: -0.58 - -0.004] range: -0.74 - 0.61	0.28 [IQR: -0.11 - 0.58] range: -0.77 - 0.73	0.13 [IQR: -0.082 - 0.55] range: -0.54 - 0.7	p < 0.001	η² = 0.24
TCGA	DEFECTIVE INTRINSIC PATHWAY FOR APOPTOSIS	-0.01 [IQR: -0.1 - 0.06] range: -0.27 - 0.2	-0.14 [IQR: -0.27 - 0.021] range: -0.51 - 0.32	0.13 [IQR: 4.4e-05 - 0.26] range: -0.32 - 0.35	0.12 [IQR: 0.012 - 0.21] range: -0.34 - 0.51	p < 0.001	η² = 0.26
TCGA	SERINE BIOSYNTHESIS	0.15 [IQR: 0.064 - 0.38] range: -0.17 - 0.53	-0.27 [IQR: -0.47 - -0.095] range: -0.61 - 0.45	0.23 [IQR: 0.079 - 0.38] range: -0.51 - 0.59	0.2 [IQR: -0.23 - 0.34] range: -0.53 - 0.68	p < 0.001	η² = 0.36
TCGA	GABA RECEPTOR ACTIVATION	0.31 [IQR: 0.2 - 0.39] range: -0.0081 - 0.53	-0.18 [IQR: -0.23 - -0.072] range: -0.42 - 0.19	0.079 [IQR: -0.03 - 0.27] range: -0.28 - 0.41	-0.022 [IQR: -0.19 - 0.051] range: -0.32 - 0.33	p < 0.001	η² = 0.54
TCGA	GABA B RECEPTOR ACTIVATION	0.35 [IQR: 0.23 - 0.42] range: 0.083 - 0.55	-0.2 [IQR: -0.3 - -0.087] range: -0.45 - 0.15	0.15 [IQR: 0.00046 - 0.29] range: -0.26 - 0.42	-0.14 [IQR: -0.23 - -0.01] range: -0.36 - 0.29	p < 0.001	η² = 0.62
TCGA	ANTIGEN PROCESSING UBIQUITINATION PROTEASOME DEGRADATION	-0.25 [IQR: -0.28 - -0.22] range: -0.31 - -0.049	0.063 [IQR: -0.0053 - 0.15] range: -0.23 - 0.24	-0.092 [IQR: -0.19 - 0.0014] range: -0.32 - 0.21	0.13 [IQR: -0.0036 - 0.2] range: -0.14 - 0.3	p < 0.001	η² = 0.52
GSE99420	INTRINSIC PATHWAY FOR APOPTOSIS	-0.19 [IQR: -0.33 - -0.085] range: -0.36 - 0.052	0.11 [IQR: -0.0069 - 0.2] range: -0.29 - 0.33	-0.11 [IQR: -0.15 - 0.039] range: -0.24 - 0.11	-0.032 [IQR: -0.19 - 0.04] range: -0.48 - 0.24	p < 0.001	η² = 0.3
GSE99420	RECOGNITION OF DNA DAMAGE BY PCNA CONTAINING REPLICATION COMPLEX	-0.18 [IQR: -0.34 - -0.06] range: -0.48 - 0.011	0.22 [IQR: -0.016 - 0.32] range: -0.45 - 0.55	-0.34 [IQR: -0.39 - -0.0015] range: -0.6 - 0.074	0.085 [IQR: -0.33 - 0.23] range: -0.52 - 0.39	p = 0.004	η² = 0.21
GSE99420	TRANSLESION SYNTHESIS BY POLH	-0.16 [IQR: -0.4 - -0.048] range: -0.48 - 0.09	0.18 [IQR: -0.15 - 0.32] range: -0.49 - 0.64	-0.25 [IQR: -0.28 - -0.16] range: -0.62 - -0.017	-0.093 [IQR: -0.42 - 0.26] range: -0.62 - 0.48	p = 0.01	η² = 0.18
GSE99420	POLB DEPENDENT LONG PATCH BASE EXCISION REPAIR	-0.31 [IQR: -0.41 - -0.18] range: -0.63 - 0.23	0.19 [IQR: -0.026 - 0.45] range: -0.64 - 0.72	-0.55 [IQR: -0.62 - 0.25] range: -0.73 - 0.31	-0.25 [IQR: -0.51 - 0.067] range: -0.67 - 0.69	p = 0.0032	η² = 0.22
GSE99420	RESOLUTION OF AP SITES VIA THE MULTIPLE NUCLEOTIDE PATCH REPLACEMENT PATHWAY	-0.27 [IQR: -0.39 - -0.18] range: -0.59 - 0.23	0.2 [IQR: 0.041 - 0.39] range: -0.57 - 0.57	-0.42 [IQR: -0.58 - 0.22] range: -0.62 - 0.36	-0.0061 [IQR: -0.44 - 0.27] range: -0.62 - 0.41	p = 0.0051	η² = 0.2
GSE99420	RELEASE OF APOPTOTIC FACTORS FROM THE MITOCHONDRIA	-0.48 [IQR: -0.53 - -0.37] range: -0.55 - -0.19	0.17 [IQR: -0.017 - 0.39] range: -0.56 - 0.57	-0.17 [IQR: -0.32 - -0.089] range: -0.49 - 0.18	-0.074 [IQR: -0.19 - 0.28] range: -0.67 - 0.52	p < 0.001	η² = 0.34
GSE99420	FORMATION OF APOPTOSOME	-0.33 [IQR: -0.4 - -0.24] range: -0.57 - -0.037	0.17 [IQR: -0.075 - 0.43] range: -0.33 - 0.68	-0.5 [IQR: -0.54 - -0.14] range: -0.57 - 0.14	-0.027 [IQR: -0.37 - 0.16] range: -0.58 - 0.59	p < 0.001	η² = 0.31
GSE99420	CYTOCHROME C MEDIATED APOPTOTIC RESPONSE	-0.36 [IQR: -0.42 - -0.25] range: -0.5 - -0.15	0.19 [IQR: 0.04 - 0.39] range: -0.38 - 0.59	-0.42 [IQR: -0.49 - -0.017] range: -0.51 - 0.12	-0.035 [IQR: -0.38 - 0.16] range: -0.6 - 0.43	p < 0.001	η² = 0.33
GSE99420	APOPTOTIC CLEAVAGE OF CELLULAR PROTEINS	0.15 [IQR: 0.12 - 0.19] range: -0.41 - 0.35	-0.0011 [IQR: -0.23 - 0.078] range: -0.35 - 0.29	0.21 [IQR: 0.2 - 0.33] range: 0.16 - 0.36	-0.071 [IQR: -0.16 - 0.041] range: -0.47 - 0.32	p = 0.0064	η² = 0.2
GSE99420	SMAC XIAP REGULATED APOPTOTIC RESPONSE	-0.37 [IQR: -0.4 - -0.02] range: -0.63 - 0.16	0.24 [IQR: -0.19 - 0.38] range: -0.49 - 0.61	-0.37 [IQR: -0.51 - -0.18] range: -0.61 - 0.033	-0.099 [IQR: -0.4 - 0.26] range: -0.69 - 0.51	p = 0.0038	η² = 0.21
GSE99420	APOPTOTIC FACTOR MEDIATED RESPONSE	-0.34 [IQR: -0.46 - -0.27] range: -0.48 - 0.01	0.23 [IQR: 0.02 - 0.3] range: -0.2 - 0.47	-0.26 [IQR: -0.33 - 0.083] range: -0.46 - 0.24	-0.045 [IQR: -0.29 - 0.094] range: -0.61 - 0.36	p < 0.001	η² = 0.39
GSE99420	OPIOID SIGNALLING	0.2 [IQR: 0.14 - 0.24] range: -0.036 - 0.28	-0.075 [IQR: -0.2 - 0.012] range: -0.28 - 0.23	0.049 [IQR: -0.023 - 0.06] range: -0.038 - 0.15	0.061 [IQR: -0.088 - 0.18] range: -0.36 - 0.3	p = 0.0013	η² = 0.24
GSE99420	PKA MEDIATED PHOSPHORYLATION OF CREB	0.23 [IQR: 0.066 - 0.34] range: -0.037 - 0.42	-0.084 [IQR: -0.32 - 0.043] range: -0.48 - 0.45	-0.039 [IQR: -0.16 - 0.089] range: -0.17 - 0.2	0.043 [IQR: -0.11 - 0.16] range: -0.3 - 0.58	p = 0.021	η² = 0.16
GSE99420	G PROTEIN MEDIATED EVENTS	0.12 [IQR: 0.12 - 0.28] range: 0.11 - 0.39	-0.097 [IQR: -0.23 - 0.01] range: -0.37 - 0.31	0.059 [IQR: -0.018 - 0.062] range: -0.11 - 0.14	0.025 [IQR: -0.15 - 0.17] range: -0.41 - 0.42	p = 0.008	η² = 0.19
GSE99420	NEUROTRANSMITTER RELEASE CYCLE	0.2 [IQR: -0.015 - 0.28] range: -0.19 - 0.45	-0.11 [IQR: -0.19 - 0.063] range: -0.38 - 0.29	-0.064 [IQR: -0.099 - -0.0039] range: -0.17 - 0.1	0.06 [IQR: -0.027 - 0.15] range: -0.12 - 0.29	p = 0.0036	η² = 0.21
GSE99420	NEUROTRANSMITTER CLEARANCE	0.35 [IQR: 0.12 - 0.46] range: -0.42 - 0.57	-0.24 [IQR: -0.42 - 0.02] range: -0.61 - 0.58	0.34 [IQR: 0.16 - 0.47] range: 0.15 - 0.63	0.073 [IQR: -0.14 - 0.22] range: -0.48 - 0.66	p < 0.001	η² = 0.3
GSE99420	NEUROTRANSMITTER RECEPTORS AND POSTSYNAPTIC SIGNAL TRANSMISSION	0.082 [IQR: 0.0028 - 0.27] range: -0.062 - 0.38	-0.074 [IQR: -0.16 - 0.01] range: -0.28 - 0.097	0.022 [IQR: -0.0084 - 0.051] range: -0.073 - 0.077	0.064 [IQR: -0.017 - 0.12] range: -0.27 - 0.21	p < 0.001	η² = 0.26
GSE99420	TRANSMISSION ACROSS CHEMICAL SYNAPSES	0.061 [IQR: 0.039 - 0.3] range: -0.056 - 0.4	-0.1 [IQR: -0.14 - -0.0088] range: -0.3 - 0.15	0.0065 [IQR: 0.0024 - 0.012] range: -0.022 - 0.056	0.08 [IQR: -0.014 - 0.14] range: -0.26 - 0.18	p < 0.001	η² = 0.32
GSE99420	FORMATION OF RNA POL II ELONGATION COMPLEX	-0.24 [IQR: -0.3 - -0.19] range: -0.37 - -0.13	0.071 [IQR: -0.049 - 0.21] range: -0.42 - 0.46	-0.24 [IQR: -0.38 - 0.12] range: -0.61 - 0.25	0.026 [IQR: -0.23 - 0.19] range: -0.38 - 0.36	p = 0.0052	η² = 0.2
GSE99420	IRS MEDIATED SIGNALLING	0.22 [IQR: 0.052 - 0.27] range: -0.089 - 0.36	-0.13 [IQR: -0.21 - 0.03] range: -0.38 - 0.11	0.28 [IQR: 0.17 - 0.3] range: 0.14 - 0.35	-0.018 [IQR: -0.11 - 0.18] range: -0.41 - 0.36	p < 0.001	η² = 0.33
GSE99420	MAPK1 ERK2 ACTIVATION	-0.25 [IQR: -0.48 - -0.12] range: -0.56 - 0.06	0.14 [IQR: -0.036 - 0.35] range: -0.48 - 0.59	-0.15 [IQR: -0.45 - 0.41] range: -0.46 - 0.44	-0.074 [IQR: -0.36 - 0.29] range: -0.77 - 0.51	p = 0.01	η² = 0.18
GSE99420	SOS MEDIATED SIGNALLING	0.38 [IQR: 0.24 - 0.49] range: -0.53 - 0.55	-0.11 [IQR: -0.32 - 0.22] range: -0.5 - 0.49	0.35 [IQR: 0.35 - 0.56] range: 0.29 - 0.63	-0.28 [IQR: -0.53 - 0.22] range: -0.69 - 0.56	p = 0.0011	η² = 0.25
GSE99420	FORMATION OF THE EARLY ELONGATION COMPLEX	-0.27 [IQR: -0.32 - -0.25] range: -0.44 - 0.0051	0.093 [IQR: -0.11 - 0.27] range: -0.51 - 0.44	-0.23 [IQR: -0.37 - 0.18] range: -0.67 - 0.27	0.06 [IQR: -0.21 - 0.23] range: -0.45 - 0.4	p = 0.016	η² = 0.17
GSE99420	INHIBITION OF REPLICATION INITIATION OF DAMAGED DNA BY RB1 E2F1	-0.29 [IQR: -0.39 - -0.26] range: -0.46 - 0.045	0.15 [IQR: -0.06 - 0.37] range: -0.38 - 0.54	-0.27 [IQR: -0.41 - 0.017] range: -0.6 - 0.16	0.021 [IQR: -0.22 - 0.21] range: -0.54 - 0.44	p = 0.0024	η² = 0.22
GSE99420	E2F MEDIATED REGULATION OF DNA REPLICATION	-0.28 [IQR: -0.35 - -0.19] range: -0.51 - -0.092	0.18 [IQR: -0.12 - 0.37] range: -0.42 - 0.57	-0.36 [IQR: -0.37 - 0.031] range: -0.53 - 0.37	0.026 [IQR: -0.29 - 0.28] range: -0.62 - 0.42	p = 0.0065	η² = 0.2
GSE99420	ANTIVIRAL MECHANISM BY IFN STIMULATED GENES	-0.35 [IQR: -0.41 - -0.13] range: -0.46 - 0.065	0.1 [IQR: -0.019 - 0.25] range: -0.19 - 0.36	-0.066 [IQR: -0.35 - 0.073] range: -0.38 - 0.21	-0.045 [IQR: -0.22 - 0.14] range: -0.3 - 0.34	p < 0.001	η² = 0.27
GSE99420	SIGNALING BY NODAL	0.099 [IQR: -0.1 - 0.15] range: -0.43 - 0.29	-0.12 [IQR: -0.25 - 0.019] range: -0.32 - 0.25	0.41 [IQR: 0.36 - 0.42] range: 0.2 - 0.57	0.04 [IQR: -0.12 - 0.2] range: -0.54 - 0.48	p < 0.001	η² = 0.29
GSE99420	SIGNALING BY ERBB2	0.16 [IQR: 0.11 - 0.25] range: -0.35 - 0.3	-0.07 [IQR: -0.17 - 0.022] range: -0.33 - 0.26	0.24 [IQR: 0.12 - 0.34] range: -0.074 - 0.38	-0.001 [IQR: -0.15 - 0.088] range: -0.36 - 0.21	p = 0.003	η² = 0.22
GSE99420	SIGNALING BY ERBB2 IN CANCER	0.23 [IQR: 0.15 - 0.3] range: -0.29 - 0.37	-0.055 [IQR: -0.15 - 0.14] range: -0.44 - 0.35	0.18 [IQR: 0.15 - 0.36] range: 0.019 - 0.4	-0.08 [IQR: -0.26 - 0.02] range: -0.49 - 0.35	p = 0.0029	η² = 0.22
GSE99420	REGULATION OF GENE EXPRESSION BY HYPOXIA INDUCIBLE FACTOR	0.4 [IQR: 0.17 - 0.41] range: -0.4 - 0.59	-0.2 [IQR: -0.26 - 0.032] range: -0.59 - 0.45	0.37 [IQR: -0.074 - 0.5] range: -0.084 - 0.52	-0.054 [IQR: -0.26 - 0.23] range: -0.43 - 0.44	p = 0.0017	η² = 0.23
GSE99420	SIGNALING BY ERBB4	0.18 [IQR: 0.13 - 0.2] range: -0.18 - 0.23	-0.067 [IQR: -0.17 - 0.065] range: -0.35 - 0.2	0.18 [IQR: 0.087 - 0.21] range: 0.076 - 0.23	-0.026 [IQR: -0.12 - 0.0052] range: -0.28 - 0.17	p < 0.001	η² = 0.26
GSE99420	ERYTHROCYTES TAKE UP OXYGEN AND RELEASE CARBON DIOXIDE	-0.057 [IQR: -0.24 - 0.34] range: -0.3 - 0.66	-0.16 [IQR: -0.35 - 0.092] range: -0.68 - 0.71	0.29 [IQR: 0.28 - 0.56] range: 0.28 - 0.62	0.099 [IQR: -0.12 - 0.23] range: -0.55 - 0.61	p = 0.0074	η² = 0.19
GSE99420	SHC1 EVENTS IN ERBB2 SIGNALING	0.21 [IQR: 0.093 - 0.35] range: -0.4 - 0.4	-0.091 [IQR: -0.17 - 0.11] range: -0.44 - 0.26	0.38 [IQR: 0.32 - 0.4] range: -0.034 - 0.48	-0.032 [IQR: -0.31 - 0.16] range: -0.37 - 0.25	p = 0.0012	η² = 0.25
GSE99420	SHC1 EVENTS IN ERBB4 SIGNALING	0.25 [IQR: -0.061 - 0.3] range: -0.4 - 0.45	-0.0051 [IQR: -0.14 - 0.072] range: -0.49 - 0.42	0.33 [IQR: 0.29 - 0.45] range: -0.097 - 0.53	-0.23 [IQR: -0.29 - 0.057] range: -0.43 - 0.41	p = 0.004	η² = 0.21
GSE99420	MITOCHONDRIAL PROTEIN IMPORT	-0.38 [IQR: -0.43 - -0.23] range: -0.48 - 0.083	0.1 [IQR: -0.046 - 0.27] range: -0.43 - 0.54	-0.21 [IQR: -0.27 - -0.18] range: -0.42 - 0.099	0.043 [IQR: -0.26 - 0.19] range: -0.41 - 0.47	p = 0.0018	η² = 0.23
GSE99420	CA2 ACTIVATED K CHANNELS	0.36 [IQR: 0.086 - 0.49] range: -0.35 - 0.64	-0.17 [IQR: -0.39 - 0.11] range: -0.6 - 0.53	0.18 [IQR: 0.12 - 0.19] range: -0.021 - 0.29	0.029 [IQR: -0.09 - 0.25] range: -0.59 - 0.53	p = 0.034	η² = 0.14
GSE99420	INWARDLY RECTIFYING K CHANNELS	0.26 [IQR: 0.12 - 0.4] range: -0.25 - 0.53	-0.039 [IQR: -0.23 - 0.048] range: -0.4 - 0.3	0.074 [IQR: 0.059 - 0.077] range: 0.042 - 0.32	-0.028 [IQR: -0.13 - 0.086] range: -0.39 - 0.27	p = 0.0015	η² = 0.24
GSE99420	SPERM MOTILITY AND TAXES	-0.48 [IQR: -0.51 - -0.29] range: -0.64 - 0.096	-0.12 [IQR: -0.29 - 0.083] range: -0.59 - 0.54	-0.34 [IQR: -0.38 - -0.34] range: -0.51 - 0.7	0.37 [IQR: -0.11 - 0.71] range: -0.47 - 0.81	p < 0.001	η² = 0.27
GSE99420	ACROSOME REACTION AND SPERM OOCYTE MEMBRANE BINDING	-0.42 [IQR: -0.47 - -0.22] range: -0.66 - -0.086	-0.31 [IQR: -0.4 - -0.11] range: -0.74 - 0.44	-0.11 [IQR: -0.18 - 0.19] range: -0.21 - 0.49	0.51 [IQR: 0.095 - 0.74] range: -0.61 - 0.86	p < 0.001	η² = 0.49
GSE99420	MITOCHONDRIAL IRON SULFUR CLUSTER BIOGENESIS	-0.34 [IQR: -0.44 - -0.24] range: -0.65 - -0.1	0.05 [IQR: -0.19 - 0.19] range: -0.44 - 0.56	-0.4 [IQR: -0.47 - -0.18] range: -0.52 - 0.068	0.066 [IQR: -0.099 - 0.31] range: -0.34 - 0.49	p < 0.001	η² = 0.31
GSE99420	EXTRINSIC PATHWAY OF FIBRIN CLOT FORMATION	0.42 [IQR: 0.24 - 0.56] range: 0.021 - 0.63	-0.36 [IQR: -0.59 - -0.15] range: -0.84 - 0.63	0.59 [IQR: 0.43 - 0.81] range: 0.15 - 0.81	0.15 [IQR: -0.18 - 0.46] range: -0.57 - 0.72	p < 0.001	η² = 0.46
GSE99420	INTRINSIC PATHWAY OF FIBRIN CLOT FORMATION	-0.045 [IQR: -0.25 - 0.17] range: -0.34 - 0.55	-0.12 [IQR: -0.28 - -0.011] range: -0.47 - 0.33	0.31 [IQR: 0.14 - 0.51] range: 0.093 - 0.61	0.066 [IQR: -0.082 - 0.3] range: -0.39 - 0.54	p = 0.0019	η² = 0.23
GSE99420	COMMON PATHWAY OF FIBRIN CLOT FORMATION	0.14 [IQR: -0.12 - 0.23] range: -0.27 - 0.56	-0.26 [IQR: -0.33 - -0.054] range: -0.47 - 0.19	0.52 [IQR: 0.48 - 0.64] range: 0.041 - 0.66	0.029 [IQR: -0.24 - 0.25] range: -0.4 - 0.57	p < 0.001	η² = 0.37
GSE99420	FORMATION OF FIBRIN CLOT CLOTTING CASCADE	0.087 [IQR: -0.13 - 0.17] range: -0.28 - 0.55	-0.23 [IQR: -0.33 - -0.051] range: -0.43 - 0.33	0.42 [IQR: 0.4 - 0.58] range: 0.22 - 0.62	0.027 [IQR: -0.13 - 0.29] range: -0.35 - 0.51	p < 0.001	η² = 0.4
GSE99420	INHIBITION OF THE PROTEOLYTIC ACTIVITY OF APC C REQUIRED FOR THE ONSET OF ANAPHASE BY MITOTIC SPINDLE CHECKPOINT COMPONENTS	-0.21 [IQR: -0.38 - -0.17] range: -0.45 - 0.074	0.096 [IQR: -0.02 - 0.23] range: -0.4 - 0.47	-0.21 [IQR: -0.34 - -0.17] range: -0.59 - -0.014	0.042 [IQR: -0.17 - 0.24] range: -0.53 - 0.46	p = 0.0022	η² = 0.23
GSE99420	REGULATION OF SIGNALING BY NODAL	0.15 [IQR: -0.017 - 0.37] range: -0.43 - 0.52	-0.25 [IQR: -0.3 - -0.031] range: -0.46 - 0.35	0.5 [IQR: 0.48 - 0.57] range: 0.33 - 0.58	0.032 [IQR: -0.16 - 0.33] range: -0.66 - 0.6	p < 0.001	η² = 0.33
GSE99420	COLLAGEN DEGRADATION	0.4 [IQR: 0.3 - 0.42] range: -0.28 - 0.49	-0.17 [IQR: -0.34 - -0.079] range: -0.51 - 0.35	0.45 [IQR: 0.43 - 0.48] range: -0.064 - 0.54	0.073 [IQR: -0.26 - 0.18] range: -0.39 - 0.38	p < 0.001	η² = 0.39
GSE99420	ALPHA DEFENSINS	0.26 [IQR: 0.11 - 0.31] range: -0.31 - 0.48	-0.069 [IQR: -0.2 - 0.2] range: -0.52 - 0.53	0.34 [IQR: 0.13 - 0.61] range: -0.26 - 0.68	-0.17 [IQR: -0.41 - 0.045] range: -0.59 - 0.55	p = 0.018	η² = 0.16
GSE99420	DEGRADATION OF THE EXTRACELLULAR MATRIX	0.35 [IQR: 0.21 - 0.37] range: -0.2 - 0.42	-0.2 [IQR: -0.28 - -0.068] range: -0.44 - 0.23	0.42 [IQR: 0.4 - 0.42] range: 0.071 - 0.47	0.0092 [IQR: -0.18 - 0.23] range: -0.34 - 0.36	p < 0.001	η² = 0.42
GSE99420	EXTRACELLULAR MATRIX ORGANIZATION	0.36 [IQR: 0.28 - 0.38] range: -0.18 - 0.46	-0.16 [IQR: -0.24 - -0.079] range: -0.41 - 0.28	0.38 [IQR: 0.34 - 0.42] range: 0.06 - 0.49	-0.015 [IQR: -0.21 - 0.13] range: -0.34 - 0.36	p < 0.001	η² = 0.46
GSE99420	COLLAGEN FORMATION	0.38 [IQR: 0.34 - 0.42] range: -0.28 - 0.46	-0.15 [IQR: -0.3 - -0.081] range: -0.45 - 0.41	0.46 [IQR: 0.35 - 0.48] range: 0.046 - 0.55	-0.012 [IQR: -0.27 - 0.11] range: -0.39 - 0.39	p < 0.001	η² = 0.45
GSE99420	ACYL CHAIN REMODELLING OF PS	0.026 [IQR: -0.096 - 0.17] range: -0.29 - 0.28	-0.17 [IQR: -0.25 - 0.016] range: -0.55 - 0.43	0.21 [IQR: -0.041 - 0.26] range: -0.088 - 0.41	0.077 [IQR: -0.0095 - 0.23] range: -0.17 - 0.41	p = 0.0056	η² = 0.2
GSE99420	ACYL CHAIN REMODELING OF DAG AND TAG	-0.32 [IQR: -0.39 - -0.31] range: -0.56 - -0.23	0.033 [IQR: -0.13 - 0.26] range: -0.54 - 0.68	0.1 [IQR: -0.12 - 0.54] range: -0.62 - 0.56	0.031 [IQR: -0.14 - 0.23] range: -0.44 - 0.48	p = 0.015	η² = 0.17
GSE99420	SYNTHESIS OF PC	-0.0063 [IQR: -0.04 - 0.038] range: -0.25 - 0.13	-0.07 [IQR: -0.13 - 0.031] range: -0.39 - 0.19	0.16 [IQR: 0.031 - 0.22] range: -0.3 - 0.27	0.11 [IQR: -0.052 - 0.16] range: -0.25 - 0.32	p = 0.02	η² = 0.16
GSE99420	GLYCEROPHOSPHOLIPID BIOSYNTHESIS	0.033 [IQR: -0.06 - 0.049] range: -0.16 - 0.054	-0.081 [IQR: -0.11 - -0.03] range: -0.24 - 0.1	0.18 [IQR: 0.03 - 0.2] range: 0.004 - 0.25	0.069 [IQR: 0.014 - 0.13] range: -0.18 - 0.23	p < 0.001	η² = 0.36
GSE99420	SYNTHESIS OF PI	-0.22 [IQR: -0.37 - -0.12] range: -0.53 - 0.43	-0.14 [IQR: -0.41 - 0.0013] range: -0.54 - 0.72	0.042 [IQR: -0.16 - 0.46] range: -0.44 - 0.47	0.34 [IQR: -0.029 - 0.43] range: -0.7 - 0.62	p = 0.011	η² = 0.18
GSE99420	PI METABOLISM	-0.2 [IQR: -0.27 - -0.022] range: -0.39 - 0.19	0.083 [IQR: 0.016 - 0.18] range: -0.19 - 0.31	-0.2 [IQR: -0.25 - -0.19] range: -0.27 - -0.069	-0.0084 [IQR: -0.16 - 0.12] range: -0.37 - 0.28	p < 0.001	η² = 0.28
GSE99420	DAG AND IP3 SIGNALING	0.12 [IQR: 0.072 - 0.32] range: 0.017 - 0.36	-0.088 [IQR: -0.27 - 0.048] range: -0.39 - 0.38	0.034 [IQR: 0.02 - 0.043] range: -0.044 - 0.12	-0.0042 [IQR: -0.13 - 0.16] range: -0.37 - 0.47	p = 0.022	η² = 0.16
GSE99420	CELL CELL COMMUNICATION	0.14 [IQR: 0.08 - 0.22] range: -0.038 - 0.28	-0.11 [IQR: -0.15 - -0.021] range: -0.27 - 0.13	0.25 [IQR: 0.2 - 0.33] range: 0.2 - 0.35	-0.049 [IQR: -0.11 - 0.076] range: -0.25 - 0.27	p < 0.001	η² = 0.48
GSE99420	SIGNALING BY ACTIVIN	-0.014 [IQR: -0.051 - 0.051] range: -0.12 - 0.1	-0.094 [IQR: -0.15 - 0.046] range: -0.41 - 0.22	0.27 [IQR: 0.23 - 0.34] range: 0.12 - 0.45	0.016 [IQR: -0.1 - 0.2] range: -0.54 - 0.36	p = 0.0032	η² = 0.22
GSE99420	PHASE II CONJUGATION OF COMPOUNDS	0.17 [IQR: -0.0087 - 0.17] range: -0.19 - 0.3	-0.074 [IQR: -0.15 - -0.011] range: -0.3 - 0.13	0.25 [IQR: 0.23 - 0.26] range: -0.047 - 0.27	0.048 [IQR: -0.025 - 0.1] range: -0.26 - 0.35	p < 0.001	η² = 0.29
GSE99420	METHYLATION	-0.065 [IQR: -0.18 - -0.022] range: -0.31 - 0.25	-0.17 [IQR: -0.29 - 0.1] range: -0.52 - 0.4	0.16 [IQR: -0.11 - 0.35] range: -0.29 - 0.42	0.14 [IQR: 0.01 - 0.31] range: -0.44 - 0.62	p = 0.012	η² = 0.18
GSE99420	CYTOSOLIC SULFONATION OF SMALL MOLECULES	0.21 [IQR: -0.078 - 0.23] range: -0.13 - 0.48	-0.022 [IQR: -0.11 - 0.064] range: -0.39 - 0.31	0.24 [IQR: 0.19 - 0.31] range: 0.024 - 0.31	-0.093 [IQR: -0.16 - -0.0018] range: -0.41 - 0.39	p = 0.0033	η² = 0.22
GSE99420	GLUCURONIDATION	0.24 [IQR: 0.023 - 0.41] range: -0.16 - 0.57	-0.048 [IQR: -0.16 - 0.063] range: -0.51 - 0.4	0.29 [IQR: 0.1 - 0.29] range: -0.26 - 0.33	-0.0015 [IQR: -0.16 - 0.055] range: -0.32 - 0.25	p = 0.0076	η² = 0.19
GSE99420	GLUTATHIONE CONJUGATION	0.12 [IQR: -0.12 - 0.2] range: -0.35 - 0.27	-0.21 [IQR: -0.25 - -0.046] range: -0.4 - 0.38	0.26 [IQR: 0.19 - 0.3] range: 0.065 - 0.33	0.14 [IQR: -0.089 - 0.33] range: -0.34 - 0.47	p < 0.001	η² = 0.31
GSE99420	ELASTIC FIBRE FORMATION	0.51 [IQR: 0.46 - 0.53] range: 0.063 - 0.63	-0.3 [IQR: -0.42 - -0.12] range: -0.63 - 0.41	0.5 [IQR: 0.17 - 0.54] range: -0.039 - 0.61	0.027 [IQR: -0.28 - 0.24] range: -0.4 - 0.55	p < 0.001	η² = 0.45
GSE99420	FIBRONECTIN MATRIX FORMATION	0.31 [IQR: 0.02 - 0.46] range: -0.42 - 0.64	-0.19 [IQR: -0.46 - 0.002] range: -0.68 - 0.48	0.33 [IQR: 0.31 - 0.57] range: 0.3 - 0.79	0.014 [IQR: -0.32 - 0.17] range: -0.56 - 0.68	p < 0.001	η² = 0.25
GSE99420	POLO LIKE KINASE MEDIATED EVENTS	-0.28 [IQR: -0.32 - -0.13] range: -0.73 - 0.021	0.23 [IQR: 0.032 - 0.42] range: -0.62 - 0.56	-0.4 [IQR: -0.54 - 0.089] range: -0.62 - 0.19	-0.029 [IQR: -0.32 - 0.34] range: -0.71 - 0.51	p = 0.0027	η² = 0.22
GSE99420	GAP JUNCTION TRAFFICKING AND REGULATION	-0.039 [IQR: -0.076 - -0.0092] range: -0.24 - 0.091	-0.073 [IQR: -0.17 - 0.027] range: -0.39 - 0.21	0.061 [IQR: 0.028 - 0.088] range: -0.062 - 0.13	0.11 [IQR: 0.033 - 0.23] range: -0.35 - 0.41	p = 0.0049	η² = 0.2
GSE99420	MITOCHONDRIAL BIOGENESIS	-0.2 [IQR: -0.23 - -0.11] range: -0.26 - 0.078	0.09 [IQR: 0.013 - 0.15] range: -0.16 - 0.25	-0.14 [IQR: -0.18 - -0.039] range: -0.32 - 0.026	-0.019 [IQR: -0.19 - 0.11] range: -0.28 - 0.24	p < 0.001	η² = 0.27
GSE99420	TRANSPORT OF THE SLBP DEPENDANT MATURE MRNA	-0.29 [IQR: -0.33 - -0.24] range: -0.61 - -0.23	0.042 [IQR: -0.13 - 0.3] range: -0.43 - 0.56	-0.27 [IQR: -0.42 - 0.18] range: -0.44 - 0.28	0.068 [IQR: -0.19 - 0.29] range: -0.49 - 0.56	p = 0.0053	η² = 0.2
GSE99420	TRANSPORT OF MATURE MRNAS DERIVED FROM INTRONLESS TRANSCRIPTS	-0.27 [IQR: -0.35 - -0.26] range: -0.61 - -0.25	0.084 [IQR: -0.067 - 0.32] range: -0.42 - 0.5	-0.34 [IQR: -0.43 - 0.16] range: -0.46 - 0.23	0.1 [IQR: -0.23 - 0.26] range: -0.46 - 0.53	p = 0.0015	η² = 0.24
GSE99420	ACTIVATION OF MATRIX METALLOPROTEINASES	0.076 [IQR: -0.043 - 0.37] range: -0.16 - 0.48	-0.1 [IQR: -0.32 - 0.054] range: -0.51 - 0.34	0.26 [IQR: 0.23 - 0.33] range: -0.031 - 0.47	0.055 [IQR: -0.13 - 0.29] range: -0.27 - 0.42	p = 0.0018	η² = 0.23
GSE99420	REMOVAL OF AMINOTERMINAL PROPEPTIDES FROM GAMMA CARBOXYLATED PROTEINS	0.28 [IQR: 0.19 - 0.42] range: -0.25 - 0.52	-0.32 [IQR: -0.41 - 0.052] range: -0.59 - 0.27	0.59 [IQR: 0.55 - 0.61] range: -0.1 - 0.73	0.065 [IQR: -0.22 - 0.28] range: -0.38 - 0.39	p < 0.001	η² = 0.39
GSE99420	GAMMA CARBOXYLATION TRANSPORT AND AMINO TERMINAL CLEAVAGE OF PROTEINS	0.26 [IQR: 0.22 - 0.37] range: -0.078 - 0.55	-0.2 [IQR: -0.36 - -0.056] range: -0.45 - 0.32	0.56 [IQR: 0.55 - 0.58] range: -0.1 - 0.72	-0.053 [IQR: -0.26 - 0.18] range: -0.41 - 0.37	p < 0.001	η² = 0.43
GSE99420	IRF3 MEDIATED ACTIVATION OF TYPE 1 IFN	-0.43 [IQR: -0.65 - -0.01] range: -0.74 - 0.38	0.23 [IQR: 0.016 - 0.51] range: -0.64 - 0.72	-0.2 [IQR: -0.24 - -0.048] range: -0.49 - 0.61	-0.00088 [IQR: -0.32 - 0.19] range: -0.81 - 0.75	p = 0.029	η² = 0.15
GSE99420	HIV LIFE CYCLE	-0.28 [IQR: -0.34 - -0.25] range: -0.38 - -0.16	0.12 [IQR: -0.043 - 0.24] range: -0.41 - 0.4	-0.25 [IQR: -0.35 - 0.062] range: -0.44 - 0.074	0.053 [IQR: -0.18 - 0.16] range: -0.39 - 0.34	p < 0.001	η² = 0.31
GSE99420	INTEGRATION OF PROVIRUS	-0.33 [IQR: -0.48 - -0.28] range: -0.64 - -0.23	0.16 [IQR: -0.14 - 0.41] range: -0.65 - 0.6	-0.27 [IQR: -0.6 - -0.11] range: -0.63 - 0.062	0.066 [IQR: -0.18 - 0.22] range: -0.63 - 0.65	p = 0.0011	η² = 0.25
GSE99420	EARLY PHASE OF HIV LIFE CYCLE	-0.32 [IQR: -0.43 - -0.22] range: -0.66 - -0.076	0.22 [IQR: -0.19 - 0.44] range: -0.41 - 0.63	-0.11 [IQR: -0.56 - 0.063] range: -0.63 - 0.08	-0.042 [IQR: -0.29 - 0.27] range: -0.65 - 0.42	p = 0.0012	η² = 0.25
GSE99420	HIV INFECTION	-0.25 [IQR: -0.36 - -0.19] range: -0.4 - -0.15	0.11 [IQR: 0.0038 - 0.2] range: -0.35 - 0.36	-0.25 [IQR: -0.31 - 0.12] range: -0.42 - 0.19	0.038 [IQR: -0.19 - 0.22] range: -0.33 - 0.34	p < 0.001	η² = 0.27
GSE99420	HOST INTERACTIONS OF HIV FACTORS	-0.31 [IQR: -0.44 - -0.094] range: -0.46 - 0.063	0.091 [IQR: -0.031 - 0.2] range: -0.31 - 0.36	-0.26 [IQR: -0.27 - 0.19] range: -0.41 - 0.29	-0.0034 [IQR: -0.15 - 0.24] range: -0.35 - 0.38	p = 0.0055	η² = 0.2
GSE99420	GLYCOSAMINOGLYCAN METABOLISM	0.33 [IQR: 0.13 - 0.33] range: -0.014 - 0.35	-0.16 [IQR: -0.26 - -0.051] range: -0.36 - 0.15	0.33 [IQR: 0.21 - 0.35] range: 0.011 - 0.39	0.082 [IQR: -0.11 - 0.16] range: -0.26 - 0.3	p < 0.001	η² = 0.54
GSE99420	POST TRANSLATIONAL MODIFICATION SYNTHESIS OF GPI ANCHORED PROTEINS	0.2 [IQR: 0.064 - 0.24] range: -0.12 - 0.24	-0.047 [IQR: -0.18 - 0.014] range: -0.22 - 0.27	0.24 [IQR: 0.044 - 0.31] range: -0.22 - 0.32	7e-04 [IQR: -0.093 - 0.095] range: -0.23 - 0.18	p = 0.0031	η² = 0.22
GSE99420	GLUCAGON SIGNALING IN METABOLIC REGULATION	0.39 [IQR: 0.14 - 0.46] range: -0.19 - 0.5	-0.16 [IQR: -0.3 - -0.0057] range: -0.53 - 0.23	0.21 [IQR: 0.024 - 0.26] range: -0.014 - 0.27	0.023 [IQR: -0.18 - 0.24] range: -0.31 - 0.51	p < 0.001	η² = 0.33
GSE99420	INTEGRATION OF ENERGY METABOLISM	0.21 [IQR: 0.13 - 0.23] range: -0.1 - 0.35	-0.096 [IQR: -0.17 - -0.029] range: -0.31 - 0.18	0.054 [IQR: 0.038 - 0.11] range: 0.0068 - 0.23	0.016 [IQR: -0.11 - 0.15] range: -0.24 - 0.27	p < 0.001	η² = 0.29
GSE99420	PP2A MEDIATED DEPHOSPHORYLATION OF KEY METABOLIC FACTORS	-0.5 [IQR: -0.64 - -0.25] range: -0.72 - -0.08	0.18 [IQR: 0.049 - 0.37] range: -0.5 - 0.54	-0.11 [IQR: -0.12 - -0.057] range: -0.44 - 0.16	-0.089 [IQR: -0.21 - 0.22] range: -0.58 - 0.54	p < 0.001	η² = 0.29
GSE99420	KERATAN SULFATE KERATIN METABOLISM	0.2 [IQR: 0.081 - 0.22] range: -0.11 - 0.24	-0.056 [IQR: -0.17 - -0.0026] range: -0.26 - 0.17	0.31 [IQR: 0.2 - 0.31] range: -0.064 - 0.34	0.026 [IQR: -0.12 - 0.15] range: -0.35 - 0.22	p < 0.001	η² = 0.31
GSE99420	HEPARAN SULFATE HEPARIN HS GAG METABOLISM	0.32 [IQR: 0.15 - 0.45] range: 0.062 - 0.53	-0.2 [IQR: -0.31 - -0.062] range: -0.42 - 0.23	0.32 [IQR: 0.31 - 0.33] range: -0.042 - 0.43	0.081 [IQR: -0.11 - 0.19] range: -0.27 - 0.33	p < 0.001	η² = 0.53
GSE99420	CELL CYCLE	-0.24 [IQR: -0.29 - -0.18] range: -0.37 - 0.017	0.085 [IQR: -0.028 - 0.2] range: -0.32 - 0.36	-0.35 [IQR: -0.36 - 0.1] range: -0.39 - 0.2	-0.043 [IQR: -0.23 - 0.19] range: -0.36 - 0.33	p = 0.0019	η² = 0.23
GSE99420	PKA ACTIVATION IN GLUCAGON SIGNALLING	0.24 [IQR: 0.12 - 0.33] range: -0.065 - 0.44	-0.078 [IQR: -0.35 - 0.049] range: -0.54 - 0.44	0.11 [IQR: -0.074 - 0.14] range: -0.11 - 0.35	-0.00023 [IQR: -0.079 - 0.26] range: -0.38 - 0.56	p = 0.0051	η² = 0.2
GSE99420	2 LTR CIRCLE FORMATION	-0.22 [IQR: -0.48 - -0.21] range: -0.68 - -0.16	0.28 [IQR: -0.17 - 0.42] range: -0.59 - 0.63	-0.34 [IQR: -0.58 - -0.31] range: -0.66 - 0.016	-0.025 [IQR: -0.32 - 0.19] range: -0.6 - 0.67	p = 0.0013	η² = 0.24
GSE99420	COLLAGEN BIOSYNTHESIS AND MODIFYING ENZYMES	0.42 [IQR: 0.4 - 0.44] range: -0.31 - 0.56	-0.21 [IQR: -0.36 - -0.1] range: -0.5 - 0.52	0.52 [IQR: 0.27 - 0.52] range: 0.056 - 0.58	-0.0018 [IQR: -0.27 - 0.14] range: -0.42 - 0.38	p < 0.001	η² = 0.46
GSE99420	SYNTHESIS OF PIPS AT THE GOLGI MEMBRANE	-0.33 [IQR: -0.47 - -0.2] range: -0.56 - -0.054	0.19 [IQR: 0.059 - 0.31] range: -0.38 - 0.45	-0.29 [IQR: -0.31 - -0.25] range: -0.51 - -0.14	-0.051 [IQR: -0.21 - 0.058] range: -0.47 - 0.39	p < 0.001	η² = 0.45
GSE99420	SYNTHESIS OF PIPS AT THE EARLY ENDOSOME MEMBRANE	-0.18 [IQR: -0.37 - -0.089] range: -0.53 - 0.039	0.12 [IQR: -0.066 - 0.24] range: -0.22 - 0.57	-0.25 [IQR: -0.32 - -0.078] range: -0.39 - 0.31	0.04 [IQR: -0.21 - 0.16] range: -0.43 - 0.28	p = 0.0013	η² = 0.24
GSE99420	SYNTHESIS OF PIPS AT THE LATE ENDOSOME MEMBRANE	-0.16 [IQR: -0.34 - 0.09] range: -0.59 - 0.28	0.061 [IQR: -0.08 - 0.34] range: -0.34 - 0.55	-0.12 [IQR: -0.45 - -0.063] range: -0.52 - 0.11	-0.044 [IQR: -0.29 - 0.13] range: -0.53 - 0.38	p = 0.022	η² = 0.16
GSE99420	GLYCOSPHINGOLIPID METABOLISM	0.13 [IQR: 0.026 - 0.19] range: 0.0019 - 0.26	-0.098 [IQR: -0.21 - 0.065] range: -0.39 - 0.3	0.25 [IQR: 0.21 - 0.32] range: 0.059 - 0.45	-0.075 [IQR: -0.17 - 0.069] range: -0.41 - 0.38	p = 0.0022	η² = 0.23
GSE99420	MTORC1 MEDIATED SIGNALLING	-0.24 [IQR: -0.32 - -0.11] range: -0.42 - -0.049	0.039 [IQR: -0.065 - 0.15] range: -0.34 - 0.36	-0.13 [IQR: -0.15 - -0.091] range: -0.16 - 0.29	0.043 [IQR: -0.1 - 0.18] range: -0.4 - 0.38	p = 0.014	η² = 0.17
GSE99420	THE ACTIVATION OF ARYLSULFATASES	0.28 [IQR: 0.11 - 0.39] range: -0.16 - 0.61	-0.078 [IQR: -0.3 - 0.13] range: -0.66 - 0.62	0.085 [IQR: 0.067 - 0.33] range: -0.032 - 0.5	-0.046 [IQR: -0.3 - 0.078] range: -0.51 - 0.44	p = 0.022	η² = 0.16
GSE99420	LECTIN PATHWAY OF COMPLEMENT ACTIVATION	0.26 [IQR: 0.13 - 0.45] range: -0.22 - 0.56	-0.15 [IQR: -0.28 - 0.097] range: -0.5 - 0.46	0.56 [IQR: 0.5 - 0.62] range: 0.15 - 0.7	-0.077 [IQR: -0.27 - 0.09] range: -0.61 - 0.46	p < 0.001	η² = 0.34
GSE99420	SIGNALLING TO RAS	0.26 [IQR: 0.09 - 0.36] range: -0.41 - 0.45	-0.035 [IQR: -0.29 - 0.15] range: -0.41 - 0.47	0.26 [IQR: 0.22 - 0.39] range: 0.12 - 0.45	-0.058 [IQR: -0.21 - 0.22] range: -0.52 - 0.33	p = 0.013	η² = 0.17
GSE99420	HIV TRANSCRIPTION INITIATION	-0.29 [IQR: -0.38 - -0.16] range: -0.51 - -0.072	0.08 [IQR: -0.045 - 0.28] range: -0.52 - 0.51	-0.29 [IQR: -0.43 - -0.024] range: -0.6 - 0.12	0.1 [IQR: -0.22 - 0.22] range: -0.38 - 0.4	p = 0.0018	η² = 0.23
GSE99420	HIV TRANSCRIPTION ELONGATION	-0.28 [IQR: -0.36 - -0.23] range: -0.41 - -0.087	0.057 [IQR: -0.067 - 0.29] range: -0.5 - 0.47	-0.31 [IQR: -0.38 - 0.19] range: -0.62 - 0.21	0.082 [IQR: -0.23 - 0.26] range: -0.39 - 0.41	p = 0.0035	η² = 0.21
GSE99420	TRANSCRIPTION OF THE HIV GENOME	-0.33 [IQR: -0.38 - -0.24] range: -0.42 - -0.14	0.14 [IQR: -0.049 - 0.23] range: -0.44 - 0.45	-0.31 [IQR: -0.43 - 0.057] range: -0.57 - 0.099	0.1 [IQR: -0.2 - 0.21] range: -0.38 - 0.35	p < 0.001	η² = 0.31
GSE99420	ABORTIVE ELONGATION OF HIV 1 TRANSCRIPT IN THE ABSENCE OF TAT	-0.37 [IQR: -0.4 - -0.26] range: -0.44 - -0.079	0.094 [IQR: 0.0039 - 0.34] range: -0.51 - 0.45	-0.29 [IQR: -0.32 - 0.0062] range: -0.68 - 0.24	-0.006 [IQR: -0.21 - 0.18] range: -0.57 - 0.48	p = 0.001	η² = 0.25
GSE99420	HIV ELONGATION ARREST AND RECOVERY	-0.36 [IQR: -0.37 - -0.25] range: -0.42 - -0.16	0.15 [IQR: 0.032 - 0.32] range: -0.47 - 0.43	-0.38 [IQR: -0.41 - 0.1] range: -0.64 - 0.24	-0.052 [IQR: -0.24 - 0.22] range: -0.47 - 0.46	p < 0.001	η² = 0.29
GSE99420	INFLUENZA INFECTION	-0.33 [IQR: -0.36 - -0.21] range: -0.45 - 0.19	0.2 [IQR: -0.14 - 0.28] range: -0.39 - 0.52	-0.34 [IQR: -0.39 - 0.25] range: -0.51 - 0.28	-0.068 [IQR: -0.31 - 0.27] range: -0.46 - 0.43	p = 0.022	η² = 0.16
GSE99420	EXPORT OF VIRAL RIBONUCLEOPROTEINS FROM NUCLEUS	-0.31 [IQR: -0.34 - -0.23] range: -0.56 - -0.16	0.075 [IQR: -0.076 - 0.34] range: -0.44 - 0.61	-0.22 [IQR: -0.42 - 0.22] range: -0.45 - 0.33	-0.079 [IQR: -0.2 - 0.3] range: -0.5 - 0.58	p = 0.016	η² = 0.17
GSE99420	NS1 MEDIATED EFFECTS ON HOST PATHWAYS	-0.29 [IQR: -0.38 - -0.22] range: -0.54 - -0.1	0.085 [IQR: -0.05 - 0.28] range: -0.42 - 0.48	-0.21 [IQR: -0.34 - 0.24] range: -0.44 - 0.35	-0.054 [IQR: -0.15 - 0.26] range: -0.48 - 0.55	p = 0.0052	η² = 0.2
GSE99420	VIRAL MESSENGER RNA SYNTHESIS	-0.32 [IQR: -0.38 - -0.2] range: -0.51 - -0.06	0.11 [IQR: -0.039 - 0.26] range: -0.48 - 0.49	-0.23 [IQR: -0.4 - 0.22] range: -0.53 - 0.31	-0.041 [IQR: -0.26 - 0.28] range: -0.43 - 0.5	p = 0.011	η² = 0.18
GSE99420	DDX58 IFIH1 MEDIATED INDUCTION OF INTERFERON ALPHA BETA	-0.069 [IQR: -0.21 - -0.004] range: -0.43 - 0.19	0.1 [IQR: -0.007 - 0.22] range: -0.3 - 0.38	0.042 [IQR: -0.22 - 0.048] range: -0.27 - 0.068	-0.09 [IQR: -0.2 - 0.013] range: -0.32 - 0.17	p = 0.0012	η² = 0.25
GSE99420	ADENYLATE CYCLASE INHIBITORY PATHWAY	0.23 [IQR: 0.2 - 0.45] range: -0.029 - 0.57	-0.064 [IQR: -0.28 - 0.11] range: -0.57 - 0.54	0.13 [IQR: -0.2 - 0.15] range: -0.3 - 0.23	-0.027 [IQR: -0.17 - 0.16] range: -0.45 - 0.63	p = 0.026	η² = 0.15
GSE99420	REGULATION OF GLUCOKINASE BY GLUCOKINASE REGULATORY PROTEIN	-0.28 [IQR: -0.3 - -0.18] range: -0.56 - -0.018	0.098 [IQR: -0.11 - 0.27] range: -0.46 - 0.62	-0.26 [IQR: -0.37 - 0.24] range: -0.38 - 0.3	-0.049 [IQR: -0.16 - 0.31] range: -0.48 - 0.51	p = 0.033	η² = 0.14
GSE99420	TELOMERE EXTENSION BY TELOMERASE	-0.2 [IQR: -0.2 - -0.17] range: -0.4 - -0.065	0.068 [IQR: -0.049 - 0.16] range: -0.34 - 0.32	-0.15 [IQR: -0.29 - -0.15] range: -0.33 - 0.081	0.014 [IQR: -0.18 - 0.28] range: -0.46 - 0.44	p = 0.0074	η² = 0.19
GSE99420	APC C CDC20 MEDIATED DEGRADATION OF CYCLIN B	-0.14 [IQR: -0.41 - -0.11] range: -0.44 - 0.18	0.13 [IQR: -0.081 - 0.19] range: -0.41 - 0.48	-0.16 [IQR: -0.2 - -0.1] range: -0.53 - 0.021	0.11 [IQR: -0.17 - 0.23] range: -0.52 - 0.46	p = 0.024	η² = 0.15
GSE99420	TRANSPORT AND SYNTHESIS OF PAPS	0.17 [IQR: 0.062 - 0.35] range: -0.24 - 0.71	0.0063 [IQR: -0.19 - 0.23] range: -0.67 - 0.52	0.26 [IQR: 0.21 - 0.61] range: -0.29 - 0.63	-0.19 [IQR: -0.4 - 0.029] range: -0.72 - 0.23	p = 0.0025	η² = 0.22
GSE99420	GLUTATHIONE SYNTHESIS AND RECYCLING	0.063 [IQR: -0.2 - 0.2] range: -0.37 - 0.31	-0.12 [IQR: -0.21 - -0.017] range: -0.5 - 0.47	0.3 [IQR: 0.28 - 0.43] range: -0.052 - 0.5	0.12 [IQR: -0.2 - 0.29] range: -0.43 - 0.55	p = 0.0053	η² = 0.2
GSE99420	PROCESSIVE SYNTHESIS ON THE C STRAND OF THE TELOMERE	-0.2 [IQR: -0.4 - -0.12] range: -0.52 - 0.12	0.18 [IQR: 0.015 - 0.33] range: -0.42 - 0.39	-0.33 [IQR: -0.37 - -0.091] range: -0.45 - 0.35	-0.013 [IQR: -0.35 - 0.21] range: -0.6 - 0.46	p = 0.0031	η² = 0.22
GSE99420	TELOMERE C STRAND LAGGING STRAND SYNTHESIS	-0.22 [IQR: -0.33 - -0.12] range: -0.6 - 0.15	0.23 [IQR: 0.0014 - 0.33] range: -0.34 - 0.42	-0.39 [IQR: -0.43 - -0.0026] range: -0.44 - 0.22	0.039 [IQR: -0.34 - 0.24] range: -0.59 - 0.38	p = 0.0017	η² = 0.23
GSE99420	PLASMA LIPOPROTEIN ASSEMBLY REMODELING AND CLEARANCE	-0.042 [IQR: -0.13 - 0.031] range: -0.23 - 0.19	-0.067 [IQR: -0.22 - 0.046] range: -0.42 - 0.29	0.32 [IQR: 0.32 - 0.34] range: 0.28 - 0.55	0.006 [IQR: -0.084 - 0.17] range: -0.28 - 0.31	p < 0.001	η² = 0.34
GSE99420	ASSEMBLY OF THE HIV VIRION	-0.25 [IQR: -0.41 - -0.21] range: -0.46 - -0.18	0.14 [IQR: -0.096 - 0.28] range: -0.32 - 0.5	-0.29 [IQR: -0.34 - -0.27] range: -0.51 - 0.056	0.022 [IQR: -0.17 - 0.11] range: -0.43 - 0.59	p < 0.001	η² = 0.3
GSE99420	INTERACTIONS OF VPR WITH HOST CELLULAR PROTEINS	-0.26 [IQR: -0.33 - -0.21] range: -0.56 - -0.16	0.071 [IQR: -0.07 - 0.27] range: -0.4 - 0.48	-0.33 [IQR: -0.39 - 0.27] range: -0.41 - 0.38	-0.03 [IQR: -0.13 - 0.3] range: -0.47 - 0.57	p = 0.014	η² = 0.17
GSE99420	CONVERSION FROM APC C CDC20 TO APC C CDH1 IN LATE ANAPHASE	-0.16 [IQR: -0.27 - -0.087] range: -0.45 - 0.055	0.11 [IQR: -0.03 - 0.23] range: -0.38 - 0.46	-0.23 [IQR: -0.28 - -0.16] range: -0.54 - 0.017	-0.039 [IQR: -0.2 - 0.18] range: -0.44 - 0.29	p = 0.0012	η² = 0.24
GSE99420	PHOSPHORYLATION OF THE APC C	-0.24 [IQR: -0.39 - -0.069] range: -0.45 - -0.027	0.12 [IQR: 0.029 - 0.19] range: -0.43 - 0.47	-0.2 [IQR: -0.33 - -0.13] range: -0.55 - 0.12	0.012 [IQR: -0.17 - 0.17] range: -0.51 - 0.46	p = 0.0036	η² = 0.21
GSE99420	INTERACTIONS OF REV WITH HOST CELLULAR PROTEINS	-0.35 [IQR: -0.37 - -0.24] range: -0.62 - -0.19	0.088 [IQR: -0.11 - 0.32] range: -0.45 - 0.53	-0.3 [IQR: -0.44 - 0.27] range: -0.46 - 0.27	-0.07 [IQR: -0.19 - 0.34] range: -0.53 - 0.58	p = 0.0076	η² = 0.19
GSE99420	CHONDROITIN SULFATE DERMATAN SULFATE METABOLISM	0.44 [IQR: 0.19 - 0.45] range: -0.048 - 0.51	-0.23 [IQR: -0.36 - -0.13] range: -0.46 - 0.31	0.4 [IQR: 0.13 - 0.43] range: 0.0032 - 0.47	0.13 [IQR: -0.19 - 0.26] range: -0.27 - 0.39	p < 0.001	η² = 0.49
GSE99420	APC CDC20 MEDIATED DEGRADATION OF NEK2A	-0.24 [IQR: -0.41 - -0.17] range: -0.44 - 0.18	0.14 [IQR: -0.027 - 0.24] range: -0.42 - 0.51	-0.21 [IQR: -0.29 - -0.18] range: -0.57 - -0.14	0.074 [IQR: -0.19 - 0.24] range: -0.55 - 0.48	p = 0.0027	η² = 0.22
GSE99420	GAB1 SIGNALOSOME	0.24 [IQR: 0.2 - 0.32] range: -0.23 - 0.41	-0.16 [IQR: -0.32 - 0.13] range: -0.48 - 0.5	0.31 [IQR: 0.2 - 0.36] range: 0.08 - 0.49	-0.09 [IQR: -0.32 - 0.12] range: -0.44 - 0.39	p = 0.0052	η² = 0.2
GSE99420	SHC1 EVENTS IN EGFR SIGNALING	0.26 [IQR: 0.2 - 0.36] range: -0.39 - 0.42	-0.068 [IQR: -0.3 - 0.079] range: -0.52 - 0.61	0.36 [IQR: 0.13 - 0.5] range: 0.1 - 0.54	-0.1 [IQR: -0.32 - 0.11] range: -0.56 - 0.41	p = 0.0024	η² = 0.22
GSE99420	NUCLEAR IMPORT OF REV PROTEIN	-0.33 [IQR: -0.35 - -0.22] range: -0.62 - -0.13	0.094 [IQR: -0.12 - 0.33] range: -0.48 - 0.54	-0.31 [IQR: -0.42 - 0.32] range: -0.44 - 0.34	-0.052 [IQR: -0.18 - 0.32] range: -0.5 - 0.59	p = 0.019	η² = 0.16
GSE99420	EXTENSION OF TELOMERES	-0.23 [IQR: -0.34 - -0.16] range: -0.58 - 0.043	0.21 [IQR: 0.021 - 0.3] range: -0.34 - 0.37	-0.39 [IQR: -0.4 - -0.055] range: -0.4 - 0.18	0.02 [IQR: -0.29 - 0.27] range: -0.56 - 0.4	p = 0.0011	η² = 0.25
GSE99420	NOREPINEPHRINE NEUROTRANSMITTER RELEASE CYCLE	0.28 [IQR: 0.17 - 0.42] range: 0.08 - 0.5	-0.19 [IQR: -0.28 - -0.021] range: -0.52 - 0.38	0.029 [IQR: 0.019 - 0.1] range: -0.078 - 0.13	0.062 [IQR: -0.064 - 0.15] range: -0.27 - 0.5	p < 0.001	η² = 0.37
GSE99420	STING MEDIATED INDUCTION OF HOST IMMUNE RESPONSES	-0.37 [IQR: -0.46 - 0.17] range: -0.62 - 0.17	0.14 [IQR: -0.031 - 0.29] range: -0.32 - 0.58	0.042 [IQR: 0.014 - 0.2] range: -0.49 - 0.27	-0.051 [IQR: -0.26 - 0.2] range: -0.57 - 0.49	p = 0.029	η² = 0.15
GSE99420	CYTOSOLIC SENSORS OF PATHOGEN ASSOCIATED DNA	-0.22 [IQR: -0.33 - -0.098] range: -0.47 - 0.11	0.087 [IQR: -0.039 - 0.24] range: -0.25 - 0.4	-0.011 [IQR: -0.23 - 0.043] range: -0.43 - 0.049	-0.028 [IQR: -0.2 - 0.11] range: -0.41 - 0.26	p < 0.001	η² = 0.27
GSE99420	FGFR1 MUTANT RECEPTOR ACTIVATION	0.27 [IQR: 0.17 - 0.32] range: -0.41 - 0.37	-0.085 [IQR: -0.3 - 0.075] range: -0.55 - 0.32	0.22 [IQR: 0.21 - 0.29] range: 0.12 - 0.3	-0.013 [IQR: -0.16 - 0.19] range: -0.37 - 0.34	p = 0.0037	η² = 0.21
GSE99420	ORGANELLE BIOGENESIS AND MAINTENANCE	-0.013 [IQR: -0.21 - 0.048] range: -0.32 - 0.066	0.11 [IQR: -0.069 - 0.2] range: -0.28 - 0.39	-0.23 [IQR: -0.29 - -0.18] range: -0.29 - -0.13	-0.053 [IQR: -0.18 - 0.033] range: -0.28 - 0.18	p < 0.001	η² = 0.27
GSE99420	REGULATION OF BETA CELL DEVELOPMENT	0.33 [IQR: 0.27 - 0.4] range: -0.11 - 0.43	-0.13 [IQR: -0.22 - -0.05] range: -0.41 - 0.18	0.46 [IQR: 0.42 - 0.48] range: -0.041 - 0.49	-0.014 [IQR: -0.1 - 0.12] range: -0.34 - 0.28	p < 0.001	η² = 0.56
GSE99420	SIGNALING BY PDGF	0.35 [IQR: 0.28 - 0.37] range: -0.29 - 0.4	-0.14 [IQR: -0.29 - 0.013] range: -0.46 - 0.28	0.35 [IQR: 0.3 - 0.43] range: 0.22 - 0.48	-0.029 [IQR: -0.19 - 0.11] range: -0.36 - 0.42	p < 0.001	η² = 0.41
GSE99420	ACTIVATION OF TRKA RECEPTORS	0.49 [IQR: 0.16 - 0.52] range: -0.63 - 0.56	-0.17 [IQR: -0.53 - 0.078] range: -0.72 - 0.66	-0.12 [IQR: -0.15 - 0.073] range: -0.26 - 0.59	0.22 [IQR: -0.016 - 0.42] range: -0.65 - 0.61	p = 0.0058	η² = 0.2
GSE99420	NGF INDEPENDANT TRKA ACTIVATION	0.49 [IQR: 0.26 - 0.51] range: -0.52 - 0.54	-0.35 [IQR: -0.55 - -0.014] range: -0.76 - 0.65	0.073 [IQR: 0.002 - 0.14] range: -0.51 - 0.57	0.32 [IQR: -0.11 - 0.5] range: -0.59 - 0.74	p < 0.001	η² = 0.3
GSE99420	CELLULAR HEXOSE TRANSPORT	-0.04 [IQR: -0.13 - 0.099] range: -0.28 - 0.36	-0.085 [IQR: -0.2 - 0.049] range: -0.5 - 0.29	0.34 [IQR: 0.27 - 0.36] range: 0.069 - 0.46	0.012 [IQR: -0.095 - 0.15] range: -0.45 - 0.31	p < 0.001	η² = 0.25
GSE99420	HEME DEGRADATION	0.13 [IQR: -0.19 - 0.25] range: -0.32 - 0.27	-0.044 [IQR: -0.22 - 0.03] range: -0.56 - 0.34	0.34 [IQR: 0.26 - 0.36] range: 0.13 - 0.45	0.064 [IQR: -0.093 - 0.22] range: -0.44 - 0.29	p = 0.0072	η² = 0.19
GSE99420	FGFR3 LIGAND BINDING AND ACTIVATION	0.31 [IQR: 0.2 - 0.41] range: -0.07 - 0.44	-0.18 [IQR: -0.34 - -0.062] range: -0.48 - 0.39	0.3 [IQR: 0.28 - 0.32] range: 0.13 - 0.46	0.1 [IQR: -0.21 - 0.39] range: -0.45 - 0.49	p < 0.001	η² = 0.37
GSE99420	FGFR2 LIGAND BINDING AND ACTIVATION	0.18 [IQR: 0.08 - 0.4] range: 0.033 - 0.58	-0.12 [IQR: -0.29 - 0.035] range: -0.5 - 0.2	0.31 [IQR: 0.22 - 0.34] range: 0.1 - 0.35	-0.0053 [IQR: -0.17 - 0.32] range: -0.29 - 0.37	p < 0.001	η² = 0.33
GSE99420	FGFR1 LIGAND BINDING AND ACTIVATION	0.38 [IQR: 0.24 - 0.45] range: 0.11 - 0.62	-0.21 [IQR: -0.35 - -0.093] range: -0.57 - 0.34	0.36 [IQR: 0.32 - 0.39] range: 0.23 - 0.43	0.17 [IQR: -0.18 - 0.35] range: -0.44 - 0.52	p < 0.001	η² = 0.46
GSE99420	FGFR1B LIGAND BINDING AND ACTIVATION	0.32 [IQR: 0.052 - 0.44] range: -0.32 - 0.66	-0.3 [IQR: -0.5 - -0.041] range: -0.68 - 0.45	0.41 [IQR: -0.015 - 0.46] range: -0.1 - 0.51	0.32 [IQR: -0.062 - 0.44] range: -0.51 - 0.73	p < 0.001	η² = 0.29
GSE99420	FGFR1C LIGAND BINDING AND ACTIVATION	0.38 [IQR: 0.3 - 0.51] range: 0.21 - 0.63	-0.24 [IQR: -0.39 - -0.14] range: -0.6 - 0.4	0.43 [IQR: 0.3 - 0.49] range: 0.19 - 0.57	0.098 [IQR: -0.26 - 0.32] range: -0.46 - 0.52	p < 0.001	η² = 0.53
GSE99420	FGFR2C LIGAND BINDING AND ACTIVATION	0.26 [IQR: 0.19 - 0.49] range: 0.0065 - 0.57	-0.16 [IQR: -0.28 - -0.074] range: -0.58 - 0.34	0.36 [IQR: 0.2 - 0.45] range: 0.024 - 0.48	-0.061 [IQR: -0.24 - 0.35] range: -0.42 - 0.53	p < 0.001	η² = 0.38
GSE99420	FGFR2B LIGAND BINDING AND ACTIVATION	0.23 [IQR: -0.068 - 0.43] range: -0.14 - 0.65	-0.11 [IQR: -0.36 - 0.07] range: -0.62 - 0.68	0.19 [IQR: 0.17 - 0.22] range: 0.16 - 0.24	0.12 [IQR: -0.026 - 0.36] range: -0.38 - 0.44	p = 0.0054	η² = 0.2
GSE99420	GAP JUNCTION ASSEMBLY	-0.12 [IQR: -0.16 - -0.038] range: -0.18 - 0.036	-0.066 [IQR: -0.14 - 0.014] range: -0.34 - 0.19	0.023 [IQR: 0.0088 - 0.1] range: -0.12 - 0.25	0.13 [IQR: 0.043 - 0.28] range: -0.4 - 0.43	p = 0.002	η² = 0.23
GSE99420	TRANSPORT OF CONNEXONS TO THE PLASMA MEMBRANE	-0.18 [IQR: -0.21 - -0.061] range: -0.34 - 0.031	-0.079 [IQR: -0.18 - 0.022] range: -0.38 - 0.32	-0.016 [IQR: -0.24 - 0.033] range: -0.34 - 0.28	0.26 [IQR: 0.13 - 0.35] range: -0.46 - 0.44	p < 0.001	η² = 0.26
GSE99420	GAP JUNCTION DEGRADATION	0.12 [IQR: 0.046 - 0.19] range: -0.36 - 0.39	-0.17 [IQR: -0.28 - 0.06] range: -0.59 - 0.4	0.21 [IQR: 0.11 - 0.23] range: -0.33 - 0.27	0.067 [IQR: -0.12 - 0.28] range: -0.3 - 0.4	p = 0.016	η² = 0.17
GSE99420	PRE NOTCH PROCESSING IN THE ENDOPLASMIC RETICULUM	0.38 [IQR: 0.091 - 0.55] range: -0.49 - 0.65	-0.17 [IQR: -0.35 - 0.014] range: -0.59 - 0.61	0.37 [IQR: 0.37 - 0.44] range: 0.28 - 0.63	-0.13 [IQR: -0.34 - 0.085] range: -0.65 - 0.47	p < 0.001	η² = 0.26
GSE99420	PRE NOTCH PROCESSING IN GOLGI	0.051 [IQR: 0.0052 - 0.29] range: -0.044 - 0.35	-0.12 [IQR: -0.26 - 0.026] range: -0.42 - 0.37	0.36 [IQR: -0.026 - 0.41] range: -0.18 - 0.43	0.099 [IQR: -0.002 - 0.23] range: -0.37 - 0.39	p = 0.0022	η² = 0.23
GSE99420	SNRNP ASSEMBLY	-0.31 [IQR: -0.32 - -0.27] range: -0.58 - -0.18	0.11 [IQR: -0.066 - 0.28] range: -0.48 - 0.54	-0.39 [IQR: -0.41 - 0.1] range: -0.48 - 0.18	0.036 [IQR: -0.25 - 0.28] range: -0.54 - 0.54	p = 0.0019	η² = 0.23
GSE99420	SYNTHESIS OF BILE ACIDS AND BILE SALTS	0.19 [IQR: 0.029 - 0.24] range: -0.036 - 0.49	-0.12 [IQR: -0.2 - 0.025] range: -0.41 - 0.34	0.26 [IQR: 0.097 - 0.3] range: -0.32 - 0.38	0.053 [IQR: -0.18 - 0.22] range: -0.48 - 0.44	p = 0.011	η² = 0.18
GSE99420	DIGESTION OF DIETARY LIPID	0.25 [IQR: 0.019 - 0.36] range: -0.025 - 0.49	-0.11 [IQR: -0.4 - 0.12] range: -0.71 - 0.48	0.33 [IQR: 0.29 - 0.47] range: 0.15 - 0.52	0.066 [IQR: -0.38 - 0.46] range: -0.73 - 0.57	p = 0.029	η² = 0.15
GSE99420	ANDROGEN BIOSYNTHESIS	-0.049 [IQR: -0.19 - 0.011] range: -0.36 - 0.13	-0.09 [IQR: -0.27 - 0.054] range: -0.59 - 0.41	0.27 [IQR: 0.22 - 0.35] range: -0.05 - 0.41	0.31 [IQR: 0.23 - 0.37] range: -0.31 - 0.56	p < 0.001	η² = 0.39
GSE99420	ESTROGEN BIOSYNTHESIS	0.23 [IQR: 0.16 - 0.41] range: -0.053 - 0.42	-0.16 [IQR: -0.43 - 0.21] range: -0.72 - 0.44	0.36 [IQR: 0.35 - 0.5] range: -0.04 - 0.77	0.056 [IQR: -0.3 - 0.28] range: -0.65 - 0.62	p = 0.0055	η² = 0.2
GSE99420	SYNTHESIS OF BILE ACIDS AND BILE SALTS VIA 7ALPHA HYDROXYCHOLESTEROL	0.17 [IQR: 0.019 - 0.34] range: -0.24 - 0.45	-0.13 [IQR: -0.27 - -0.029] range: -0.43 - 0.26	0.32 [IQR: 0.23 - 0.39] range: -0.26 - 0.42	0.14 [IQR: -0.012 - 0.31] range: -0.55 - 0.45	p < 0.001	η² = 0.27
GSE99420	SYNTHESIS OF BILE ACIDS AND BILE SALTS VIA 24 HYDROXYCHOLESTEROL	0.0052 [IQR: -0.046 - 0.17] range: -0.18 - 0.33	-0.12 [IQR: -0.31 - 0.15] range: -0.56 - 0.49	0.37 [IQR: 0.31 - 0.46] range: -0.38 - 0.63	0.22 [IQR: -0.036 - 0.33] range: -0.64 - 0.57	p = 0.012	η² = 0.18
GSE99420	MINERALOCORTICOID BIOSYNTHESIS	0.027 [IQR: -0.078 - 0.3] range: -0.39 - 0.43	-0.11 [IQR: -0.27 - 0.11] range: -0.46 - 0.48	0.37 [IQR: 0.32 - 0.5] range: 0.26 - 0.61	0.051 [IQR: -0.13 - 0.19] range: -0.64 - 0.54	p = 0.011	η² = 0.18
GSE99420	GLUCOCORTICOID BIOSYNTHESIS	-0.15 [IQR: -0.26 - 0.16] range: -0.44 - 0.35	-0.15 [IQR: -0.35 - -0.073] range: -0.63 - 0.35	0.35 [IQR: 0.34 - 0.39] range: 0.19 - 0.51	0.29 [IQR: 0.12 - 0.43] range: -0.027 - 0.61	p < 0.001	η² = 0.51
GSE99420	BILE ACID AND BILE SALT METABOLISM	0.057 [IQR: -0.0068 - 0.14] range: -0.15 - 0.42	-0.09 [IQR: -0.21 - 0.0026] range: -0.42 - 0.37	0.24 [IQR: 0.15 - 0.35] range: -0.22 - 0.45	0.091 [IQR: -0.12 - 0.23] range: -0.45 - 0.39	p = 0.021	η² = 0.16
GSE99420	SIGNALING BY VEGF	9e-04 [IQR: -0.035 - 0.17] range: -0.21 - 0.24	-0.082 [IQR: -0.16 - 0.066] range: -0.34 - 0.25	0.23 [IQR: 0.14 - 0.25] range: 0.049 - 0.32	-0.038 [IQR: -0.15 - 0.093] range: -0.38 - 0.27	p = 0.03	η² = 0.15
GSE99420	VEGF LIGAND RECEPTOR INTERACTIONS	0.19 [IQR: -0.14 - 0.58] range: -0.53 - 0.6	-0.33 [IQR: -0.53 - -0.02] range: -0.71 - 0.71	0.62 [IQR: 0.35 - 0.69] range: 0.18 - 0.7	0.043 [IQR: -0.25 - 0.25] range: -0.66 - 0.68	p < 0.001	η² = 0.28
GSE99420	METABOLISM OF STEROID HORMONES	0.027 [IQR: -0.068 - 0.12] range: -0.32 - 0.21	-0.13 [IQR: -0.21 - -0.056] range: -0.41 - 0.18	0.18 [IQR: 0.095 - 0.29] range: 0.088 - 0.4	0.17 [IQR: 0.11 - 0.29] range: -0.059 - 0.44	p < 0.001	η² = 0.52
GSE99420	PREGNENOLONE BIOSYNTHESIS	-0.09 [IQR: -0.17 - 0.039] range: -0.37 - 0.17	-0.098 [IQR: -0.2 - 0.19] range: -0.48 - 0.35	-0.11 [IQR: -0.32 - 0.091] range: -0.35 - 0.29	0.18 [IQR: 0.074 - 0.28] range: -0.42 - 0.61	p = 0.016	η² = 0.17
GSE99420	BETA CATENIN PHOSPHORYLATION CASCADE	-0.27 [IQR: -0.31 - -0.18] range: -0.47 - 0.14	0.14 [IQR: -0.0069 - 0.27] range: -0.47 - 0.55	-0.12 [IQR: -0.14 - -0.12] range: -0.39 - -0.11	-0.042 [IQR: -0.14 - 0.067] range: -0.44 - 0.21	p = 0.0033	η² = 0.22
GSE99420	GRB2 EVENTS IN ERBB2 SIGNALING	0.29 [IQR: -0.01 - 0.38] range: -0.34 - 0.44	-0.079 [IQR: -0.19 - 0.081] range: -0.49 - 0.45	0.39 [IQR: 0.33 - 0.42] range: 0.0062 - 0.44	-0.21 [IQR: -0.35 - 0.072] range: -0.44 - 0.36	p = 0.0019	η² = 0.23
GSE99420	PI3K EVENTS IN ERBB2 SIGNALING	0.37 [IQR: 0.15 - 0.44] range: -0.45 - 0.51	-0.18 [IQR: -0.26 - 0.073] range: -0.55 - 0.28	0.35 [IQR: 0.35 - 0.41] range: -0.15 - 0.5	-0.062 [IQR: -0.3 - 0.2] range: -0.49 - 0.33	p = 0.0014	η² = 0.24
GSE99420	METABOLISM OF FOLATE AND PTERINES	0.063 [IQR: -0.023 - 0.16] range: -0.23 - 0.24	-0.085 [IQR: -0.28 - 0.03] range: -0.47 - 0.25	0.17 [IQR: 0.12 - 0.2] range: 0.066 - 0.23	0.049 [IQR: -0.069 - 0.2] range: -0.38 - 0.42	p = 0.01	η² = 0.18
GSE99420	COENZYME A BIOSYNTHESIS	-0.22 [IQR: -0.47 - -0.13] range: -0.6 - 0.034	0.22 [IQR: -0.0017 - 0.37] range: -0.63 - 0.63	-0.044 [IQR: -0.14 - -0.018] range: -0.46 - 0.17	-0.19 [IQR: -0.38 - 0.2] range: -0.56 - 0.6	p = 0.021	η² = 0.16
GSE99420	VITAMIN B1 THIAMIN METABOLISM	0.078 [IQR: -0.039 - 0.11] range: -0.052 - 0.45	-0.28 [IQR: -0.46 - -0.014] range: -0.59 - 0.53	0.42 [IQR: 0.26 - 0.55] range: 0.088 - 0.72	0.2 [IQR: 0.0056 - 0.36] range: -0.57 - 0.53	p < 0.001	η² = 0.32
GSE99420	VITAMIN C ASCORBATE METABOLISM	-0.062 [IQR: -0.28 - 0.13] range: -0.58 - 0.18	-0.24 [IQR: -0.42 - -0.043] range: -0.77 - 0.29	0.29 [IQR: 0.26 - 0.39] range: 0.066 - 0.63	0.29 [IQR: 0.072 - 0.45] range: -0.24 - 0.53	p < 0.001	η² = 0.48
GSE99420	VITAMIN B2 RIBOFLAVIN METABOLISM	-0.65 [IQR: -0.69 - -0.37] range: -0.72 - 0.21	0.064 [IQR: -0.24 - 0.28] range: -0.61 - 0.73	-0.033 [IQR: -0.46 - 0.13] range: -0.64 - 0.4	0.08 [IQR: -0.23 - 0.38] range: -0.5 - 0.63	p = 0.0049	η² = 0.2
GSE99420	METABOLISM OF WATER SOLUBLE VITAMINS AND COFACTORS	-0.039 [IQR: -0.15 - -0.019] range: -0.27 - 0.055	-0.076 [IQR: -0.12 - -0.0014] range: -0.2 - 0.25	0.059 [IQR: 0.041 - 0.19] range: 0.008 - 0.19	0.08 [IQR: 0.0097 - 0.16] range: -0.19 - 0.32	p < 0.001	η² = 0.29
GSE99420	METABOLISM OF VITAMINS AND COFACTORS	0.0041 [IQR: -0.0087 - 0.016] range: -0.14 - 0.084	-0.073 [IQR: -0.14 - -0.04] range: -0.18 - 0.14	0.22 [IQR: 0.22 - 0.25] range: 0.037 - 0.28	0.061 [IQR: -0.028 - 0.18] range: -0.13 - 0.28	p < 0.001	η² = 0.47
GSE99420	A TETRASACCHARIDE LINKER SEQUENCE IS REQUIRED FOR GAG SYNTHESIS	0.46 [IQR: 0.053 - 0.54] range: -0.22 - 0.61	-0.19 [IQR: -0.34 - -0.0057] range: -0.52 - 0.25	0.26 [IQR: 0.2 - 0.44] range: -0.18 - 0.57	-0.0041 [IQR: -0.13 - 0.24] range: -0.41 - 0.4	p < 0.001	η² = 0.37
GSE99420	SIGNALING BY NOTCH1	0.15 [IQR: 0.1 - 0.22] range: -0.28 - 0.36	-0.078 [IQR: -0.13 - -0.019] range: -0.3 - 0.079	0.054 [IQR: 0.042 - 0.1] range: -0.086 - 0.19	0.055 [IQR: -0.12 - 0.13] range: -0.23 - 0.24	p < 0.001	η² = 0.26
GSE99420	SIGNALING BY NOTCH2	0.18 [IQR: 0.13 - 0.28] range: -0.094 - 0.42	-0.1 [IQR: -0.19 - -0.0033] range: -0.37 - 0.17	0.13 [IQR: 0.047 - 0.16] range: 0.015 - 0.17	0.08 [IQR: -0.11 - 0.13] range: -0.32 - 0.32	p < 0.001	η² = 0.31
GSE99420	PI3K AKT ACTIVATION	0.23 [IQR: 0.22 - 0.4] range: -0.49 - 0.54	-0.16 [IQR: -0.32 - 0.062] range: -0.6 - 0.32	0.24 [IQR: 0.12 - 0.44] range: -0.43 - 0.63	0.00045 [IQR: -0.08 - 0.24] range: -0.54 - 0.45	p = 0.0078	η² = 0.19
GSE99420	VITAMIN B5 PANTOTHENATE METABOLISM	-0.37 [IQR: -0.4 - -0.2] range: -0.42 - 0.041	0.049 [IQR: -0.056 - 0.2] range: -0.29 - 0.38	-0.026 [IQR: -0.15 - 0.2] range: -0.33 - 0.27	-0.063 [IQR: -0.27 - 0.13] range: -0.41 - 0.44	p = 0.003	η² = 0.22
GSE99420	NEGATIVE REGULATION OF THE PI3K AKT NETWORK	0.032 [IQR: -0.0023 - 0.12] range: -0.17 - 0.29	-0.082 [IQR: -0.14 - 0.074] range: -0.25 - 0.21	0.16 [IQR: 0.096 - 0.23] range: 0.035 - 0.33	0.031 [IQR: -0.11 - 0.12] range: -0.39 - 0.29	p = 0.012	η² = 0.18
GSE99420	SIGNALING BY BMP	0.42 [IQR: 0.39 - 0.48] range: -0.32 - 0.51	-0.25 [IQR: -0.33 - -0.035] range: -0.51 - 0.13	0.22 [IQR: 0.2 - 0.54] range: 0.2 - 0.58	0.051 [IQR: -0.18 - 0.21] range: -0.33 - 0.38	p < 0.001	η² = 0.49
GSE99420	G PROTEIN ACTIVATION	0.39 [IQR: 0.096 - 0.46] range: -0.12 - 0.54	-0.16 [IQR: -0.29 - -0.043] range: -0.45 - 0.35	0.11 [IQR: 0.052 - 0.13] range: -0.036 - 0.39	0.094 [IQR: -0.27 - 0.24] range: -0.37 - 0.39	p < 0.001	η² = 0.31
GSE99420	METABOLISM OF NITRIC OXIDE NOS3 ACTIVATION AND REGULATION	-0.03 [IQR: -0.21 - 0.087] range: -0.37 - 0.15	-0.1 [IQR: -0.32 - 0.033] range: -0.44 - 0.5	0.067 [IQR: 0.058 - 0.21] range: -0.12 - 0.4	0.17 [IQR: 0.0043 - 0.29] range: -0.27 - 0.45	p = 0.0071	η² = 0.19
GSE99420	ASSEMBLY OF COLLAGEN FIBRILS AND OTHER MULTIMERIC STRUCTURES	0.42 [IQR: 0.33 - 0.45] range: -0.31 - 0.47	-0.19 [IQR: -0.31 - -0.025] range: -0.52 - 0.37	0.46 [IQR: 0.39 - 0.5] range: 0.1 - 0.53	-0.025 [IQR: -0.28 - 0.17] range: -0.44 - 0.46	p < 0.001	η² = 0.42
GSE99420	METABOLISM OF ANGIOTENSINOGEN TO ANGIOTENSINS	0.11 [IQR: -0.13 - 0.16] range: -0.35 - 0.17	-0.089 [IQR: -0.29 - 0.079] range: -0.55 - 0.48	0.52 [IQR: 0.19 - 0.53] range: -0.18 - 0.56	0.046 [IQR: -0.18 - 0.22] range: -0.42 - 0.59	p = 0.019	η² = 0.16
GSE99420	KERATAN SULFATE BIOSYNTHESIS	0.21 [IQR: 0.045 - 0.22] range: -0.12 - 0.25	-0.05 [IQR: -0.17 - 0.033] range: -0.38 - 0.16	0.26 [IQR: 0.24 - 0.27] range: -0.1 - 0.29	0.028 [IQR: -0.13 - 0.16] range: -0.42 - 0.19	p = 0.0017	η² = 0.24
GSE99420	KERATAN SULFATE DEGRADATION	0.44 [IQR: 0.33 - 0.57] range: -0.14 - 0.64	-0.25 [IQR: -0.36 - -0.03] range: -0.62 - 0.41	0.49 [IQR: 0.36 - 0.54] range: -0.27 - 0.54	0.038 [IQR: -0.21 - 0.17] range: -0.44 - 0.6	p < 0.001	η² = 0.39
GSE99420	CHONDROITIN SULFATE BIOSYNTHESIS	0.18 [IQR: 0.051 - 0.44] range: -0.23 - 0.51	-0.18 [IQR: -0.35 - -0.03] range: -0.58 - 0.28	0.28 [IQR: 0.1 - 0.34] range: -0.11 - 0.52	0.12 [IQR: -0.19 - 0.28] range: -0.24 - 0.47	p < 0.001	η² = 0.32
GSE99420	DERMATAN SULFATE BIOSYNTHESIS	0.57 [IQR: 0.1 - 0.6] range: -0.46 - 0.77	-0.22 [IQR: -0.36 - -0.037] range: -0.63 - 0.72	0.28 [IQR: 0.077 - 0.3] range: -0.6 - 0.45	0.013 [IQR: -0.14 - 0.15] range: -0.4 - 0.35	p < 0.001	η² = 0.26
GSE99420	HS GAG BIOSYNTHESIS	0.3 [IQR: 0.18 - 0.48] range: 0.075 - 0.52	-0.19 [IQR: -0.35 - -0.12] range: -0.46 - 0.17	0.39 [IQR: 0.39 - 0.43] range: -0.069 - 0.45	0.16 [IQR: -0.14 - 0.25] range: -0.29 - 0.34	p < 0.001	η² = 0.57
GSE99420	HS GAG DEGRADATION	0.34 [IQR: 0.26 - 0.45] range: 0.059 - 0.62	-0.26 [IQR: -0.38 - -0.053] range: -0.55 - 0.23	0.42 [IQR: 0.27 - 0.43] range: 0.12 - 0.58	0.1 [IQR: -0.24 - 0.21] range: -0.44 - 0.4	p < 0.001	η² = 0.49
GSE99420	CS DS DEGRADATION	0.44 [IQR: 0.051 - 0.54] range: -0.046 - 0.68	-0.13 [IQR: -0.36 - 0.056] range: -0.55 - 0.43	0.14 [IQR: 0.12 - 0.19] range: -0.096 - 0.41	-0.029 [IQR: -0.11 - 0.15] range: -0.49 - 0.42	p < 0.001	η² = 0.26
GSE99420	CELL SURFACE INTERACTIONS AT THE VASCULAR WALL	-0.024 [IQR: -0.097 - 0.2] range: -0.16 - 0.34	-0.037 [IQR: -0.25 - 0.093] range: -0.4 - 0.22	0.29 [IQR: 0.26 - 0.33] range: 0.22 - 0.47	0.02 [IQR: -0.15 - 0.14] range: -0.42 - 0.41	p = 0.0012	η² = 0.24
GSE99420	YAP1 AND WWTR1 TAZ STIMULATED GENE EXPRESSION	0.27 [IQR: 0.23 - 0.37] range: -0.28 - 0.53	-0.19 [IQR: -0.3 - -0.036] range: -0.46 - 0.29	0.31 [IQR: 0.21 - 0.48] range: -0.26 - 0.58	0.068 [IQR: -0.18 - 0.16] range: -0.43 - 0.35	p < 0.001	η² = 0.3
GSE99420	ENOS ACTIVATION	0.089 [IQR: -0.13 - 0.18] range: -0.37 - 0.24	-0.13 [IQR: -0.32 - 0.046] range: -0.55 - 0.58	0.2 [IQR: 0.14 - 0.29] range: -0.3 - 0.48	0.16 [IQR: -0.027 - 0.27] range: -0.41 - 0.44	p = 0.014	η² = 0.17
GSE99420	ALPHA LINOLENIC OMEGA3 AND LINOLEIC OMEGA6 ACID METABOLISM	0.22 [IQR: 0.1 - 0.27] range: -0.28 - 0.46	-0.3 [IQR: -0.44 - 0.1] range: -0.75 - 0.39	0.27 [IQR: 0.26 - 0.39] range: 0.16 - 0.42	0.23 [IQR: 0.034 - 0.34] range: -0.52 - 0.56	p < 0.001	η² = 0.35
GSE99420	LINOLEIC ACID LA METABOLISM	0.3 [IQR: 0.06 - 0.42] range: -0.028 - 0.48	-0.29 [IQR: -0.5 - -0.0048] range: -0.73 - 0.46	0.38 [IQR: 0.34 - 0.39] range: 0.18 - 0.43	0.25 [IQR: 0.12 - 0.4] range: -0.53 - 0.59	p < 0.001	η² = 0.39
GSE99420	METABOLISM OF AMINE DERIVED HORMONES	0.27 [IQR: -0.0024 - 0.38] range: -0.085 - 0.43	-0.037 [IQR: -0.25 - 0.11] range: -0.39 - 0.41	0.37 [IQR: 0.35 - 0.37] range: -0.024 - 0.43	-0.11 [IQR: -0.27 - 0.083] range: -0.44 - 0.3	p < 0.001	η² = 0.26
GSE99420	PEPTIDE HORMONE BIOSYNTHESIS	0.095 [IQR: -0.076 - 0.19] range: -0.23 - 0.35	-0.12 [IQR: -0.25 - 0.083] range: -0.66 - 0.39	0.36 [IQR: 0.3 - 0.4] range: -0.12 - 0.5	-0.015 [IQR: -0.1 - 0.19] range: -0.28 - 0.62	p = 0.007	η² = 0.19
GSE99420	THYROXINE BIOSYNTHESIS	0.042 [IQR: -0.09 - 0.2] range: -0.33 - 0.46	-0.067 [IQR: -0.3 - 0.17] range: -0.51 - 0.46	0.31 [IQR: 0.24 - 0.6] range: 0.14 - 0.64	-0.092 [IQR: -0.22 - 0.12] range: -0.43 - 0.31	p = 0.0055	η² = 0.2
GSE99420	GLUTAMATE NEUROTRANSMITTER RELEASE CYCLE	0.26 [IQR: 0.21 - 0.35] range: -0.17 - 0.44	-0.11 [IQR: -0.31 - 0.073] range: -0.49 - 0.37	-0.1 [IQR: -0.25 - -0.028] range: -0.26 - 0.18	0.1 [IQR: 0.027 - 0.26] range: -0.26 - 0.29	p < 0.001	η² = 0.26
GSE99420	REGULATION OF GENE EXPRESSION IN LATE STAGE BRANCHING MORPHOGENESIS PANCREATIC BUD PRECURSOR CELLS	0.28 [IQR: 0.19 - 0.36] range: -0.28 - 0.48	-0.16 [IQR: -0.3 - -0.0023] range: -0.44 - 0.37	0.3 [IQR: 0.29 - 0.32] range: -0.24 - 0.49	-0.026 [IQR: -0.15 - 0.074] range: -0.37 - 0.26	p < 0.001	η² = 0.3
GSE99420	REGULATION OF GENE EXPRESSION IN BETA CELLS	0.33 [IQR: 0.28 - 0.46] range: -0.032 - 0.52	-0.19 [IQR: -0.27 - 0.014] range: -0.46 - 0.25	0.6 [IQR: 0.56 - 0.63] range: -0.14 - 0.63	-0.047 [IQR: -0.11 - 0.067] range: -0.35 - 0.27	p < 0.001	η² = 0.52
GSE99420	REGULATION OF GENE EXPRESSION IN EARLY PANCREATIC PRECURSOR CELLS	0.29 [IQR: 0.19 - 0.38] range: -0.28 - 0.79	-0.24 [IQR: -0.43 - -0.1] range: -0.66 - 0.39	0.54 [IQR: 0.49 - 0.57] range: -0.037 - 0.6	0.13 [IQR: -0.14 - 0.35] range: -0.32 - 0.61	p < 0.001	η² = 0.41
GSE99420	BASIGIN INTERACTIONS	-0.094 [IQR: -0.19 - 0.069] range: -0.27 - 0.25	-0.045 [IQR: -0.21 - -0.014] range: -0.42 - 0.27	0.28 [IQR: 0.073 - 0.29] range: 0.006 - 0.36	0.12 [IQR: -0.12 - 0.19] range: -0.4 - 0.39	p = 0.024	η² = 0.15
GSE99420	TIE2 SIGNALING	0.21 [IQR: 0.15 - 0.22] range: -0.36 - 0.37	-0.099 [IQR: -0.19 - 0.068] range: -0.35 - 0.4	0.46 [IQR: 0.27 - 0.47] range: 0.14 - 0.54	-0.2 [IQR: -0.25 - 0.052] range: -0.48 - 0.51	p < 0.001	η² = 0.26
GSE99420	BIOLOGICAL OXIDATIONS	0.064 [IQR: -0.039 - 0.16] range: -0.22 - 0.25	-0.098 [IQR: -0.18 - 0.0049] range: -0.25 - 0.24	0.22 [IQR: 0.19 - 0.26] range: -0.094 - 0.31	-0.015 [IQR: -0.084 - 0.18] range: -0.21 - 0.35	p = 0.0043	η² = 0.21
GSE99420	ENDOGENOUS STEROLS	0.041 [IQR: -0.02 - 0.17] range: -0.22 - 0.3	-0.14 [IQR: -0.21 - -0.0078] range: -0.46 - 0.36	0.18 [IQR: -0.022 - 0.33] range: -0.17 - 0.39	0.13 [IQR: 0.0076 - 0.36] range: -0.42 - 0.53	p = 0.018	η² = 0.16
GSE99420	XENOBIOTICS	0.25 [IQR: -0.099 - 0.26] range: -0.22 - 0.27	-0.0082 [IQR: -0.15 - 0.13] range: -0.36 - 0.33	0.22 [IQR: 0.2 - 0.39] range: -0.14 - 0.39	-0.11 [IQR: -0.23 - 0.024] range: -0.34 - 0.32	p = 0.023	η² = 0.16
GSE99420	NOTCH1 INTRACELLULAR DOMAIN REGULATES TRANSCRIPTION	0.18 [IQR: 0.12 - 0.26] range: -0.25 - 0.3	-0.11 [IQR: -0.19 - -0.025] range: -0.31 - 0.18	0.075 [IQR: 0.00071 - 0.23] range: -0.23 - 0.26	0.094 [IQR: -0.11 - 0.16] range: -0.24 - 0.27	p < 0.001	η² = 0.28
GSE99420	DOPAMINE NEUROTRANSMITTER RELEASE CYCLE	0.16 [IQR: 0.072 - 0.37] range: 0.023 - 0.53	-0.06 [IQR: -0.26 - 0.027] range: -0.39 - 0.18	-0.21 [IQR: -0.23 - -0.06] range: -0.26 - 0.01	0.087 [IQR: -0.067 - 0.17] range: -0.23 - 0.36	p < 0.001	η² = 0.34
GSE99420	MOLECULES ASSOCIATED WITH ELASTIC FIBRES	0.5 [IQR: 0.47 - 0.55] range: -0.026 - 0.63	-0.31 [IQR: -0.4 - -0.11] range: -0.61 - 0.4	0.48 [IQR: 0.12 - 0.56] range: -0.11 - 0.61	0.032 [IQR: -0.27 - 0.27] range: -0.4 - 0.57	p < 0.001	η² = 0.43
GSE99420	MHC CLASS II ANTIGEN PRESENTATION	-0.12 [IQR: -0.14 - -0.1] range: -0.27 - -0.022	0.007 [IQR: -0.066 - 0.1] range: -0.28 - 0.29	-0.063 [IQR: -0.088 - 0.018] range: -0.19 - 0.26	0.021 [IQR: -0.023 - 0.12] range: -0.21 - 0.2	p = 0.033	η² = 0.14
GSE99420	SYNTHESIS OF 16 20 HYDROXYEICOSATETRAENOIC ACIDS HETE	-0.44 [IQR: -0.47 - -0.17] range: -0.65 - 0.22	0.22 [IQR: -0.12 - 0.37] range: -0.6 - 0.59	-0.098 [IQR: -0.15 - -0.05] range: -0.17 - 0.089	-0.11 [IQR: -0.29 - 0.0011] range: -0.5 - 0.54	p = 0.0077	η² = 0.19
GSE99420	HYALURONAN METABOLISM	-0.023 [IQR: -0.19 - 0.12] range: -0.3 - 0.25	-0.12 [IQR: -0.21 - 0.075] range: -0.47 - 0.36	0.2 [IQR: 0.15 - 0.33] range: 0.11 - 0.6	0.18 [IQR: -0.088 - 0.24] range: -0.47 - 0.44	p = 0.0054	η² = 0.2
GSE99420	TRANSCRIPTIONAL ACTIVATION OF MITOCHONDRIAL BIOGENESIS	-0.16 [IQR: -0.19 - -0.12] range: -0.22 - 0.18	0.074 [IQR: -0.01 - 0.16] range: -0.27 - 0.26	-0.14 [IQR: -0.19 - -0.14] range: -0.21 - 0.00036	-0.051 [IQR: -0.15 - 0.13] range: -0.28 - 0.32	p = 0.0059	η² = 0.2
GSE99420	INTEGRIN CELL SURFACE INTERACTIONS	0.41 [IQR: 0.28 - 0.45] range: -0.31 - 0.55	-0.19 [IQR: -0.35 - -0.022] range: -0.55 - 0.34	0.48 [IQR: 0.38 - 0.51] range: 0.17 - 0.57	0.094 [IQR: -0.3 - 0.22] range: -0.39 - 0.48	p < 0.001	η² = 0.4
GSE99420	HYALURONAN UPTAKE AND DEGRADATION	-0.15 [IQR: -0.27 - 0.089] range: -0.43 - 0.34	-0.045 [IQR: -0.3 - 0.1] range: -0.59 - 0.37	0.25 [IQR: 0.21 - 0.26] range: 0.19 - 0.55	0.092 [IQR: -0.026 - 0.26] range: -0.46 - 0.38	p = 0.012	η² = 0.18
GSE99420	ABACAVIR TRANSMEMBRANE TRANSPORT	0.35 [IQR: 0.062 - 0.56] range: -0.54 - 0.68	-0.39 [IQR: -0.49 - 0.094] range: -0.7 - 0.7	0.5 [IQR: 0.27 - 0.59] range: 0.14 - 0.65	0.019 [IQR: -0.19 - 0.44] range: -0.6 - 0.81	p = 0.0014	η² = 0.24
GSE99420	SYNTHESIS OF PROSTAGLANDINS PG AND THROMBOXANES TX	0.22 [IQR: -0.017 - 0.28] range: -0.27 - 0.41	-0.22 [IQR: -0.37 - 0.011] range: -0.6 - 0.54	0.15 [IQR: 0.15 - 0.35] range: -0.13 - 0.49	0.092 [IQR: -0.1 - 0.36] range: -0.33 - 0.55	p = 0.0086	η² = 0.19
GSE99420	SCAVENGING OF HEME FROM PLASMA	0.089 [IQR: -0.13 - 0.26] range: -0.49 - 0.54	-0.17 [IQR: -0.42 - 0.023] range: -0.6 - 0.57	0.65 [IQR: 0.5 - 0.74] range: -0.028 - 0.78	0.04 [IQR: -0.24 - 0.31] range: -0.53 - 0.52	p < 0.001	η² = 0.26
GSE99420	BINDING AND UPTAKE OF LIGANDS BY SCAVENGER RECEPTORS	0.1 [IQR: 0.001 - 0.35] range: -0.21 - 0.45	-0.2 [IQR: -0.34 - -0.011] range: -0.55 - 0.3	0.43 [IQR: 0.42 - 0.56] range: 0.14 - 0.63	0.13 [IQR: -0.081 - 0.3] range: -0.47 - 0.51	p < 0.001	η² = 0.38
GSE99420	EGFR TRANSACTIVATION BY GASTRIN	0.37 [IQR: 0.12 - 0.44] range: -0.34 - 0.49	-0.16 [IQR: -0.34 - 0.17] range: -0.51 - 0.42	0.37 [IQR: 0.2 - 0.41] range: 0.17 - 0.59	-0.017 [IQR: -0.21 - 0.23] range: -0.59 - 0.52	p = 0.0041	η² = 0.21
GSE99420	VISUAL PHOTOTRANSDUCTION	0.096 [IQR: 0.09 - 0.2] range: 0.024 - 0.38	-0.12 [IQR: -0.21 - -0.042] range: -0.3 - 0.15	0.26 [IQR: 0.1 - 0.31] range: 0.015 - 0.46	0.044 [IQR: -0.1 - 0.16] range: -0.23 - 0.35	p < 0.001	η² = 0.41
GSE99420	NOTCH2 INTRACELLULAR DOMAIN REGULATES TRANSCRIPTION	0.28 [IQR: 0.23 - 0.34] range: 0.21 - 0.57	-0.21 [IQR: -0.36 - -0.098] range: -0.59 - 0.52	0.36 [IQR: 0.18 - 0.37] range: 0.16 - 0.38	0.061 [IQR: -0.09 - 0.31] range: -0.54 - 0.6	p < 0.001	η² = 0.41
GSE99420	MUCOPOLYSACCHARIDOSES	0.27 [IQR: 0.14 - 0.48] range: 0.012 - 0.74	-0.14 [IQR: -0.39 - 0.055] range: -0.66 - 0.64	0.52 [IQR: 0.17 - 0.54] range: 0.16 - 0.56	-0.085 [IQR: -0.38 - 0.22] range: -0.59 - 0.64	p = 0.0015	η² = 0.24
GSE99420	ANCHORING FIBRIL FORMATION	0.29 [IQR: 0.17 - 0.39] range: -0.074 - 0.57	-0.19 [IQR: -0.31 - -0.028] range: -0.59 - 0.26	0.54 [IQR: 0.36 - 0.54] range: 0.12 - 0.6	-0.036 [IQR: -0.26 - 0.23] range: -0.54 - 0.69	p < 0.001	η² = 0.37
GSE99420	PI3K AKT SIGNALING IN CANCER	0.12 [IQR: 0.029 - 0.17] range: -0.29 - 0.19	-0.079 [IQR: -0.16 - 0.064] range: -0.27 - 0.27	0.24 [IQR: 0.13 - 0.26] range: 0.072 - 0.29	-0.0053 [IQR: -0.069 - 0.15] range: -0.38 - 0.25	p = 0.0086	η² = 0.19
GSE99420	CONSTITUTIVE SIGNALING BY ABERRANT PI3K IN CANCER	0.062 [IQR: 0.03 - 0.23] range: -0.26 - 0.25	-0.092 [IQR: -0.21 - 0.089] range: -0.32 - 0.26	0.29 [IQR: 0.22 - 0.3] range: 0.14 - 0.39	0.042 [IQR: -0.18 - 0.16] range: -0.43 - 0.27	p = 0.0017	η² = 0.24
GSE99420	CROSSLINKING OF COLLAGEN FIBRILS	0.36 [IQR: 0.31 - 0.45] range: -0.043 - 0.55	-0.17 [IQR: -0.37 - 0.0068] range: -0.63 - 0.5	0.47 [IQR: 0.091 - 0.54] range: -0.064 - 0.59	0.015 [IQR: -0.31 - 0.25] range: -0.52 - 0.52	p < 0.001	η² = 0.31
GSE99420	PHOSPHATE BOND HYDROLYSIS BY NUDT PROTEINS	-0.32 [IQR: -0.57 - -0.17] range: -0.82 - -0.12	0.057 [IQR: -0.3 - 0.37] range: -0.61 - 0.58	-0.2 [IQR: -0.46 - -0.049] range: -0.49 - 0.24	0.13 [IQR: -0.17 - 0.46] range: -0.37 - 0.58	p = 0.015	η² = 0.17
GSE99420	SIGNALING BY TYPE 1 INSULIN LIKE GROWTH FACTOR 1 RECEPTOR IGF1R	0.24 [IQR: 0.093 - 0.29] range: -0.15 - 0.34	-0.12 [IQR: -0.18 - -0.033] range: -0.35 - 0.12	0.23 [IQR: 0.21 - 0.31] range: 0.12 - 0.35	0.029 [IQR: -0.1 - 0.2] range: -0.38 - 0.34	p < 0.001	η² = 0.4
GSE99420	METABOLISM OF INGESTED SEMET SEC MESEC INTO H2SE	0.18 [IQR: 0.011 - 0.31] range: -0.25 - 0.55	-0.25 [IQR: -0.39 - 0.008] range: -0.75 - 0.19	0.51 [IQR: 0.4 - 0.56] range: 0.2 - 0.63	0.25 [IQR: -0.15 - 0.42] range: -0.5 - 0.55	p < 0.001	η² = 0.43
GSE99420	SHC RELATED EVENTS TRIGGERED BY IGF1R	0.34 [IQR: 0.21 - 0.41] range: -0.49 - 0.57	-0.089 [IQR: -0.27 - 0.16] range: -0.57 - 0.51	0.31 [IQR: 0.3 - 0.36] range: 0.2 - 0.49	-0.067 [IQR: -0.37 - 0.052] range: -0.68 - 0.23	p < 0.001	η² = 0.25
GSE99420	MASTL FACILITATES MITOTIC PROGRESSION	-0.37 [IQR: -0.39 - -0.35] range: -0.45 - 0.023	0.25 [IQR: -0.29 - 0.44] range: -0.54 - 0.58	-0.27 [IQR: -0.36 - -0.15] range: -0.52 - 0.064	0.034 [IQR: -0.25 - 0.37] range: -0.66 - 0.6	p = 0.013	η² = 0.17
GSE99420	SEPARATION OF SISTER CHROMATIDS	-0.1 [IQR: -0.31 - -0.092] range: -0.43 - -0.052	0.086 [IQR: -0.034 - 0.22] range: -0.4 - 0.42	-0.29 [IQR: -0.31 - 0.15] range: -0.42 - 0.17	-0.027 [IQR: -0.21 - 0.21] range: -0.44 - 0.41	p = 0.027	η² = 0.15
GSE99420	CYTOSOLIC IRON SULFUR CLUSTER ASSEMBLY	-0.32 [IQR: -0.46 - -0.26] range: -0.53 - 0.4	0.18 [IQR: -0.053 - 0.33] range: -0.48 - 0.61	-0.29 [IQR: -0.5 - 0.16] range: -0.54 - 0.16	-0.18 [IQR: -0.36 - 0.081] range: -0.64 - 0.63	p = 0.0058	η² = 0.2
GSE99420	REGULATION OF PLK1 ACTIVITY AT G2 M TRANSITION	-0.18 [IQR: -0.3 - -0.069] range: -0.34 - -0.016	0.13 [IQR: -0.069 - 0.29] range: -0.31 - 0.5	-0.2 [IQR: -0.36 - -0.18] range: -0.39 - -0.12	-0.1 [IQR: -0.22 - 0.12] range: -0.39 - 0.26	p < 0.001	η² = 0.29
GSE99420	SIGNALING BY LEPTIN	0.021 [IQR: -0.022 - 0.32] range: -0.52 - 0.43	-0.13 [IQR: -0.4 - 0.011] range: -0.55 - 0.42	0.43 [IQR: 0.1 - 0.44] range: 0.046 - 0.45	0.035 [IQR: -0.097 - 0.3] range: -0.71 - 0.6	p = 0.0099	η² = 0.18
GSE99420	SIGNALING BY NOTCH1 PEST DOMAIN MUTANTS IN CANCER	0.1 [IQR: 0.091 - 0.19] range: -0.24 - 0.36	-0.033 [IQR: -0.14 - 0.018] range: -0.32 - 0.13	0.065 [IQR: 0.029 - 0.11] range: 0.0048 - 0.15	0.039 [IQR: -0.046 - 0.15] range: -0.23 - 0.21	p = 0.0036	η² = 0.21
GSE99420	ACETYLCHOLINE NEUROTRANSMITTER RELEASE CYCLE	0.23 [IQR: 0.2 - 0.4] range: 0.057 - 0.52	-0.1 [IQR: -0.28 - 0.12] range: -0.47 - 0.43	-0.093 [IQR: -0.24 - -0.085] range: -0.25 - 0.013	0.072 [IQR: -0.1 - 0.15] range: -0.24 - 0.31	p < 0.001	η² = 0.29
GSE99420	SIGNALING BY NOTCH1 T 7 9 NOTCH1 M1580 K2555 TRANSLOCATION MUTANT	0.23 [IQR: -0.07 - 0.44] range: -0.52 - 0.62	-0.13 [IQR: -0.32 - -0.019] range: -0.63 - 0.46	0.39 [IQR: 0.21 - 0.47] range: 0.15 - 0.56	-0.06 [IQR: -0.14 - 0.19] range: -0.67 - 0.53	p = 0.0035	η² = 0.21
GSE99420	EPH EPHRIN SIGNALING	0.19 [IQR: -0.063 - 0.21] range: -0.14 - 0.23	-0.057 [IQR: -0.13 - -0.00049] range: -0.33 - 0.14	0.15 [IQR: -0.013 - 0.2] range: -0.094 - 0.27	-0.004 [IQR: -0.1 - 0.13] range: -0.25 - 0.29	p = 0.0081	η² = 0.19
GSE99420	POU5F1 OCT4 SOX2 NANOG REPRESS GENES RELATED TO DIFFERENTIATION	-0.0011 [IQR: -0.11 - 0.29] range: -0.22 - 0.63	-0.044 [IQR: -0.15 - 0.11] range: -0.53 - 0.29	0.37 [IQR: 0.2 - 0.48] range: 0.19 - 0.51	0.041 [IQR: -0.23 - 0.23] range: -0.48 - 0.36	p = 0.0062	η² = 0.2
GSE99420	POU5F1 OCT4 SOX2 NANOG ACTIVATE GENES RELATED TO PROLIFERATION	-0.22 [IQR: -0.4 - 0.21] range: -0.54 - 0.44	-0.16 [IQR: -0.33 - -0.023] range: -0.5 - 0.49	0.29 [IQR: -0.046 - 0.44] range: -0.23 - 0.64	0.16 [IQR: -0.12 - 0.57] range: -0.54 - 0.69	p = 0.0056	η² = 0.2
GSE99420	PEPTIDE HORMONE METABOLISM	0.068 [IQR: 0.0062 - 0.14] range: -0.02 - 0.24	-0.048 [IQR: -0.13 - 0.012] range: -0.26 - 0.19	0.081 [IQR: 0.07 - 0.29] range: -0.011 - 0.33	0.04 [IQR: -0.074 - 0.078] range: -0.26 - 0.15	p = 0.0011	η² = 0.25
GSE99420	NUCLEAR ENVELOPE NE REASSEMBLY	-0.19 [IQR: -0.23 - -0.14] range: -0.37 - -0.075	0.04 [IQR: -0.066 - 0.15] range: -0.41 - 0.31	-0.13 [IQR: -0.17 - 0.15] range: -0.35 - 0.27	0.085 [IQR: -0.098 - 0.2] range: -0.42 - 0.43	p = 0.036	η² = 0.14
GSE99420	LAMININ INTERACTIONS	0.28 [IQR: 0.24 - 0.48] range: -0.17 - 0.6	-0.24 [IQR: -0.37 - -0.1] range: -0.5 - 0.27	0.5 [IQR: 0.42 - 0.54] range: 0.28 - 0.61	-0.052 [IQR: -0.25 - 0.26] range: -0.51 - 0.61	p < 0.001	η² = 0.48
GSE99420	SYNDECAN INTERACTIONS	0.47 [IQR: 0.32 - 0.54] range: -0.015 - 0.6	-0.24 [IQR: -0.36 - -0.042] range: -0.58 - 0.27	0.61 [IQR: 0.36 - 0.61] range: -0.28 - 0.66	-0.028 [IQR: -0.3 - 0.17] range: -0.42 - 0.55	p < 0.001	η² = 0.45
GSE99420	NON INTEGRIN MEMBRANE ECM INTERACTIONS	0.43 [IQR: 0.29 - 0.5] range: -0.19 - 0.52	-0.21 [IQR: -0.36 - -0.13] range: -0.44 - 0.26	0.54 [IQR: 0.37 - 0.56] range: 0.072 - 0.58	-0.023 [IQR: -0.29 - 0.17] range: -0.44 - 0.52	p < 0.001	η² = 0.52
GSE99420	ECM PROTEOGLYCANS	0.46 [IQR: 0.41 - 0.51] range: -0.19 - 0.53	-0.27 [IQR: -0.36 - -0.089] range: -0.52 - 0.37	0.47 [IQR: 0.42 - 0.48] range: -0.011 - 0.53	0.017 [IQR: -0.29 - 0.27] range: -0.37 - 0.46	p < 0.001	η² = 0.47
GSE99420	SCAVENGING BY CLASS B RECEPTORS	0.13 [IQR: 0.0078 - 0.37] range: -0.22 - 0.7	-0.38 [IQR: -0.62 - -0.13] range: -0.86 - 0.24	0.59 [IQR: 0.44 - 0.73] range: 0.084 - 0.8	0.28 [IQR: -0.041 - 0.64] range: -0.35 - 0.74	p < 0.001	η² = 0.54
GSE99420	SCAVENGING BY CLASS A RECEPTORS	0.22 [IQR: 0.12 - 0.48] range: -0.17 - 0.52	-0.29 [IQR: -0.44 - -0.06] range: -0.52 - 0.28	0.57 [IQR: 0.49 - 0.6] range: 0.17 - 0.68	0.12 [IQR: -0.2 - 0.31] range: -0.53 - 0.63	p < 0.001	η² = 0.44
GSE99420	SUMO IS PROTEOLYTICALLY PROCESSED	-0.32 [IQR: -0.35 - -0.22] range: -0.47 - -0.1	0.15 [IQR: -0.024 - 0.51] range: -0.69 - 0.65	-0.16 [IQR: -0.65 - -0.088] range: -0.78 - 0.093	-0.13 [IQR: -0.48 - 0.16] range: -0.68 - 0.55	p = 0.0021	η² = 0.23
GSE99420	SUMOYLATION OF DNA DAMAGE RESPONSE AND REPAIR PROTEINS	-0.16 [IQR: -0.24 - -0.12] range: -0.37 - -0.067	0.11 [IQR: -0.034 - 0.26] range: -0.38 - 0.48	-0.076 [IQR: -0.4 - -0.022] range: -0.47 - 0.15	-0.048 [IQR: -0.24 - 0.16] range: -0.38 - 0.34	p = 0.0027	η² = 0.22
GSE99420	HATS ACETYLATE HISTONES	-0.29 [IQR: -0.34 - -0.049] range: -0.51 - 0.2	0.16 [IQR: -0.097 - 0.3] range: -0.33 - 0.48	-0.1 [IQR: -0.21 - 0.13] range: -0.47 - 0.29	-0.15 [IQR: -0.24 - 0.074] range: -0.47 - 0.31	p = 0.0084	η² = 0.19
GSE99420	PROCESSING AND ACTIVATION OF SUMO	-0.25 [IQR: -0.26 - -0.22] range: -0.33 - -0.19	0.19 [IQR: -0.14 - 0.34] range: -0.59 - 0.65	-0.17 [IQR: -0.61 - 0.038] range: -0.64 - 0.16	-0.078 [IQR: -0.37 - 0.22] range: -0.66 - 0.49	p = 0.011	η² = 0.18
GSE99420	SUMOYLATION OF UBIQUITINYLATION PROTEINS	-0.31 [IQR: -0.36 - -0.14] range: -0.57 - -0.1	0.13 [IQR: -0.053 - 0.31] range: -0.5 - 0.54	-0.19 [IQR: -0.4 - 0.25] range: -0.43 - 0.29	-0.0022 [IQR: -0.18 - 0.27] range: -0.44 - 0.5	p = 0.01	η² = 0.18
GSE99420	WNT LIGAND BIOGENESIS AND TRAFFICKING	0.12 [IQR: 0.11 - 0.25] range: -0.034 - 0.38	-0.033 [IQR: -0.086 - 0.062] range: -0.38 - 0.27	-0.051 [IQR: -0.087 - 0.0026] range: -0.24 - 0.19	-0.1 [IQR: -0.21 - 0.11] range: -0.32 - 0.35	p = 0.022	η² = 0.16
GSE99420	CHROMATIN MODIFYING ENZYMES	-0.16 [IQR: -0.18 - -0.089] range: -0.19 - 0.0078	0.12 [IQR: -0.036 - 0.25] range: -0.2 - 0.32	-0.2 [IQR: -0.25 - 0.0084] range: -0.31 - 0.037	-0.1 [IQR: -0.24 - 0.09] range: -0.35 - 0.24	p < 0.001	η² = 0.26
GSE99420	IRF3 MEDIATED INDUCTION OF TYPE I IFN	-0.2 [IQR: -0.46 - -0.12] range: -0.59 - 0.13	0.19 [IQR: -0.05 - 0.33] range: -0.23 - 0.62	0.045 [IQR: -0.19 - 0.064] range: -0.55 - 0.12	-0.042 [IQR: -0.33 - 0.15] range: -0.62 - 0.55	p = 0.0018	η² = 0.23
GSE99420	NUCLEAR PORE COMPLEX NPC DISASSEMBLY	-0.2 [IQR: -0.28 - -0.18] range: -0.53 - -0.15	0.058 [IQR: -0.073 - 0.24] range: -0.44 - 0.46	-0.18 [IQR: -0.33 - 0.19] range: -0.36 - 0.35	-0.022 [IQR: -0.17 - 0.29] range: -0.45 - 0.49	p = 0.036	η² = 0.14
GSE99420	LOSS OF FUNCTION OF SMAD2 3 IN CANCER	-0.067 [IQR: -0.16 - -0.036] range: -0.38 - 0.4	0.07 [IQR: -0.027 - 0.19] range: -0.31 - 0.52	0.063 [IQR: 0.015 - 0.29] range: -0.23 - 0.34	-0.16 [IQR: -0.41 - 0.043] range: -0.86 - 0.36	p = 0.0062	η² = 0.2
GSE99420	REGULATION OF HSF1 MEDIATED HEAT SHOCK RESPONSE	-0.32 [IQR: -0.4 - -0.29] range: -0.43 - -0.25	0.045 [IQR: -0.05 - 0.21] range: -0.35 - 0.48	-0.029 [IQR: -0.24 - 0.0078] range: -0.4 - 0.057	0.091 [IQR: -0.087 - 0.22] range: -0.37 - 0.45	p < 0.001	η² = 0.33
GSE99420	HSP90 CHAPERONE CYCLE FOR STEROID HORMONE RECEPTORS SHR IN THE PRESENCE OF LIGAND	-0.23 [IQR: -0.31 - -0.16] range: -0.39 - -0.058	0.017 [IQR: -0.11 - 0.1] range: -0.32 - 0.4	-0.17 [IQR: -0.28 - -0.1] range: -0.48 - 0.07	0.13 [IQR: 0.048 - 0.24] range: -0.29 - 0.39	p < 0.001	η² = 0.32
GSE99420	HSF1 ACTIVATION	-0.34 [IQR: -0.47 - -0.25] range: -0.52 - -0.13	0.045 [IQR: -0.089 - 0.26] range: -0.43 - 0.49	-0.096 [IQR: -0.21 - -0.082] range: -0.44 - 0.14	0.025 [IQR: -0.11 - 0.29] range: -0.3 - 0.44	p < 0.001	η² = 0.28
GSE99420	CELLULAR RESPONSE TO HEAT STRESS	-0.3 [IQR: -0.35 - -0.28] range: -0.39 - -0.17	0.035 [IQR: -0.023 - 0.22] range: -0.3 - 0.44	-0.054 [IQR: -0.28 - 0.0071] range: -0.35 - 0.094	0.059 [IQR: -0.14 - 0.19] range: -0.28 - 0.37	p < 0.001	η² = 0.33
GSE99420	ATTENUATION PHASE	-0.34 [IQR: -0.4 - -0.15] range: -0.48 - 0.02	0.02 [IQR: -0.17 - 0.12] range: -0.38 - 0.47	-0.15 [IQR: -0.28 - 0.052] range: -0.39 - 0.17	0.056 [IQR: -0.049 - 0.22] range: -0.35 - 0.48	p = 0.0049	η² = 0.2
GSE99420	HSF1 DEPENDENT TRANSACTIVATION	-0.33 [IQR: -0.36 - -0.15] range: -0.4 - 0.083	-0.022 [IQR: -0.11 - 0.15] range: -0.31 - 0.44	-0.027 [IQR: -0.25 - 0.0065] range: -0.27 - 0.065	0.11 [IQR: -0.036 - 0.19] range: -0.26 - 0.34	p = 0.0026	η² = 0.22
GSE99420	NOTCH HLH TRANSCRIPTION PATHWAY	0.31 [IQR: 0.18 - 0.37] range: -0.29 - 0.42	-0.13 [IQR: -0.22 - 0.0016] range: -0.33 - 0.3	0.22 [IQR: 0.19 - 0.22] range: -0.05 - 0.28	0.012 [IQR: -0.091 - 0.16] range: -0.39 - 0.29	p < 0.001	η² = 0.29
GSE99420	APOPTOTIC CLEAVAGE OF CELL ADHESION PROTEINS	0.15 [IQR: -0.0091 - 0.22] range: -0.59 - 0.57	-0.11 [IQR: -0.34 - 0.15] range: -0.69 - 0.51	0.51 [IQR: 0.35 - 0.53] range: 0.23 - 0.58	-0.17 [IQR: -0.34 - 0.33] range: -0.54 - 0.6	p = 0.023	η² = 0.16
GSE99420	AMINO ACID TRANSPORT ACROSS THE PLASMA MEMBRANE	0.072 [IQR: -0.1 - 0.22] range: -0.24 - 0.34	-0.11 [IQR: -0.23 - -0.036] range: -0.5 - 0.34	0.39 [IQR: 0.33 - 0.45] range: 0.052 - 0.5	0.027 [IQR: -0.12 - 0.26] range: -0.62 - 0.4	p < 0.001	η² = 0.29
GSE99420	INTEGRIN SIGNALING	0.13 [IQR: -0.011 - 0.14] range: -0.12 - 0.25	-0.065 [IQR: -0.17 - 0.098] range: -0.35 - 0.5	0.28 [IQR: 0.28 - 0.4] range: 0.027 - 0.41	-0.094 [IQR: -0.18 - 0.15] range: -0.47 - 0.35	p = 0.011	η² = 0.18
GSE99420	GRB2 SOS PROVIDES LINKAGE TO MAPK SIGNALING FOR INTEGRINS	0.17 [IQR: 0.14 - 0.26] range: -0.17 - 0.43	-0.036 [IQR: -0.23 - 0.13] range: -0.44 - 0.42	0.49 [IQR: 0.44 - 0.53] range: 0.066 - 0.58	-0.11 [IQR: -0.24 - 0.075] range: -0.54 - 0.22	p < 0.001	η² = 0.33
GSE99420	DISEASES ASSOCIATED WITH GLYCOSAMINOGLYCAN METABOLISM	0.43 [IQR: 0.2 - 0.56] range: -0.18 - 0.61	-0.24 [IQR: -0.36 - -0.067] range: -0.51 - 0.19	0.38 [IQR: 0.21 - 0.48] range: -0.24 - 0.52	0.046 [IQR: -0.2 - 0.23] range: -0.31 - 0.39	p < 0.001	η² = 0.45
GSE99420	DEFECTIVE B4GALT7 CAUSES EDS PROGEROID TYPE	0.49 [IQR: 0.013 - 0.57] range: -0.3 - 0.66	-0.22 [IQR: -0.35 - -0.041] range: -0.57 - 0.24	0.24 [IQR: 0.13 - 0.48] range: -0.19 - 0.57	0.0073 [IQR: -0.15 - 0.22] range: -0.34 - 0.41	p < 0.001	η² = 0.35
GSE99420	DEFECTIVE CHST3 CAUSES SEDCJD	0.35 [IQR: -0.14 - 0.55] range: -0.4 - 0.75	-0.23 [IQR: -0.37 - 0.06] range: -0.73 - 0.4	0.15 [IQR: -0.13 - 0.22] range: -0.33 - 0.34	0.03 [IQR: -0.17 - 0.23] range: -0.36 - 0.44	p = 0.028	η² = 0.15
GSE99420	DEFECTIVE CHST14 CAUSES EDS MUSCULOCONTRACTURAL TYPE	0.47 [IQR: -0.029 - 0.62] range: -0.37 - 0.81	-0.14 [IQR: -0.3 - 0.024] range: -0.72 - 0.63	0.2 [IQR: -0.01 - 0.28] range: -0.55 - 0.33	-0.038 [IQR: -0.15 - 0.08] range: -0.51 - 0.38	p = 0.012	η² = 0.18
GSE99420	DEFECTIVE CHST6 CAUSES MCDC1	0.56 [IQR: 0.41 - 0.68] range: -0.1 - 0.74	-0.22 [IQR: -0.45 - 0.07] range: -0.68 - 0.56	0.42 [IQR: 0.28 - 0.46] range: -0.61 - 0.49	-0.036 [IQR: -0.22 - 0.23] range: -0.59 - 0.58	p < 0.001	η² = 0.3
GSE99420	DEFECTIVE EXT2 CAUSES EXOSTOSES 2	0.47 [IQR: 0.18 - 0.61] range: 0.021 - 0.67	-0.34 [IQR: -0.45 - -0.12] range: -0.55 - 0.18	0.46 [IQR: 0.41 - 0.66] range: -0.069 - 0.71	0.13 [IQR: -0.23 - 0.26] range: -0.52 - 0.44	p < 0.001	η² = 0.52
GSE99420	DEFECTIVE ST3GAL3 CAUSES MCT12 AND EIEE15	0.6 [IQR: 0.53 - 0.71] range: -0.38 - 0.76	-0.21 [IQR: -0.51 - -0.066] range: -0.66 - 0.58	0.42 [IQR: 0.37 - 0.42] range: -0.66 - 0.45	0.049 [IQR: -0.23 - 0.26] range: -0.51 - 0.71	p < 0.001	η² = 0.31
GSE99420	DEFECTIVE B4GALT1 CAUSES B4GALT1 CDG CDG 2D	0.55 [IQR: 0.5 - 0.69] range: -0.47 - 0.78	-0.31 [IQR: -0.45 - -0.13] range: -0.73 - 0.53	0.58 [IQR: 0.44 - 0.64] range: -0.65 - 0.64	0.056 [IQR: -0.32 - 0.3] range: -0.61 - 0.67	p < 0.001	η² = 0.33
GSE99420	P130CAS LINKAGE TO MAPK SIGNALING FOR INTEGRINS	0.072 [IQR: -0.02 - 0.3] range: -0.16 - 0.38	-0.045 [IQR: -0.17 - 0.14] range: -0.42 - 0.46	0.47 [IQR: 0.47 - 0.48] range: -0.014 - 0.49	-0.15 [IQR: -0.27 - 0.049] range: -0.45 - 0.31	p < 0.001	η² = 0.29
GSE99420	SIGNALING BY GPCR	0.12 [IQR: 0.1 - 0.17] range: 0.026 - 0.19	-0.052 [IQR: -0.14 - 0.028] range: -0.28 - 0.22	0.16 [IQR: 0.081 - 0.21] range: 0.022 - 0.23	0.01 [IQR: -0.11 - 0.084] range: -0.27 - 0.25	p = 0.0011	η² = 0.25
GSE99420	CLASS B 2 SECRETIN FAMILY RECEPTORS	0.34 [IQR: 0.13 - 0.36] range: -0.11 - 0.4	-0.1 [IQR: -0.16 - -0.0013] range: -0.33 - 0.18	0.23 [IQR: 0.22 - 0.24] range: 0.17 - 0.31	-0.00016 [IQR: -0.19 - 0.053] range: -0.34 - 0.21	p < 0.001	η² = 0.43
GSE99420	NETRIN 1 SIGNALING	0.25 [IQR: 0.15 - 0.29] range: -0.05 - 0.36	-0.13 [IQR: -0.27 - -0.013] range: -0.41 - 0.16	0.22 [IQR: 0.18 - 0.22] range: 0.17 - 0.29	0.11 [IQR: -0.11 - 0.2] range: -0.28 - 0.31	p < 0.001	η² = 0.41
GSE99420	SEMAPHORIN INTERACTIONS	0.2 [IQR: 0.15 - 0.23] range: -0.021 - 0.31	-0.093 [IQR: -0.18 - 0.0057] range: -0.41 - 0.24	0.25 [IQR: 0.19 - 0.3] range: 0.057 - 0.35	-0.014 [IQR: -0.15 - 0.12] range: -0.33 - 0.4	p < 0.001	η² = 0.33
GSE99420	L1CAM INTERACTIONS	0.17 [IQR: 0.014 - 0.24] range: -0.14 - 0.34	-0.061 [IQR: -0.18 - 0.032] range: -0.32 - 0.18	0.052 [IQR: 0.021 - 0.15] range: -0.062 - 0.17	0.021 [IQR: -0.062 - 0.19] range: -0.28 - 0.34	p = 0.0028	η² = 0.22
GSE99420	NCAM SIGNALING FOR NEURITE OUT GROWTH	0.37 [IQR: 0.31 - 0.43] range: -0.23 - 0.54	-0.12 [IQR: -0.28 - -0.0085] range: -0.42 - 0.42	0.24 [IQR: 0.22 - 0.3] range: 0.13 - 0.3	-0.025 [IQR: -0.094 - 0.014] range: -0.39 - 0.25	p < 0.001	η² = 0.41
GSE99420	DSCAM INTERACTIONS	0.26 [IQR: 0.014 - 0.42] range: -0.3 - 0.46	-0.14 [IQR: -0.42 - 0.12] range: -0.71 - 0.49	0.25 [IQR: 0.042 - 0.27] range: -0.13 - 0.65	0.19 [IQR: -0.011 - 0.26] range: -0.59 - 0.58	p = 0.031	η² = 0.15
GSE99420	NEGATIVE REGULATION OF TCF DEPENDENT SIGNALING BY WNT LIGAND ANTAGONISTS	0.39 [IQR: 0.17 - 0.47] range: -0.31 - 0.66	-0.1 [IQR: -0.34 - 0.16] range: -0.55 - 0.33	0.16 [IQR: 0.028 - 0.28] range: 0.024 - 0.39	-0.021 [IQR: -0.19 - 0.14] range: -0.42 - 0.43	p = 0.0029	η² = 0.22
GSE99420	DISEASES OF GLYCOSYLATION	0.36 [IQR: 0.15 - 0.37] range: -0.12 - 0.41	-0.17 [IQR: -0.2 - -0.034] range: -0.39 - 0.13	0.33 [IQR: 0.26 - 0.35] range: -0.018 - 0.39	0.033 [IQR: -0.18 - 0.08] range: -0.29 - 0.31	p < 0.001	η² = 0.49
GSE99420	CYTOSOLIC TRNA AMINOACYLATION	-0.49 [IQR: -0.54 - -0.18] range: -0.64 - 0.3	0.1 [IQR: -0.12 - 0.27] range: -0.52 - 0.57	-0.18 [IQR: -0.38 - -0.12] range: -0.43 - -0.046	0.12 [IQR: -0.27 - 0.39] range: -0.54 - 0.65	p = 0.0088	η² = 0.19
GSE99420	TRNA AMINOACYLATION	-0.4 [IQR: -0.47 - -0.13] range: -0.55 - -0.02	0.087 [IQR: 0.0052 - 0.25] range: -0.46 - 0.54	-0.2 [IQR: -0.34 - -0.12] range: -0.48 - 0.019	-0.023 [IQR: -0.28 - 0.33] range: -0.57 - 0.53	p = 0.0027	η² = 0.22
GSE99420	MITOCHONDRIAL TRNA AMINOACYLATION	-0.32 [IQR: -0.41 - -0.2] range: -0.5 - -0.02	0.15 [IQR: 0.019 - 0.39] range: -0.37 - 0.58	-0.32 [IQR: -0.35 - -0.043] range: -0.55 - 0.0068	-0.046 [IQR: -0.35 - 0.26] range: -0.64 - 0.47	p < 0.001	η² = 0.29
GSE99420	TACHYKININ RECEPTORS BIND TACHYKININS	0.37 [IQR: 0.35 - 0.49] range: 0.25 - 0.62	0.0057 [IQR: -0.21 - 0.2] range: -0.48 - 0.57	0.04 [IQR: 0.021 - 0.48] range: -0.15 - 0.5	-0.16 [IQR: -0.31 - -0.088] range: -0.71 - 0.34	p < 0.001	η² = 0.34
GSE99420	RECRUITMENT OF MITOTIC CENTROSOME PROTEINS AND COMPLEXES	-0.077 [IQR: -0.33 - 0.0038] range: -0.41 - 0.089	0.11 [IQR: -0.073 - 0.31] range: -0.33 - 0.52	-0.26 [IQR: -0.35 - -0.16] range: -0.41 - -0.082	-0.1 [IQR: -0.21 - 0.033] range: -0.36 - 0.22	p < 0.001	η² = 0.29
GSE99420	RECRUITMENT OF NUMA TO MITOTIC CENTROSOMES	-0.096 [IQR: -0.31 - 0.015] range: -0.38 - 0.085	0.11 [IQR: -0.1 - 0.26] range: -0.3 - 0.48	-0.19 [IQR: -0.36 - -0.14] range: -0.39 - -0.13	-0.074 [IQR: -0.16 - 0.043] range: -0.3 - 0.23	p < 0.001	η² = 0.26
GSE99420	ATF6 ATF6 ALPHA ACTIVATES CHAPERONES	0.21 [IQR: 0.05 - 0.39] range: -0.35 - 0.54	-0.11 [IQR: -0.38 - 0.068] range: -0.64 - 0.44	0.3 [IQR: 0.26 - 0.34] range: 0.063 - 0.51	0.077 [IQR: -0.28 - 0.19] range: -0.56 - 0.51	p = 0.0064	η² = 0.2
GSE99420	ATF6 ATF6 ALPHA ACTIVATES CHAPERONE GENES	0.14 [IQR: -0.11 - 0.36] range: -0.24 - 0.59	-0.14 [IQR: -0.32 - 0.056] range: -0.65 - 0.43	0.21 [IQR: 0.2 - 0.5] range: 0.048 - 0.5	0.016 [IQR: -0.31 - 0.16] range: -0.59 - 0.59	p = 0.022	η² = 0.16
GSE99420	REGULATION OF INSULIN LIKE GROWTH FACTOR IGF TRANSPORT AND UPTAKE BY INSULIN LIKE GROWTH FACTOR BINDING PROTEINS IGFBPS	0.26 [IQR: 0.099 - 0.33] range: -0.06 - 0.42	-0.18 [IQR: -0.31 - -0.075] range: -0.45 - 0.3	0.44 [IQR: 0.39 - 0.49] range: 0.17 - 0.51	0.017 [IQR: -0.15 - 0.26] range: -0.33 - 0.39	p < 0.001	η² = 0.5
GSE99420	GLUCAGON LIKE PEPTIDE 1 GLP1 REGULATES INSULIN SECRETION	0.35 [IQR: 0.23 - 0.44] range: -0.16 - 0.5	-0.14 [IQR: -0.26 - -0.019] range: -0.42 - 0.17	0.16 [IQR: 0.14 - 0.2] range: 0.0054 - 0.28	0.066 [IQR: -0.13 - 0.16] range: -0.36 - 0.44	p < 0.001	η² = 0.41
GSE99420	SYNTHESIS SECRETION AND INACTIVATION OF GLUCAGON LIKE PEPTIDE 1 GLP 1	0.23 [IQR: 0.071 - 0.43] range: -0.43 - 0.66	-0.2 [IQR: -0.28 - -0.0067] range: -0.49 - 0.18	0.35 [IQR: 0.33 - 0.42] range: 0.018 - 0.46	0.056 [IQR: -0.1 - 0.19] range: -0.36 - 0.43	p < 0.001	η² = 0.37
GSE99420	TRANSPORT OF SMALL MOLECULES	-0.054 [IQR: -0.1 - 0.052] range: -0.15 - 0.16	-0.062 [IQR: -0.1 - 0.024] range: -0.2 - 0.22	0.15 [IQR: 0.11 - 0.17] range: 0.1 - 0.18	0.032 [IQR: -0.041 - 0.12] range: -0.17 - 0.22	p = 0.0025	η² = 0.22
GSE99420	BETA CATENIN INDEPENDENT WNT SIGNALING	0.032 [IQR: -0.0089 - 0.19] range: -0.23 - 0.32	-0.084 [IQR: -0.17 - 0.001] range: -0.22 - 0.15	0.14 [IQR: 0.053 - 0.25] range: -0.078 - 0.31	-0.045 [IQR: -0.083 - 0.16] range: -0.25 - 0.33	p = 0.01	η² = 0.18
GSE99420	RECEPTOR TYPE TYROSINE PROTEIN PHOSPHATASES	0.26 [IQR: 0.2 - 0.48] range: 0.18 - 0.63	-0.18 [IQR: -0.28 - -0.0076] range: -0.48 - 0.27	0.14 [IQR: -0.2 - 0.22] range: -0.25 - 0.35	0.032 [IQR: -0.052 - 0.2] range: -0.34 - 0.26	p < 0.001	η² = 0.43
GSE99420	BETA OXIDATION OF PRISTANOYL COA	0.0069 [IQR: -0.073 - 0.2] range: -0.24 - 0.42	-0.096 [IQR: -0.24 - 0.017] range: -0.74 - 0.51	0.34 [IQR: 0.078 - 0.35] range: -0.24 - 0.5	0.14 [IQR: -0.17 - 0.28] range: -0.56 - 0.44	p = 0.035	η² = 0.14
GSE99420	COOPERATION OF PREFOLDIN AND TRIC CCT IN ACTIN AND TUBULIN FOLDING	-0.18 [IQR: -0.32 - -0.15] range: -0.39 - -0.13	0.05 [IQR: -0.12 - 0.2] range: -0.35 - 0.39	-0.12 [IQR: -0.4 - -0.12] range: -0.45 - -0.094	0.21 [IQR: -0.052 - 0.27] range: -0.46 - 0.4	p < 0.001	η² = 0.26
GSE99420	FORMATION OF TUBULIN FOLDING INTERMEDIATES BY CCT TRIC	-0.3 [IQR: -0.36 - -0.26] range: -0.48 - -0.1	0.044 [IQR: -0.084 - 0.2] range: -0.32 - 0.47	-0.27 [IQR: -0.43 - -0.1] range: -0.5 - -0.021	0.28 [IQR: -0.021 - 0.32] range: -0.48 - 0.39	p < 0.001	η² = 0.33
GSE99420	POST CHAPERONIN TUBULIN FOLDING PATHWAY	-0.15 [IQR: -0.3 - -0.08] range: -0.37 - -0.056	0.0059 [IQR: -0.16 - 0.16] range: -0.26 - 0.46	-0.019 [IQR: -0.37 - -0.0052] range: -0.4 - 0.17	0.25 [IQR: 0.021 - 0.32] range: -0.51 - 0.4	p = 0.0096	η² = 0.18
GSE99420	BETA OXIDATION OF VERY LONG CHAIN FATTY ACIDS	-0.11 [IQR: -0.25 - -0.079] range: -0.44 - 0.022	-0.059 [IQR: -0.26 - 0.095] range: -0.44 - 0.44	0.21 [IQR: -0.067 - 0.22] range: -0.086 - 0.29	0.097 [IQR: 0.049 - 0.25] range: -0.53 - 0.44	p = 0.03	η² = 0.15
GSE99420	FOLDING OF ACTIN BY CCT TRIC	-0.47 [IQR: -0.58 - -0.35] range: -0.72 - -0.13	0.25 [IQR: -0.073 - 0.38] range: -0.52 - 0.64	-0.34 [IQR: -0.5 - -0.34] range: -0.63 - -0.084	0.14 [IQR: -0.28 - 0.39] range: -0.54 - 0.58	p < 0.001	η² = 0.32
GSE99420	ASSOCIATION OF TRIC CCT WITH TARGET PROTEINS DURING BIOSYNTHESIS	-0.19 [IQR: -0.33 - -0.04] range: -0.41 - 0.12	0.13 [IQR: -0.015 - 0.19] range: -0.3 - 0.29	-0.061 [IQR: -0.19 - -0.056] range: -0.35 - 0.0015	0.023 [IQR: -0.062 - 0.049] range: -0.21 - 0.4	p = 0.0022	η² = 0.23
GSE99420	DOPAMINE RECEPTORS	0.43 [IQR: 0.25 - 0.56] range: 0.14 - 0.78	-0.15 [IQR: -0.47 - 0.12] range: -0.67 - 0.6	0.046 [IQR: 0.0055 - 0.2] range: -0.18 - 0.54	-0.0098 [IQR: -0.3 - 0.24] range: -0.5 - 0.61	p = 0.0034	η² = 0.21
GSE99420	DISEASES ASSOCIATED WITH O GLYCOSYLATION OF PROTEINS	0.34 [IQR: 0.28 - 0.36] range: -0.081 - 0.44	-0.16 [IQR: -0.22 - -0.029] range: -0.39 - 0.14	0.3 [IQR: 0.16 - 0.38] range: 0.086 - 0.47	-0.027 [IQR: -0.19 - 0.081] range: -0.34 - 0.38	p < 0.001	η² = 0.48
GSE99420	EICOSANOID LIGAND BINDING RECEPTORS	0.41 [IQR: 0.33 - 0.47] range: -0.29 - 0.5	-0.11 [IQR: -0.28 - 0.15] range: -0.63 - 0.51	0.34 [IQR: 0.25 - 0.41] range: -0.14 - 0.42	-0.17 [IQR: -0.39 - -0.053] range: -0.57 - 0.6	p = 0.005	η² = 0.2
GSE99420	NITRIC OXIDE STIMULATES GUANYLATE CYCLASE	0.4 [IQR: 0.33 - 0.46] range: -0.02 - 0.53	-0.25 [IQR: -0.41 - -0.051] range: -0.54 - 0.43	0.42 [IQR: 0.42 - 0.43] range: -0.0012 - 0.46	0.11 [IQR: -0.19 - 0.21] range: -0.47 - 0.61	p < 0.001	η² = 0.4
GSE99420	ADP SIGNALLING THROUGH P2Y PURINOCEPTOR 12	0.45 [IQR: 0.15 - 0.5] range: -0.21 - 0.61	-0.1 [IQR: -0.29 - 0.023] range: -0.52 - 0.41	0.15 [IQR: 0.016 - 0.22] range: -0.15 - 0.46	-0.055 [IQR: -0.13 - 0.14] range: -0.43 - 0.31	p < 0.001	η² = 0.29
GSE99420	G BETA GAMMA SIGNALLING THROUGH PI3KGAMMA	0.34 [IQR: 0.29 - 0.44] range: -0.27 - 0.47	-0.092 [IQR: -0.26 - 0.0035] range: -0.47 - 0.3	0.19 [IQR: 0.071 - 0.33] range: -0.018 - 0.44	-0.0032 [IQR: -0.17 - 0.096] range: -0.44 - 0.45	p < 0.001	η² = 0.3
GSE99420	SIGNAL AMPLIFICATION	0.41 [IQR: 0.26 - 0.45] range: -0.21 - 0.46	-0.14 [IQR: -0.24 - -0.019] range: -0.4 - 0.25	0.22 [IQR: 0.02 - 0.24] range: 0.018 - 0.45	-0.064 [IQR: -0.19 - 0.11] range: -0.42 - 0.29	p < 0.001	η² = 0.39
GSE99420	PROSTACYCLIN SIGNALLING THROUGH PROSTACYCLIN RECEPTOR	0.47 [IQR: 0.16 - 0.56] range: -0.19 - 0.67	-0.24 [IQR: -0.3 - 0.0045] range: -0.55 - 0.35	0.26 [IQR: 0.11 - 0.31] range: -0.032 - 0.48	0.011 [IQR: -0.21 - 0.2] range: -0.43 - 0.34	p < 0.001	η² = 0.35
GSE99420	EPHB MEDIATED FORWARD SIGNALING	0.12 [IQR: -0.0057 - 0.18] range: -0.21 - 0.36	-0.067 [IQR: -0.15 - 0.035] range: -0.34 - 0.21	0.2 [IQR: 0.12 - 0.27] range: -0.15 - 0.37	-0.0099 [IQR: -0.14 - 0.2] range: -0.31 - 0.41	p = 0.022	η² = 0.16
GSE99420	EPHA MEDIATED GROWTH CONE COLLAPSE	0.31 [IQR: 0.22 - 0.33] range: -0.13 - 0.43	-0.19 [IQR: -0.31 - -0.087] range: -0.4 - 0.2	0.29 [IQR: 0.28 - 0.39] range: 0.23 - 0.44	0.051 [IQR: -0.13 - 0.23] range: -0.41 - 0.39	p < 0.001	η² = 0.48
GSE99420	EPHRIN SIGNALING	0.23 [IQR: 0.13 - 0.31] range: -0.0024 - 0.49	-0.15 [IQR: -0.3 - 0.057] range: -0.56 - 0.37	0.23 [IQR: 0.2 - 0.29] range: 0.076 - 0.32	0.028 [IQR: -0.12 - 0.11] range: -0.34 - 0.36	p < 0.001	η² = 0.31
GSE99420	EPH EPHRIN MEDIATED REPULSION OF CELLS	0.26 [IQR: -0.0055 - 0.31] range: -0.2 - 0.38	-0.091 [IQR: -0.25 - 0.023] range: -0.35 - 0.23	0.24 [IQR: -1.9e-05 - 0.27] range: -0.095 - 0.3	0.0045 [IQR: -0.15 - 0.1] range: -0.25 - 0.36	p = 0.0019	η² = 0.23
GSE99420	MUSCLE CONTRACTION	0.23 [IQR: 0.13 - 0.31] range: -0.073 - 0.33	-0.16 [IQR: -0.21 - 0.018] range: -0.27 - 0.3	0.081 [IQR: 0.066 - 0.19] range: 0.031 - 0.22	0.0017 [IQR: -0.089 - 0.16] range: -0.28 - 0.41	p < 0.001	η² = 0.29
GSE99420	G PROTEIN BETA GAMMA SIGNALLING	0.33 [IQR: 0.17 - 0.35] range: -0.2 - 0.47	-0.11 [IQR: -0.28 - 0.016] range: -0.48 - 0.25	0.24 [IQR: 0.19 - 0.37] range: 0.0027 - 0.39	0.0075 [IQR: -0.13 - 0.13] range: -0.49 - 0.41	p < 0.001	η² = 0.27
GSE99420	TRAFFICKING OF AMPA RECEPTORS	0.17 [IQR: 0.012 - 0.27] range: -0.18 - 0.56	-0.11 [IQR: -0.23 - 0.025] range: -0.47 - 0.18	0.073 [IQR: -0.11 - 0.23] range: -0.24 - 0.41	0.055 [IQR: -0.08 - 0.14] range: -0.32 - 0.27	p = 0.0045	η² = 0.21
GSE99420	SEMA3A PAK DEPENDENT AXON REPULSION	0.12 [IQR: -0.025 - 0.18] range: -0.16 - 0.5	-0.0049 [IQR: -0.2 - 0.22] range: -0.61 - 0.48	0.36 [IQR: 0.23 - 0.37] range: -0.0034 - 0.43	-0.16 [IQR: -0.35 - 0.089] range: -0.42 - 0.38	p = 0.015	η² = 0.17
GSE99420	SEMA3A PLEXIN REPULSION SIGNALING BY INHIBITING INTEGRIN ADHESION	0.31 [IQR: 0.24 - 0.47] range: 0.17 - 0.54	-0.18 [IQR: -0.3 - 0.078] range: -0.56 - 0.44	0.35 [IQR: 0.25 - 0.41] range: -0.045 - 0.58	-0.19 [IQR: -0.32 - 0.13] range: -0.53 - 0.4	p < 0.001	η² = 0.3
GSE99420	CRMPS IN SEMA3A SIGNALING	0.31 [IQR: 0.13 - 0.33] range: 0.0094 - 0.57	-0.11 [IQR: -0.21 - 0.0081] range: -0.47 - 0.53	0.23 [IQR: 0.1 - 0.29] range: -0.1 - 0.45	-0.14 [IQR: -0.22 - 0.022] range: -0.4 - 0.41	p < 0.001	η² = 0.27
GSE99420	ACETYLCHOLINE REGULATES INSULIN SECRETION	0.29 [IQR: 0.21 - 0.37] range: 0.083 - 0.62	-0.19 [IQR: -0.35 - 0.012] range: -0.59 - 0.42	0.3 [IQR: 0.14 - 0.35] range: -0.29 - 0.4	0.094 [IQR: -0.35 - 0.18] range: -0.46 - 0.62	p < 0.001	η² = 0.26
GSE99420	ADRENALINE NORADRENALINE INHIBITS INSULIN SECRETION	0.38 [IQR: 0.22 - 0.51] range: -0.15 - 0.57	-0.2 [IQR: -0.29 - 0.03] range: -0.48 - 0.33	0.18 [IQR: -0.015 - 0.24] range: -0.091 - 0.29	0.025 [IQR: -0.14 - 0.17] range: -0.39 - 0.47	p < 0.001	η² = 0.32
GSE99420	REGULATION OF LIPID METABOLISM BY PPARALPHA	-0.038 [IQR: -0.047 - -0.0077] range: -0.17 - 0.22	-0.051 [IQR: -0.092 - 0.004] range: -0.24 - 0.18	0.082 [IQR: 0.0039 - 0.14] range: -0.0085 - 0.2	0.051 [IQR: -0.029 - 0.097] range: -0.24 - 0.23	p = 0.017	η² = 0.17
GSE99420	INCRETIN SYNTHESIS SECRETION AND INACTIVATION	0.16 [IQR: -0.017 - 0.37] range: -0.31 - 0.6	-0.16 [IQR: -0.29 - -0.022] range: -0.39 - 0.22	0.28 [IQR: 0.2 - 0.4] range: -0.034 - 0.42	0.043 [IQR: -0.15 - 0.26] range: -0.34 - 0.4	p < 0.001	η² = 0.31
GSE99420	SEMA4D IN SEMAPHORIN SIGNALING	0.34 [IQR: 0.11 - 0.34] range: -0.12 - 0.47	-0.21 [IQR: -0.31 - -0.09] range: -0.46 - 0.51	0.28 [IQR: 0.28 - 0.36] range: 0.14 - 0.4	0.027 [IQR: -0.095 - 0.24] range: -0.41 - 0.4	p < 0.001	η² = 0.36
GSE99420	SUMOYLATION OF SUMOYLATION PROTEINS	-0.31 [IQR: -0.34 - -0.23] range: -0.6 - -0.17	0.12 [IQR: -0.047 - 0.33] range: -0.41 - 0.6	-0.25 [IQR: -0.44 - 0.2] range: -0.48 - 0.29	-0.07 [IQR: -0.18 - 0.3] range: -0.5 - 0.55	p = 0.0046	η² = 0.21
GSE99420	CA2 PATHWAY	0.3 [IQR: 0.24 - 0.36] range: -0.13 - 0.39	-0.12 [IQR: -0.25 - -0.089] range: -0.39 - 0.27	0.28 [IQR: 0.26 - 0.35] range: 0.025 - 0.35	0.026 [IQR: -0.13 - 0.21] range: -0.4 - 0.32	p < 0.001	η² = 0.42
GSE99420	G ALPHA Q SIGNALLING EVENTS	0.14 [IQR: 0.083 - 0.17] range: 0.0072 - 0.32	-0.051 [IQR: -0.19 - 0.011] range: -0.33 - 0.27	0.23 [IQR: 0.13 - 0.3] range: 0.068 - 0.3	0.02 [IQR: -0.11 - 0.11] range: -0.34 - 0.28	p < 0.001	η² = 0.3
GSE99420	G ALPHA 12 13 SIGNALLING EVENTS	0.2 [IQR: 0.15 - 0.25] range: -0.035 - 0.37	-0.086 [IQR: -0.17 - 0.014] range: -0.37 - 0.22	0.18 [IQR: 0.18 - 0.26] range: -0.031 - 0.28	-0.046 [IQR: -0.13 - 0.066] range: -0.28 - 0.37	p < 0.001	η² = 0.3
GSE99420	SEMA4D MEDIATED INHIBITION OF CELL ATTACHMENT AND MIGRATION	0.26 [IQR: 0.098 - 0.44] range: -0.056 - 0.47	-0.14 [IQR: -0.33 - 0.02] range: -0.64 - 0.52	0.29 [IQR: 0.1 - 0.39] range: 0.032 - 0.47	-0.019 [IQR: -0.26 - 0.1] range: -0.39 - 0.47	p = 0.0011	η² = 0.25
GSE99420	SEMA4D INDUCED CELL MIGRATION AND GROWTH CONE COLLAPSE	0.26 [IQR: 0.18 - 0.29] range: -0.066 - 0.46	-0.21 [IQR: -0.31 - -0.028] range: -0.46 - 0.47	0.33 [IQR: 0.31 - 0.39] range: 0.14 - 0.46	0.017 [IQR: -0.11 - 0.23] range: -0.44 - 0.44	p < 0.001	η² = 0.33
GSE99420	OTHER SEMAPHORIN INTERACTIONS	0.067 [IQR: 0.0098 - 0.27] range: -0.088 - 0.56	-0.1 [IQR: -0.32 - 0.12] range: -0.56 - 0.41	0.32 [IQR: 0.25 - 0.38] range: 0.23 - 0.53	-0.11 [IQR: -0.28 - 0.2] range: -0.51 - 0.56	p = 0.0084	η² = 0.19
GSE99420	TRAFFICKING OF GLUR2 CONTAINING AMPA RECEPTORS	0.2 [IQR: -0.071 - 0.3] range: -0.2 - 0.53	-0.12 [IQR: -0.23 - 0.031] range: -0.56 - 0.23	0.2 [IQR: -0.33 - 0.22] range: -0.4 - 0.24	0.2 [IQR: -0.022 - 0.28] range: -0.32 - 0.37	p = 0.0017	η² = 0.24
GSE99420	PLATELET HOMEOSTASIS	0.25 [IQR: 0.16 - 0.27] range: -0.16 - 0.32	-0.091 [IQR: -0.22 - 0.016] range: -0.3 - 0.2	0.17 [IQR: 0.1 - 0.23] range: 0.091 - 0.31	0.039 [IQR: -0.22 - 0.16] range: -0.33 - 0.29	p < 0.001	η² = 0.28
GSE99420	CGMP EFFECTS	0.4 [IQR: 0.33 - 0.52] range: -0.098 - 0.56	-0.28 [IQR: -0.41 - 0.016] range: -0.64 - 0.44	0.39 [IQR: 0.33 - 0.4] range: 0.022 - 0.48	0.077 [IQR: -0.19 - 0.37] range: -0.57 - 0.65	p < 0.001	η² = 0.35
GSE99420	G ALPHA S SIGNALLING EVENTS	0.18 [IQR: 0.092 - 0.2] range: 0.033 - 0.25	-0.056 [IQR: -0.16 - 0.034] range: -0.32 - 0.22	0.068 [IQR: 0.067 - 0.13] range: 0.041 - 0.15	-0.038 [IQR: -0.1 - 0.073] range: -0.25 - 0.21	p = 0.0025	η² = 0.22
GSE99420	ADP SIGNALLING THROUGH P2Y PURINOCEPTOR 1	0.48 [IQR: 0.29 - 0.5] range: -0.23 - 0.57	-0.2 [IQR: -0.31 - -0.12] range: -0.49 - 0.3	0.15 [IQR: 0.13 - 0.34] range: 0.064 - 0.45	-9e-04 [IQR: -0.2 - 0.2] range: -0.44 - 0.42	p < 0.001	η² = 0.4
GSE99420	G ALPHA I SIGNALLING EVENTS	0.11 [IQR: 0.052 - 0.18] range: 0.034 - 0.26	-0.033 [IQR: -0.12 - 0.043] range: -0.32 - 0.19	0.1 [IQR: -0.036 - 0.14] range: -0.066 - 0.22	0.034 [IQR: -0.11 - 0.089] range: -0.3 - 0.28	p = 0.03	η² = 0.15
GSE99420	G ALPHA Z SIGNALLING EVENTS	0.22 [IQR: 0.096 - 0.31] range: -0.055 - 0.44	-0.06 [IQR: -0.24 - 0.05] range: -0.45 - 0.27	0.078 [IQR: 0.064 - 0.12] range: 0.019 - 0.29	0.02 [IQR: -0.16 - 0.16] range: -0.33 - 0.42	p = 0.005	η² = 0.2
GSE99420	DCC MEDIATED ATTRACTIVE SIGNALING	0.16 [IQR: 0.068 - 0.34] range: -0.17 - 0.48	-0.13 [IQR: -0.22 - 0.087] range: -0.53 - 0.44	0.21 [IQR: 0.13 - 0.3] range: 0.057 - 0.4	-0.018 [IQR: -0.16 - 0.08] range: -0.43 - 0.51	p = 0.0032	η² = 0.22
GSE99420	NETRIN MEDIATED REPULSION SIGNALS	0.48 [IQR: 0.14 - 0.58] range: -0.11 - 0.61	-0.33 [IQR: -0.47 - -0.2] range: -0.69 - 0.43	0.62 [IQR: 0.41 - 0.64] range: 0.17 - 0.68	0.26 [IQR: -0.0098 - 0.49] range: -0.6 - 0.57	p < 0.001	η² = 0.52
GSE99420	ROLE OF SECOND MESSENGERS IN NETRIN 1 SIGNALING	0.43 [IQR: 0.28 - 0.53] range: 0.25 - 0.69	-0.23 [IQR: -0.37 - -2e-04] range: -0.49 - 0.26	0.24 [IQR: 0.11 - 0.27] range: -0.092 - 0.48	0.025 [IQR: -0.2 - 0.19] range: -0.44 - 0.64	p < 0.001	η² = 0.44
GSE99420	ADHERENS JUNCTIONS INTERACTIONS	0.16 [IQR: 0.095 - 0.36] range: -0.044 - 0.42	-0.15 [IQR: -0.3 - -0.066] range: -0.35 - 0.086	0.34 [IQR: 0.32 - 0.35] range: 0.27 - 0.53	0.016 [IQR: -0.072 - 0.14] range: -0.28 - 0.3	p < 0.001	η² = 0.57
GSE99420	NCAM1 INTERACTIONS	0.47 [IQR: 0.45 - 0.54] range: -0.4 - 0.65	-0.22 [IQR: -0.34 - -0.1] range: -0.55 - 0.46	0.37 [IQR: 0.28 - 0.39] range: -0.04 - 0.48	0.0046 [IQR: -0.18 - 0.13] range: -0.41 - 0.39	p < 0.001	η² = 0.39
GSE99420	LYSOSPHINGOLIPID AND LPA RECEPTORS	0.12 [IQR: 0.057 - 0.3] range: -0.018 - 0.52	-0.16 [IQR: -0.27 - 0.035] range: -0.56 - 0.52	0.3 [IQR: 0.19 - 0.38] range: -0.041 - 0.45	0.006 [IQR: -0.16 - 0.23] range: -0.44 - 0.46	p = 0.0032	η² = 0.22
GSE99420	CALCITONIN LIKE LIGAND RECEPTORS	0.012 [IQR: -0.0094 - 0.39] range: -0.086 - 0.61	-0.13 [IQR: -0.37 - 0.14] range: -0.55 - 0.42	0.34 [IQR: 0.22 - 0.59] range: 0.2 - 0.78	0.047 [IQR: -0.27 - 0.26] range: -0.78 - 0.37	p = 0.003	η² = 0.22
GSE99420	TIGHT JUNCTION INTERACTIONS	0.1 [IQR: -0.11 - 0.17] range: -0.23 - 0.27	-0.13 [IQR: -0.18 - 0.067] range: -0.52 - 0.22	0.34 [IQR: 0.24 - 0.38] range: 0.062 - 0.48	0.051 [IQR: -0.12 - 0.22] range: -0.47 - 0.37	p = 0.0014	η² = 0.24
GSE99420	GLUCAGON TYPE LIGAND RECEPTORS	0.34 [IQR: 0.19 - 0.46] range: -0.15 - 0.55	-0.16 [IQR: -0.3 - -0.03] range: -0.46 - 0.24	0.2 [IQR: 0.15 - 0.27] range: 0.084 - 0.34	0.086 [IQR: -0.18 - 0.21] range: -0.37 - 0.3	p < 0.001	η² = 0.41
GSE99420	NECTIN NECL TRANS HETERODIMERIZATION	-0.0044 [IQR: -0.19 - 0.22] range: -0.3 - 0.65	-0.32 [IQR: -0.47 - -0.2] range: -0.59 - 0.39	0.61 [IQR: 0.55 - 0.67] range: 0.31 - 0.71	0.25 [IQR: -0.12 - 0.45] range: -0.31 - 0.63	p < 0.001	η² = 0.47
GSE99420	CELL CELL JUNCTION ORGANIZATION	0.15 [IQR: 0.088 - 0.2] range: 0.019 - 0.37	-0.14 [IQR: -0.24 - -0.058] range: -0.42 - 0.15	0.33 [IQR: 0.31 - 0.34] range: 0.22 - 0.51	0.061 [IQR: -0.14 - 0.17] range: -0.3 - 0.32	p < 0.001	η² = 0.51
GSE99420	REGULATION OF INSULIN SECRETION	0.29 [IQR: 0.22 - 0.37] range: -0.13 - 0.42	-0.14 [IQR: -0.24 - -0.031] range: -0.36 - 0.23	0.072 [IQR: 0.046 - 0.18] range: 0.041 - 0.27	0.007 [IQR: -0.16 - 0.2] range: -0.3 - 0.42	p < 0.001	η² = 0.35
GSE99420	TRANSPORT OF BILE SALTS AND ORGANIC ACIDS METAL IONS AND AMINE COMPOUNDS	0.17 [IQR: 0.021 - 0.22] range: -0.021 - 0.3	-0.1 [IQR: -0.15 - -0.028] range: -0.21 - 0.19	0.22 [IQR: 0.19 - 0.26] range: 0.1 - 0.35	0.0085 [IQR: -0.11 - 0.11] range: -0.2 - 0.27	p < 0.001	η² = 0.45
GSE99420	TRANSPORT OF INORGANIC CATIONS ANIONS AND AMINO ACIDS OLIGOPEPTIDES	0.032 [IQR: -0.023 - 0.1] range: -0.18 - 0.22	-0.092 [IQR: -0.15 - 0.04] range: -0.23 - 0.2	0.16 [IQR: 0.14 - 0.23] range: 0.088 - 0.26	0.025 [IQR: -0.039 - 0.12] range: -0.35 - 0.31	p = 0.0012	η² = 0.25
GSE99420	SLC MEDIATED TRANSMEMBRANE TRANSPORT	-0.016 [IQR: -0.067 - 0.057] range: -0.15 - 0.22	-0.064 [IQR: -0.14 - 0.033] range: -0.2 - 0.13	0.21 [IQR: 0.15 - 0.24] range: 0.079 - 0.26	0.039 [IQR: -0.055 - 0.13] range: -0.27 - 0.16	p < 0.001	η² = 0.33
GSE99420	METAL ION SLC TRANSPORTERS	0.047 [IQR: 0.0081 - 0.24] range: -0.015 - 0.31	-0.14 [IQR: -0.19 - -0.052] range: -0.4 - 0.43	0.28 [IQR: 0.24 - 0.37] range: 0.22 - 0.45	-0.07 [IQR: -0.16 - 0.22] range: -0.31 - 0.43	p < 0.001	η² = 0.32
GSE99420	SODIUM CALCIUM EXCHANGERS	0.29 [IQR: 0.1 - 0.41] range: -0.21 - 0.56	-0.13 [IQR: -0.43 - 0.03] range: -0.61 - 0.3	0.25 [IQR: -0.045 - 0.37] range: -0.35 - 0.43	0.099 [IQR: -0.1 - 0.29] range: -0.3 - 0.68	p < 0.001	η² = 0.26
GSE99420	ARACHIDONATE PRODUCTION FROM DAG	-0.5 [IQR: -0.56 - -0.32] range: -0.7 - 0.17	0.11 [IQR: -0.024 - 0.38] range: -0.47 - 0.63	-0.0036 [IQR: -0.48 - 0.068] range: -0.58 - 0.45	-0.018 [IQR: -0.29 - 0.34] range: -0.55 - 0.44	p = 0.0028	η² = 0.22
GSE99420	ACTIVATION OF RAC1	0.31 [IQR: 0.14 - 0.39] range: -0.1 - 0.46	-0.069 [IQR: -0.23 - 0.1] range: -0.53 - 0.39	0.099 [IQR: -0.016 - 0.17] range: -0.052 - 0.27	-0.037 [IQR: -0.23 - 0.15] range: -0.41 - 0.39	p = 0.0085	η² = 0.19
GSE99420	REGULATION OF COMMISSURAL AXON PATHFINDING BY SLIT AND ROBO	0.63 [IQR: 0.56 - 0.66] range: -0.044 - 0.81	-0.26 [IQR: -0.45 - -0.085] range: -0.73 - 0.37	0.32 [IQR: 0.29 - 0.47] range: -0.13 - 0.65	0.013 [IQR: -0.34 - 0.17] range: -0.59 - 0.54	p < 0.001	η² = 0.48
GSE99420	THROMBOXANE SIGNALLING THROUGH TP RECEPTOR	0.4 [IQR: 0.16 - 0.43] range: -0.19 - 0.46	-0.12 [IQR: -0.2 - 0.018] range: -0.4 - 0.28	0.1 [IQR: 0.0025 - 0.18] range: -0.093 - 0.44	0.019 [IQR: -0.24 - 0.11] range: -0.38 - 0.28	p < 0.001	η² = 0.28
GSE99420	DEADENYLATION DEPENDENT MRNA DECAY	-0.22 [IQR: -0.24 - -0.13] range: -0.26 - -0.075	0.13 [IQR: -0.068 - 0.21] range: -0.23 - 0.47	-0.14 [IQR: -0.3 - -0.032] range: -0.45 - 0.011	0.022 [IQR: -0.22 - 0.18] range: -0.45 - 0.31	p = 0.0015	η² = 0.24
GSE99420	MRNA DECAY BY 3 TO 5 EXORIBONUCLEASE	-0.24 [IQR: -0.3 - -0.11] range: -0.54 - -0.026	0.056 [IQR: -0.055 - 0.18] range: -0.23 - 0.44	-0.14 [IQR: -0.2 - -0.085] range: -0.34 - 0.15	-0.0081 [IQR: -0.15 - 0.13] range: -0.35 - 0.31	p < 0.001	η² = 0.25
GSE99420	GP1B IX V ACTIVATION SIGNALLING	0.28 [IQR: 0.19 - 0.34] range: 0.067 - 0.5	-0.093 [IQR: -0.33 - 0.13] range: -0.64 - 0.45	0.43 [IQR: 0.37 - 0.48] range: 0.21 - 0.57	0.0021 [IQR: -0.25 - 0.12] range: -0.36 - 0.5	p < 0.001	η² = 0.32
GSE99420	VASOPRESSIN REGULATES RENAL WATER HOMEOSTASIS VIA AQUAPORINS	0.27 [IQR: 0.054 - 0.32] range: -0.15 - 0.42	-0.11 [IQR: -0.22 - 0.014] range: -0.46 - 0.3	0.16 [IQR: -0.085 - 0.17] range: -0.15 - 0.31	0.027 [IQR: -0.11 - 0.14] range: -0.25 - 0.42	p = 0.0037	η² = 0.21
GSE99420	PASSIVE TRANSPORT BY AQUAPORINS	-0.14 [IQR: -0.37 - -0.059] range: -0.46 - 0.22	-0.16 [IQR: -0.3 - 0.048] range: -0.5 - 0.29	0.091 [IQR: -0.072 - 0.33] range: -0.1 - 0.37	0.31 [IQR: 0.06 - 0.48] range: -0.49 - 0.62	p < 0.001	η² = 0.31
GSE99420	SODIUM COUPLED SULPHATE DI AND TRI CARBOXYLATE TRANSPORTERS	0.39 [IQR: 0.044 - 0.58] range: -0.47 - 0.67	-0.41 [IQR: -0.48 - -0.083] range: -0.67 - 0.4	0.39 [IQR: 0.34 - 0.7] range: -0.00026 - 0.73	0.24 [IQR: -0.11 - 0.4] range: -0.49 - 0.65	p < 0.001	η² = 0.38
GSE99420	ZINC TRANSPORTERS	0.018 [IQR: -0.13 - 0.13] range: -0.29 - 0.39	-0.1 [IQR: -0.2 - 0.025] range: -0.53 - 0.49	0.29 [IQR: 0.22 - 0.41] range: 0.073 - 0.45	0.034 [IQR: -0.13 - 0.24] range: -0.45 - 0.45	p = 0.011	η² = 0.18
GSE99420	RECYCLING PATHWAY OF L1	-0.17 [IQR: -0.22 - 0.0031] range: -0.28 - 0.088	-0.038 [IQR: -0.13 - 0.029] range: -0.21 - 0.2	-0.025 [IQR: -0.063 - 0.14] range: -0.23 - 0.28	0.068 [IQR: 0.0059 - 0.18] range: -0.21 - 0.39	p = 0.0045	η² = 0.21
GSE99420	UNBLOCKING OF NMDA RECEPTORS GLUTAMATE BINDING AND ACTIVATION	0.21 [IQR: -0.018 - 0.47] range: -0.3 - 0.71	-0.11 [IQR: -0.24 - -0.012] range: -0.48 - 0.31	-0.00074 [IQR: -0.016 - 0.077] range: -0.19 - 0.087	0.025 [IQR: -0.049 - 0.17] range: -0.28 - 0.5	p = 0.0042	η² = 0.21
GSE99420	BINDING OF TCF LEF CTNNB1 TO TARGET GENE PROMOTERS	0.059 [IQR: -0.077 - 0.36] range: -0.39 - 0.76	-0.18 [IQR: -0.48 - 0.067] range: -0.75 - 0.58	0.61 [IQR: 0.24 - 0.62] range: 0.17 - 0.62	0.12 [IQR: -0.19 - 0.39] range: -0.62 - 0.65	p = 0.0011	η² = 0.25
GSE99420	ZINC INFLUX INTO CELLS BY THE SLC39 GENE FAMILY	0.1 [IQR: -0.066 - 0.33] range: -0.16 - 0.37	-0.17 [IQR: -0.33 - -0.023] range: -0.52 - 0.46	0.46 [IQR: 0.37 - 0.51] range: 0.26 - 0.63	0.0073 [IQR: -0.25 - 0.22] range: -0.4 - 0.49	p < 0.001	η² = 0.33
GSE99420	SIGNAL TRANSDUCTION BY L1	0.12 [IQR: 0.069 - 0.25] range: -0.068 - 0.39	-0.12 [IQR: -0.27 - 0.02] range: -0.48 - 0.36	0.12 [IQR: 0.094 - 0.21] range: 0.034 - 0.24	0.032 [IQR: -0.12 - 0.18] range: -0.33 - 0.36	p = 0.0022	η² = 0.23
GSE99420	SMOOTH MUSCLE CONTRACTION	0.25 [IQR: 0.18 - 0.38] range: -0.011 - 0.59	-0.24 [IQR: -0.36 - -0.054] range: -0.53 - 0.46	0.17 [IQR: 0.082 - 0.4] range: 0.057 - 0.41	-0.072 [IQR: -0.2 - 0.28] range: -0.32 - 0.58	p < 0.001	η² = 0.32
GSE99420	AQUAPORIN MEDIATED TRANSPORT	0.18 [IQR: 0.028 - 0.23] range: -0.16 - 0.39	-0.14 [IQR: -0.21 - -0.0071] range: -0.44 - 0.26	0.13 [IQR: 0.031 - 0.13] range: -0.065 - 0.31	0.074 [IQR: -0.13 - 0.22] range: -0.19 - 0.42	p < 0.001	η² = 0.28
GSE99420	TYPE I HEMIDESMOSOME ASSEMBLY	0.11 [IQR: 0.041 - 0.19] range: -0.11 - 0.61	-0.067 [IQR: -0.2 - 0.16] range: -0.39 - 0.42	0.4 [IQR: 0.0073 - 0.45] range: -0.049 - 0.67	-0.27 [IQR: -0.39 - 0.068] range: -0.63 - 0.54	p = 0.0039	η² = 0.21
GSE99420	CELL JUNCTION ORGANIZATION	0.18 [IQR: 0.078 - 0.24] range: -0.087 - 0.34	-0.15 [IQR: -0.2 - -0.036] range: -0.3 - 0.14	0.36 [IQR: 0.29 - 0.36] range: 0.2 - 0.42	-0.015 [IQR: -0.12 - 0.094] range: -0.29 - 0.31	p < 0.001	η² = 0.53
GSE99420	CHL1 INTERACTIONS	0.51 [IQR: 0.27 - 0.56] range: -0.18 - 0.6	-0.19 [IQR: -0.37 - -0.036] range: -0.57 - 0.51	0.22 [IQR: -0.15 - 0.38] range: -0.16 - 0.65	-0.092 [IQR: -0.27 - 0.15] range: -0.46 - 0.72	p < 0.001	η² = 0.26
GSE99420	TRISTETRAPROLIN TTP ZFP36 BINDS AND DESTABILIZES MRNA	-0.23 [IQR: -0.29 - -0.13] range: -0.44 - -0.016	0.11 [IQR: -0.12 - 0.26] range: -0.32 - 0.45	-0.031 [IQR: -0.088 - 0.068] range: -0.24 - 0.16	0.0038 [IQR: -0.25 - 0.23] range: -0.37 - 0.33	p = 0.021	η² = 0.16
GSE99420	KSRP KHSRP BINDS AND DESTABILIZES MRNA	-0.28 [IQR: -0.34 - -0.24] range: -0.4 - -0.066	0.14 [IQR: -0.052 - 0.23] range: -0.25 - 0.42	-0.095 [IQR: -0.25 - 0.017] range: -0.37 - 0.14	-0.052 [IQR: -0.2 - 0.22] range: -0.42 - 0.37	p < 0.001	η² = 0.28
GSE99420	IONOTROPIC ACTIVITY OF KAINATE RECEPTORS	0.22 [IQR: -0.067 - 0.57] range: -0.26 - 0.74	-0.19 [IQR: -0.42 - 0.034] range: -0.61 - 0.49	0.16 [IQR: 0.0017 - 0.3] range: -0.2 - 0.38	0.045 [IQR: -0.06 - 0.34] range: -0.56 - 0.51	p = 0.0053	η² = 0.2
GSE99420	ACTIVATION OF KAINATE RECEPTORS UPON GLUTAMATE BINDING	0.39 [IQR: 0.072 - 0.5] range: -0.19 - 0.6	-0.14 [IQR: -0.29 - -0.032] range: -0.46 - 0.35	0.097 [IQR: 0.088 - 0.15] range: 0.056 - 0.39	0.057 [IQR: -0.041 - 0.19] range: -0.46 - 0.38	p < 0.001	η² = 0.31
GSE99420	TRANSCRIPTIONAL REGULATION OF PLURIPOTENT STEM CELLS	-0.095 [IQR: -0.22 - 0.22] range: -0.3 - 0.49	-0.17 [IQR: -0.27 - -0.055] range: -0.46 - 0.24	0.42 [IQR: 0.13 - 0.48] range: 0.094 - 0.51	0.2 [IQR: -0.24 - 0.41] range: -0.48 - 0.53	p < 0.001	η² = 0.3
GSE99420	MITOTIC G2 G2 M PHASES	-0.2 [IQR: -0.24 - -0.14] range: -0.33 - -0.085	0.073 [IQR: 0.002 - 0.24] range: -0.36 - 0.37	-0.26 [IQR: -0.28 - 0.0052] range: -0.37 - 0.013	0.033 [IQR: -0.2 - 0.19] range: -0.39 - 0.29	p = 0.0019	η² = 0.23
GSE99420	THROMBIN SIGNALLING THROUGH PROTEINASE ACTIVATED RECEPTORS PARS	0.22 [IQR: 0.044 - 0.41] range: -0.28 - 0.47	-0.097 [IQR: -0.19 - -0.054] range: -0.39 - 0.32	0.2 [IQR: 0.2 - 0.21] range: 0.14 - 0.39	-0.0039 [IQR: -0.2 - 0.12] range: -0.43 - 0.33	p < 0.001	η² = 0.27
GSE99420	SUMOYLATION OF DNA REPLICATION PROTEINS	-0.2 [IQR: -0.33 - -0.17] range: -0.63 - -0.029	0.14 [IQR: -0.082 - 0.3] range: -0.49 - 0.55	-0.28 [IQR: -0.39 - 0.35] range: -0.41 - 0.35	-0.13 [IQR: -0.24 - 0.25] range: -0.51 - 0.5	p = 0.036	η² = 0.14
GSE99420	REPRESSION OF WNT TARGET GENES	0.18 [IQR: 0.087 - 0.37] range: -0.085 - 0.5	-0.2 [IQR: -0.31 - -0.067] range: -0.64 - 0.42	0.43 [IQR: 0.01 - 0.47] range: -0.067 - 0.58	0.02 [IQR: -0.25 - 0.38] range: -0.6 - 0.6	p < 0.001	η² = 0.3
GSE99420	SUMOYLATION OF IMMUNE RESPONSE PROTEINS	-0.21 [IQR: -0.34 - -0.2] range: -0.51 - -0.039	0.13 [IQR: -0.015 - 0.33] range: -0.37 - 0.49	-0.16 [IQR: -0.47 - -0.048] range: -0.55 - 0.23	-0.15 [IQR: -0.32 - 0.19] range: -0.68 - 0.51	p = 0.0011	η² = 0.25
GSE99420	PRESYNAPTIC FUNCTION OF KAINATE RECEPTORS	0.41 [IQR: 0.2 - 0.46] range: -0.17 - 0.6	-0.19 [IQR: -0.29 - 0.0056] range: -0.5 - 0.43	0.15 [IQR: 0.045 - 0.26] range: 0.033 - 0.44	0.035 [IQR: -0.17 - 0.23] range: -0.42 - 0.43	p < 0.001	η² = 0.32
GSE99420	GPCR LIGAND BINDING	0.16 [IQR: 0.1 - 0.2] range: 0.072 - 0.23	-0.037 [IQR: -0.12 - 0.038] range: -0.31 - 0.26	0.15 [IQR: 0.12 - 0.21] range: 0.016 - 0.31	-0.0037 [IQR: -0.14 - 0.098] range: -0.32 - 0.26	p < 0.001	η² = 0.25
GSE99420	DEFECTIVE GALNT3 CAUSES HFTC	0.32 [IQR: -0.048 - 0.41] range: -0.25 - 0.71	-0.17 [IQR: -0.29 - -0.034] range: -0.5 - 0.33	0.49 [IQR: 0.4 - 0.62] range: -0.096 - 0.67	0.087 [IQR: -0.18 - 0.27] range: -0.34 - 0.34	p < 0.001	η² = 0.33
GSE99420	DEFECTIVE LFNG CAUSES SCDO3	0.45 [IQR: 0.11 - 0.69] range: -0.61 - 0.8	-0.4 [IQR: -0.52 - -0.023] range: -0.69 - 0.69	0.4 [IQR: 0.31 - 0.59] range: 0.29 - 0.59	-0.0037 [IQR: -0.084 - 0.35] range: -0.62 - 0.64	p < 0.001	η² = 0.31
GSE99420	DEFECTIVE C1GALT1C1 CAUSES TNPS	0.081 [IQR: -0.15 - 0.33] range: -0.37 - 0.53	-0.068 [IQR: -0.22 - 0.064] range: -0.31 - 0.37	0.39 [IQR: 0.39 - 0.46] range: -0.13 - 0.49	0.013 [IQR: -0.15 - 0.094] range: -0.32 - 0.34	p = 0.0094	η² = 0.18
GSE99420	WNT5A DEPENDENT INTERNALIZATION OF FZD4	0.14 [IQR: 0.015 - 0.21] range: -0.25 - 0.36	-0.12 [IQR: -0.3 - 0.022] range: -0.54 - 0.39	0.43 [IQR: -0.06 - 0.49] range: -0.3 - 0.52	0.072 [IQR: -0.23 - 0.31] range: -0.51 - 0.52	p = 0.019	η² = 0.16
GSE99420	WNT5A DEPENDENT INTERNALIZATION OF FZD2 FZD5 AND ROR2	0.26 [IQR: -0.016 - 0.4] range: -0.4 - 0.46	-0.3 [IQR: -0.38 - 0.0025] range: -0.62 - 0.44	0.56 [IQR: 0.13 - 0.58] range: 0.023 - 0.62	-0.041 [IQR: -0.21 - 0.39] range: -0.55 - 0.7	p < 0.001	η² = 0.26
GSE99420	O LINKED GLYCOSYLATION	0.16 [IQR: 0.13 - 0.22] range: 2e-04 - 0.23	-0.098 [IQR: -0.11 - -0.025] range: -0.27 - 0.11	0.18 [IQR: 0.15 - 0.27] range: 0.13 - 0.27	-0.071 [IQR: -0.15 - 0.029] range: -0.19 - 0.3	p < 0.001	η² = 0.47
GSE99420	O GLYCOSYLATION OF TSR DOMAIN CONTAINING PROTEINS	0.38 [IQR: 0.28 - 0.48] range: -0.27 - 0.58	-0.17 [IQR: -0.33 - 0.02] range: -0.51 - 0.27	0.26 [IQR: 0.23 - 0.46] range: 0.073 - 0.47	-0.085 [IQR: -0.3 - 0.092] range: -0.46 - 0.46	p < 0.001	η² = 0.36
GSE99420	MITOPHAGY	-0.21 [IQR: -0.29 - -0.09] range: -0.42 - -0.014	-0.037 [IQR: -0.15 - 0.21] range: -0.32 - 0.38	-0.078 [IQR: -0.16 - -0.059] range: -0.37 - 0.26	0.064 [IQR: -0.13 - 0.2] range: -0.26 - 0.4	p = 0.032	η² = 0.14
GSE99420	UPTAKE AND FUNCTION OF ANTHRAX TOXINS	0.4 [IQR: 0.22 - 0.46] range: -0.54 - 0.65	-0.18 [IQR: -0.3 - 0.089] range: -0.65 - 0.38	0.39 [IQR: 0.13 - 0.41] range: 0.0081 - 0.48	0.023 [IQR: -0.12 - 0.19] range: -0.44 - 0.41	p = 0.0014	η² = 0.24
GSE99420	VEGFR2 MEDIATED CELL PROLIFERATION	0.18 [IQR: 0.065 - 0.29] range: -0.52 - 0.55	-0.21 [IQR: -0.4 - 0.15] range: -0.51 - 0.47	0.43 [IQR: 0.41 - 0.48] range: 0.2 - 0.51	0.074 [IQR: -0.14 - 0.24] range: -0.61 - 0.43	p = 0.0012	η² = 0.24
GSE99420	MYOGENESIS	0.33 [IQR: 0.12 - 0.4] range: -0.1 - 0.63	-0.088 [IQR: -0.18 - 0.0016] range: -0.42 - 0.38	0.0058 [IQR: -0.017 - 0.16] range: -0.074 - 0.32	-0.072 [IQR: -0.19 - 0.04] range: -0.36 - 0.34	p < 0.001	η² = 0.28
GSE99420	UPTAKE AND FUNCTION OF DIPHTHERIA TOXIN	-0.53 [IQR: -0.69 - -0.33] range: -0.85 - 0.042	0.16 [IQR: -0.11 - 0.43] range: -0.5 - 0.69	-0.22 [IQR: -0.47 - -0.051] range: -0.67 - 0.056	0.16 [IQR: -0.21 - 0.48] range: -0.51 - 0.6	p < 0.001	η² = 0.3
GSE99420	SIGNALING BY LRP5 MUTANTS	0.31 [IQR: 0.16 - 0.54] range: -0.35 - 0.78	-0.21 [IQR: -0.4 - -0.075] range: -0.57 - 0.49	0.56 [IQR: 0.37 - 0.6] range: -0.14 - 0.69	-0.061 [IQR: -0.23 - 0.13] range: -0.47 - 0.43	p < 0.001	η² = 0.34
GSE99420	SYNTHESIS OF DIPHTHAMIDE EEF2	-0.51 [IQR: -0.56 - -0.41] range: -0.61 - -0.054	0.35 [IQR: -0.0087 - 0.55] range: -0.29 - 0.69	-0.42 [IQR: -0.46 - -0.36] range: -0.68 - -0.28	-0.17 [IQR: -0.55 - 0.34] range: -0.72 - 0.64	p < 0.001	η² = 0.4
GSE99420	SIGNALING BY RETINOIC ACID	0.17 [IQR: -0.041 - 0.2] range: -0.11 - 0.35	-0.13 [IQR: -0.2 - 0.081] range: -0.49 - 0.33	0.19 [IQR: 0.17 - 0.2] range: 0.015 - 0.24	0.012 [IQR: -0.074 - 0.2] range: -0.36 - 0.36	p = 0.028	η² = 0.15
GSE99420	MITOCHONDRIAL TRANSLATION	-0.32 [IQR: -0.46 - -0.27] range: -0.54 - 0.064	0.11 [IQR: -0.14 - 0.32] range: -0.47 - 0.55	-0.27 [IQR: -0.33 - 0.039] range: -0.44 - 0.15	0.055 [IQR: -0.35 - 0.34] range: -0.42 - 0.51	p = 0.013	η² = 0.17
GSE99420	AFLATOXIN ACTIVATION AND DETOXIFICATION	0.08 [IQR: -0.065 - 0.31] range: -0.28 - 0.37	-0.11 [IQR: -0.24 - 0.061] range: -0.53 - 0.42	0.44 [IQR: 0.19 - 0.53] range: 0.17 - 0.54	-0.18 [IQR: -0.29 - 0.15] range: -0.35 - 0.35	p = 0.003	η² = 0.22
GSE99420	ORGANIC CATION TRANSPORT	0.14 [IQR: -0.072 - 0.47] range: -0.17 - 0.56	-0.2 [IQR: -0.33 - -0.021] range: -0.6 - 0.48	0.38 [IQR: 0.32 - 0.4] range: 0.13 - 0.56	-0.093 [IQR: -0.22 - 0.26] range: -0.38 - 0.62	p = 0.0013	η² = 0.24
GSE99420	ORGANIC CATION ANION ZWITTERION TRANSPORT	0.22 [IQR: 0.15 - 0.32] range: -0.099 - 0.43	-0.15 [IQR: -0.23 - 0.014] range: -0.5 - 0.28	0.42 [IQR: 0.41 - 0.49] range: 0.24 - 0.58	-0.044 [IQR: -0.22 - 0.17] range: -0.36 - 0.37	p < 0.001	η² = 0.42
GSE99420	CARDIAC CONDUCTION	0.23 [IQR: 0.11 - 0.28] range: -0.17 - 0.35	-0.096 [IQR: -0.17 - 0.0089] range: -0.26 - 0.29	0.051 [IQR: 0.018 - 0.086] range: -0.05 - 0.11	0.0066 [IQR: -0.079 - 0.1] range: -0.33 - 0.37	p = 0.0033	η² = 0.22
GSE99420	PHASE 0 RAPID DEPOLARISATION	0.17 [IQR: 0.13 - 0.41] range: 0.089 - 0.56	-0.064 [IQR: -0.23 - 0.11] range: -0.45 - 0.34	-0.12 [IQR: -0.16 - 0.059] range: -0.18 - 0.06	-0.076 [IQR: -0.2 - 0.13] range: -0.4 - 0.3	p = 0.0033	η² = 0.22
GSE99420	PHASE 2 PLATEAU PHASE	0.34 [IQR: 0.12 - 0.43] range: 0.087 - 0.49	-0.076 [IQR: -0.27 - 0.014] range: -0.51 - 0.63	0.16 [IQR: -0.011 - 0.29] range: -0.13 - 0.39	-0.015 [IQR: -0.27 - 0.077] range: -0.45 - 0.25	p = 0.0047	η² = 0.2
GSE99420	PHASE 1 INACTIVATION OF FAST NA CHANNELS	0.37 [IQR: -0.063 - 0.45] range: -0.34 - 0.56	-0.16 [IQR: -0.36 - 0.013] range: -0.57 - 0.52	0.18 [IQR: -0.044 - 0.22] range: -0.4 - 0.23	0.14 [IQR: -0.1 - 0.28] range: -0.3 - 0.71	p = 0.0076	η² = 0.19
GSE99420	PHYSIOLOGICAL FACTORS	0.34 [IQR: 0.31 - 0.42] range: -0.31 - 0.49	-0.22 [IQR: -0.32 - -0.022] range: -0.58 - 0.25	0.28 [IQR: 0.14 - 0.53] range: -0.18 - 0.63	0.096 [IQR: -0.18 - 0.22] range: -0.56 - 0.54	p < 0.001	η² = 0.33
GSE99420	PIWI INTERACTING RNA PIRNA BIOGENESIS	-0.47 [IQR: -0.51 - -0.41] range: -0.57 - 0.023	0.15 [IQR: 0.024 - 0.21] range: -0.31 - 0.59	-0.48 [IQR: -0.52 - -0.27] range: -0.56 - -0.14	0.21 [IQR: -0.13 - 0.32] range: -0.48 - 0.48	p < 0.001	η² = 0.47
GSE99420	IRAK4 DEFICIENCY TLR2 4	0.032 [IQR: -0.15 - 0.088] range: -0.33 - 0.52	-0.13 [IQR: -0.43 - 0.21] range: -0.6 - 0.69	0.46 [IQR: 0.42 - 0.57] range: 0.26 - 0.68	-0.049 [IQR: -0.32 - 0.29] range: -0.55 - 0.47	p = 0.019	η² = 0.16
GSE99420	DECTIN 1 MEDIATED NONCANONICAL NF KB SIGNALING	-0.33 [IQR: -0.46 - -0.055] range: -0.55 - 0.17	0.052 [IQR: -0.082 - 0.25] range: -0.41 - 0.41	-0.068 [IQR: -0.33 - 0.068] range: -0.36 - 0.21	0.063 [IQR: -0.2 - 0.26] range: -0.38 - 0.37	p = 0.031	η² = 0.15
GSE99420	ORGANIC ANION TRANSPORT	0.36 [IQR: -0.072 - 0.5] range: -0.6 - 0.6	-0.068 [IQR: -0.33 - 0.081] range: -0.7 - 0.69	0.66 [IQR: 0.44 - 0.7] range: -0.022 - 0.76	-0.16 [IQR: -0.29 - -0.11] range: -0.57 - 0.6	p = 0.0019	η² = 0.23
GSE99420	CILIUM ASSEMBLY	0.028 [IQR: -0.16 - 0.11] range: -0.35 - 0.23	0.046 [IQR: -0.099 - 0.19] range: -0.31 - 0.44	-0.24 [IQR: -0.31 - -0.11] range: -0.34 - -0.091	-0.073 [IQR: -0.15 - 0.042] range: -0.31 - 0.3	p = 0.022	η² = 0.16
GSE99420	ANCHORING OF THE BASAL BODY TO THE PLASMA MEMBRANE	0.0097 [IQR: -0.28 - 0.068] range: -0.36 - 0.16	0.074 [IQR: -0.07 - 0.29] range: -0.27 - 0.51	-0.22 [IQR: -0.28 - -0.19] range: -0.4 - -0.13	-0.11 [IQR: -0.24 - 0.0083] range: -0.34 - 0.26	p < 0.001	η² = 0.27
GSE99420	BBSOME MEDIATED CARGO TARGETING TO CILIUM	-0.21 [IQR: -0.27 - -0.037] range: -0.55 - 0.14	0.065 [IQR: -0.13 - 0.27] range: -0.48 - 0.56	-0.37 [IQR: -0.38 - -0.26] range: -0.42 - -0.21	0.034 [IQR: -0.13 - 0.097] range: -0.43 - 0.58	p = 0.003	η² = 0.22
GSE99420	RHO GTPASES ACTIVATE CIT	0.25 [IQR: 0.13 - 0.33] range: -0.31 - 0.37	-0.092 [IQR: -0.27 - 0.073] range: -0.55 - 0.44	0.16 [IQR: -0.066 - 0.19] range: -0.29 - 0.41	0.12 [IQR: 0.039 - 0.2] range: -0.43 - 0.29	p = 0.029	η² = 0.15
GSE99420	RHO GTPASES ACTIVATE IQGAPS	-0.12 [IQR: -0.21 - -0.037] range: -0.34 - 0.26	-0.052 [IQR: -0.2 - 0.11] range: -0.33 - 0.2	-0.0098 [IQR: -0.055 - 0.02] range: -0.22 - 0.27	0.13 [IQR: -0.048 - 0.27] range: -0.38 - 0.38	p = 0.036	η² = 0.14
GSE99420	RHO GTPASES ACTIVATE ROCKS	0.22 [IQR: 0.099 - 0.25] range: -0.24 - 0.5	-0.21 [IQR: -0.32 - -0.026] range: -0.52 - 0.54	0.25 [IQR: 0.17 - 0.35] range: 0.17 - 0.44	0.0044 [IQR: -0.072 - 0.27] range: -0.41 - 0.53	p = 0.002	η² = 0.23
GSE99420	RHO GTPASES ACTIVATE PAKS	0.17 [IQR: -0.082 - 0.33] range: -0.29 - 0.52	-0.17 [IQR: -0.25 - -0.037] range: -0.56 - 0.31	0.26 [IQR: 0.24 - 0.31] range: 0.059 - 0.33	0.029 [IQR: -0.12 - 0.27] range: -0.35 - 0.51	p < 0.001	η² = 0.26
GSE99420	LIGAND RECEPTOR INTERACTIONS	0.56 [IQR: 0.17 - 0.64] range: -0.15 - 0.71	-0.21 [IQR: -0.5 - 0.027] range: -0.72 - 0.42	0.51 [IQR: 0.24 - 0.55] range: 0.24 - 0.62	0.17 [IQR: -0.35 - 0.31] range: -0.55 - 0.62	p < 0.001	η² = 0.35
GSE99420	REGULATION OF TP53 ACTIVITY	-0.16 [IQR: -0.2 - -0.11] range: -0.31 - 0.05	0.08 [IQR: 0.0026 - 0.15] range: -0.24 - 0.34	-0.25 [IQR: -0.27 - 0.056] range: -0.29 - 0.075	-0.038 [IQR: -0.19 - 0.12] range: -0.39 - 0.29	p = 0.0067	η² = 0.19
GSE99420	ACTIVATION OF SMO	0.25 [IQR: 0.17 - 0.4] range: -0.29 - 0.46	-0.034 [IQR: -0.18 - 0.11] range: -0.63 - 0.28	0.12 [IQR: 0.12 - 0.14] range: -0.036 - 0.3	-0.044 [IQR: -0.24 - 0.086] range: -0.42 - 0.49	p = 0.025	η² = 0.15
GSE99420	GLI PROTEINS BIND PROMOTERS OF HH RESPONSIVE GENES TO PROMOTE TRANSCRIPTION	0.67 [IQR: 0.32 - 0.71] range: -0.11 - 0.79	-0.54 [IQR: -0.62 - -0.12] range: -0.76 - 0.52	0.52 [IQR: 0.44 - 0.62] range: -0.2 - 0.74	0.45 [IQR: -0.19 - 0.57] range: -0.62 - 0.71	p < 0.001	η² = 0.45
GSE99420	CONSTITUTIVE SIGNALING BY EGFRVIII	0.3 [IQR: 0.18 - 0.38] range: -0.26 - 0.46	-0.15 [IQR: -0.22 - 0.1] range: -0.52 - 0.38	0.33 [IQR: 0.1 - 0.34] range: 0.094 - 0.54	-0.053 [IQR: -0.22 - 0.13] range: -0.53 - 0.29	p = 0.0022	η² = 0.23
GSE99420	PCNA DEPENDENT LONG PATCH BASE EXCISION REPAIR	-0.3 [IQR: -0.41 - -0.17] range: -0.62 - 0.29	0.17 [IQR: 0.058 - 0.37] range: -0.54 - 0.54	-0.41 [IQR: -0.54 - 0.16] range: -0.6 - 0.3	0.074 [IQR: -0.44 - 0.25] range: -0.64 - 0.4	p = 0.0053	η² = 0.2
GSE99420	PHOSPHOLIPASE C MEDIATED CASCADE FGFR2	0.29 [IQR: 0.12 - 0.45] range: -0.012 - 0.54	-0.15 [IQR: -0.25 - -0.049] range: -0.51 - 0.33	0.2 [IQR: 0.18 - 0.32] range: 0.15 - 0.49	0.02 [IQR: -0.15 - 0.29] range: -0.33 - 0.44	p < 0.001	η² = 0.38
GSE99420	PHOSPHOLIPASE C MEDIATED CASCADE FGFR4	0.17 [IQR: -0.015 - 0.3] range: -0.21 - 0.44	-0.21 [IQR: -0.31 - -0.075] range: -0.5 - 0.32	0.24 [IQR: 0.22 - 0.54] range: 0.22 - 0.54	0.082 [IQR: -0.12 - 0.34] range: -0.44 - 0.56	p < 0.001	η² = 0.36
GSE99420	DOWNSTREAM SIGNALING OF ACTIVATED FGFR1	0.4 [IQR: 0.35 - 0.44] range: -0.18 - 0.52	-0.23 [IQR: -0.32 - -0.096] range: -0.41 - 0.34	0.35 [IQR: 0.3 - 0.41] range: 0.28 - 0.44	-0.03 [IQR: -0.2 - 0.25] range: -0.52 - 0.36	p < 0.001	η² = 0.47
GSE99420	SHC MEDIATED CASCADE FGFR1	0.33 [IQR: 0.26 - 0.44] range: -0.19 - 0.52	-0.2 [IQR: -0.29 - -0.071] range: -0.45 - 0.35	0.39 [IQR: 0.37 - 0.42] range: 0.33 - 0.45	0.026 [IQR: -0.26 - 0.25] range: -0.46 - 0.44	p < 0.001	η² = 0.43
GSE99420	PI 3K CASCADE FGFR1	0.43 [IQR: 0.29 - 0.47] range: -0.17 - 0.5	-0.22 [IQR: -0.32 - -0.064] range: -0.54 - 0.38	0.37 [IQR: 0.34 - 0.38] range: 0.27 - 0.46	0.067 [IQR: -0.2 - 0.32] range: -0.45 - 0.42	p < 0.001	η² = 0.47
GSE99420	FRS MEDIATED FGFR1 SIGNALING	0.32 [IQR: 0.16 - 0.36] range: -0.13 - 0.49	-0.15 [IQR: -0.23 - 0.023] range: -0.44 - 0.31	0.34 [IQR: 0.32 - 0.35] range: 0.22 - 0.35	-0.05 [IQR: -0.23 - 0.19] range: -0.44 - 0.45	p < 0.001	η² = 0.35
GSE99420	PI 3K CASCADE FGFR2	0.38 [IQR: 0.23 - 0.46] range: -0.21 - 0.51	-0.14 [IQR: -0.27 - -0.031] range: -0.5 - 0.28	0.32 [IQR: 0.3 - 0.33] range: 0.17 - 0.5	-0.029 [IQR: -0.2 - 0.25] range: -0.43 - 0.4	p < 0.001	η² = 0.39
GSE99420	DOWNSTREAM SIGNALING OF ACTIVATED FGFR2	0.33 [IQR: 0.24 - 0.43] range: -0.22 - 0.5	-0.13 [IQR: -0.27 - -0.037] range: -0.41 - 0.29	0.27 [IQR: 0.25 - 0.29] range: 0.15 - 0.44	-0.061 [IQR: -0.23 - 0.18] range: -0.48 - 0.35	p < 0.001	η² = 0.37
GSE99420	FRS MEDIATED FGFR2 SIGNALING	0.27 [IQR: 0.12 - 0.34] range: -0.14 - 0.51	-0.055 [IQR: -0.18 - -0.0089] range: -0.46 - 0.3	0.26 [IQR: 0.26 - 0.31] range: 0.12 - 0.4	-0.06 [IQR: -0.26 - 0.18] range: -0.43 - 0.4	p < 0.001	η² = 0.29
GSE99420	SHC MEDIATED CASCADE FGFR3	0.21 [IQR: 0.084 - 0.42] range: -0.16 - 0.46	-0.13 [IQR: -0.25 - -0.069] range: -0.4 - 0.42	0.3 [IQR: 0.25 - 0.37] range: 0.24 - 0.46	-0.021 [IQR: -0.3 - 0.22] range: -0.53 - 0.47	p < 0.001	η² = 0.29
GSE99420	FRS MEDIATED FGFR3 SIGNALING	0.21 [IQR: 0.011 - 0.35] range: -0.098 - 0.38	-0.078 [IQR: -0.19 - 0.036] range: -0.44 - 0.37	0.29 [IQR: 0.19 - 0.3] range: 0.1 - 0.35	-0.092 [IQR: -0.27 - 0.17] range: -0.45 - 0.49	p = 0.0057	η² = 0.2
GSE99420	DOWNSTREAM SIGNALING OF ACTIVATED FGFR3	0.38 [IQR: 0.2 - 0.4] range: -0.24 - 0.43	-0.13 [IQR: -0.22 - -0.035] range: -0.45 - 0.38	0.25 [IQR: 0.25 - 0.28] range: 0.14 - 0.41	-0.045 [IQR: -0.21 - 0.12] range: -0.51 - 0.4	p < 0.001	η² = 0.3
GSE99420	PI 3K CASCADE FGFR3	0.36 [IQR: 0.23 - 0.42] range: -0.14 - 0.45	-0.15 [IQR: -0.29 - -0.036] range: -0.53 - 0.26	0.32 [IQR: 0.27 - 0.34] range: 0.17 - 0.47	0.056 [IQR: -0.24 - 0.2] range: -0.45 - 0.44	p < 0.001	η² = 0.38
GSE99420	FRS MEDIATED FGFR4 SIGNALING	0.16 [IQR: 0.025 - 0.21] range: -0.24 - 0.43	-0.14 [IQR: -0.21 - -0.00046] range: -0.4 - 0.29	0.36 [IQR: 0.29 - 0.42] range: 0.18 - 0.42	-0.084 [IQR: -0.26 - 0.29] range: -0.48 - 0.48	p < 0.001	η² = 0.27
GSE99420	DOWNSTREAM SIGNALING OF ACTIVATED FGFR4	0.29 [IQR: 0.24 - 0.32] range: -0.31 - 0.42	-0.16 [IQR: -0.24 - -0.038] range: -0.39 - 0.22	0.3 [IQR: 0.3 - 0.44] range: 0.2 - 0.45	-0.055 [IQR: -0.24 - 0.22] range: -0.42 - 0.41	p < 0.001	η² = 0.36
GSE99420	SHC MEDIATED CASCADE FGFR4	0.29 [IQR: 0.0063 - 0.3] range: -0.31 - 0.46	-0.16 [IQR: -0.27 - -0.068] range: -0.44 - 0.33	0.39 [IQR: 0.36 - 0.51] range: 0.27 - 0.53	-0.022 [IQR: -0.2 - 0.27] range: -0.47 - 0.48	p < 0.001	η² = 0.36
GSE99420	PI 3K CASCADE FGFR4	0.28 [IQR: 0.23 - 0.33] range: -0.29 - 0.42	-0.18 [IQR: -0.31 - -0.11] range: -0.45 - 0.16	0.38 [IQR: 0.3 - 0.48] range: 0.23 - 0.53	0.03 [IQR: -0.21 - 0.32] range: -0.37 - 0.47	p < 0.001	η² = 0.42
GSE99420	NEGATIVE REGULATION OF FGFR1 SIGNALING	0.06 [IQR: 0.036 - 0.23] range: -0.18 - 0.32	-0.12 [IQR: -0.2 - -0.0042] range: -0.42 - 0.25	0.25 [IQR: 0.22 - 0.27] range: 0.094 - 0.27	0.031 [IQR: -0.16 - 0.22] range: -0.36 - 0.33	p < 0.001	η² = 0.25
GSE99420	NEGATIVE REGULATION OF FGFR2 SIGNALING	0.06 [IQR: -0.0038 - 0.2] range: -0.2 - 0.3	-0.074 [IQR: -0.19 - 0.045] range: -0.37 - 0.22	0.19 [IQR: 0.18 - 0.24] range: 0.063 - 0.3	0.07 [IQR: -0.13 - 0.21] range: -0.35 - 0.36	p = 0.0083	η² = 0.19
GSE99420	NEGATIVE REGULATION OF FGFR4 SIGNALING	-0.027 [IQR: -0.13 - 0.097] range: -0.27 - 0.19	-0.11 [IQR: -0.18 - 0.0019] range: -0.35 - 0.38	0.26 [IQR: 0.19 - 0.29] range: 0.096 - 0.3	0.0084 [IQR: -0.12 - 0.27] range: -0.36 - 0.43	p = 0.0031	η² = 0.22
GSE99420	SIGNALING BY FGFR1	0.19 [IQR: 0.19 - 0.24] range: -0.24 - 0.38	-0.13 [IQR: -0.21 - -0.037] range: -0.3 - 0.37	0.27 [IQR: 0.16 - 0.3] range: 0.093 - 0.31	-0.02 [IQR: -0.18 - 0.2] range: -0.35 - 0.31	p < 0.001	η² = 0.31
GSE99420	SIGNALING BY FGFR3	0.19 [IQR: 0.074 - 0.22] range: -0.24 - 0.25	-0.08 [IQR: -0.18 - 0.022] range: -0.4 - 0.26	0.23 [IQR: 0.15 - 0.24] range: 0.021 - 0.3	-0.035 [IQR: -0.21 - 0.19] range: -0.33 - 0.36	p = 0.0064	η² = 0.2
GSE99420	SIGNALING BY FGFR4	0.1 [IQR: 0.077 - 0.19] range: -0.31 - 0.25	-0.13 [IQR: -0.19 - -0.027] range: -0.33 - 0.21	0.27 [IQR: 0.16 - 0.32] range: 0.067 - 0.33	-0.046 [IQR: -0.22 - 0.21] range: -0.33 - 0.37	p = 0.0017	η² = 0.24
GSE99420	SIGNALING BY FGFR4 IN DISEASE	0.38 [IQR: 0.33 - 0.49] range: -0.36 - 0.61	-0.14 [IQR: -0.32 - 0.098] range: -0.54 - 0.68	0.43 [IQR: 0.39 - 0.47] range: 0.37 - 0.55	-0.2 [IQR: -0.38 - 0.11] range: -0.74 - 0.45	p < 0.001	η² = 0.31
GSE99420	SIGNALING BY FGFR1 IN DISEASE	0.33 [IQR: 0.23 - 0.34] range: -0.38 - 0.37	-0.097 [IQR: -0.27 - 0.061] range: -0.51 - 0.33	0.24 [IQR: 0.21 - 0.25] range: 0.15 - 0.36	-0.06 [IQR: -0.18 - 0.09] range: -0.43 - 0.31	p = 0.001	η² = 0.25
GSE99420	FGFRL1 MODULATION OF FGFR1 SIGNALING	0.27 [IQR: -0.0042 - 0.37] range: -0.12 - 0.45	-0.19 [IQR: -0.29 - 0.039] range: -0.54 - 0.5	0.41 [IQR: 0.36 - 0.42] range: 0.17 - 0.44	-0.11 [IQR: -0.29 - 0.36] range: -0.38 - 0.6	p = 0.0019	η² = 0.23
GSE99420	METALLOTHIONEINS BIND METALS	-0.5 [IQR: -0.61 - 0.19] range: -0.72 - 0.63	-0.3 [IQR: -0.41 - 0.22] range: -0.63 - 0.7	0.49 [IQR: 0.41 - 0.5] range: -0.041 - 0.6	0.33 [IQR: -0.32 - 0.53] range: -0.64 - 0.75	p = 0.033	η² = 0.14
GSE99420	DISEASES OF CARBOHYDRATE METABOLISM	0.19 [IQR: 0.0026 - 0.33] range: -0.28 - 0.42	-0.041 [IQR: -0.14 - 0.066] range: -0.45 - 0.3	0.1 [IQR: 0.082 - 0.13] range: 0.062 - 0.43	-0.031 [IQR: -0.16 - 0.063] range: -0.23 - 0.26	p = 0.015	η² = 0.17
GSE99420	INFECTIOUS DISEASE	-0.18 [IQR: -0.27 - -0.11] range: -0.31 - -0.067	0.067 [IQR: -0.052 - 0.15] range: -0.14 - 0.26	-0.04 [IQR: -0.18 - 0.063] range: -0.28 - 0.2	-0.032 [IQR: -0.13 - 0.093] range: -0.23 - 0.24	p < 0.001	η² = 0.31
GSE99420	RHO GTPASES ACTIVATE WASPS AND WAVES	-0.28 [IQR: -0.33 - -0.081] range: -0.43 - 0.015	0.12 [IQR: -0.027 - 0.2] range: -0.33 - 0.52	-0.2 [IQR: -0.23 - -0.11] range: -0.38 - 0.21	0.061 [IQR: -0.22 - 0.13] range: -0.44 - 0.33	p = 0.0041	η² = 0.21
GSE99420	DISEASES OF METABOLISM	0.15 [IQR: 0.097 - 0.23] range: -0.039 - 0.33	-0.11 [IQR: -0.19 - -0.053] range: -0.24 - 0.067	0.26 [IQR: 0.22 - 0.31] range: 0.029 - 0.35	0.039 [IQR: -0.073 - 0.1] range: -0.24 - 0.25	p < 0.001	η² = 0.52
GSE99420	MAP2K AND MAPK ACTIVATION	-0.049 [IQR: -0.2 - 0.013] range: -0.27 - 0.078	0.009 [IQR: -0.058 - 0.15] range: -0.23 - 0.32	0.11 [IQR: 0.082 - 0.23] range: 0.077 - 0.24	-0.043 [IQR: -0.17 - 0.15] range: -0.34 - 0.27	p = 0.034	η² = 0.14
GSE99420	NEGATIVE REGULATION OF MAPK PATHWAY	-0.24 [IQR: -0.27 - -0.2] range: -0.38 - -0.18	0.087 [IQR: 0.0062 - 0.17] range: -0.28 - 0.26	-0.02 [IQR: -0.051 - 0.031] range: -0.29 - 0.14	-0.025 [IQR: -0.11 - 0.1] range: -0.37 - 0.21	p < 0.001	η² = 0.37
GSE99420	MAP3K8 TPL2 DEPENDENT MAPK1 3 ACTIVATION	-0.2 [IQR: -0.46 - -0.027] range: -0.53 - 0.3	0.1 [IQR: -0.047 - 0.3] range: -0.47 - 0.45	-0.25 [IQR: -0.51 - -0.064] range: -0.52 - 0.26	0.1 [IQR: -0.041 - 0.19] range: -0.48 - 0.35	p = 0.013	η² = 0.17
GSE99420	HDR THROUGH SINGLE STRAND ANNEALING SSA	-0.05 [IQR: -0.28 - 0.043] range: -0.43 - 0.28	0.14 [IQR: -0.024 - 0.29] range: -0.45 - 0.44	-0.42 [IQR: -0.43 - 0.11] range: -0.46 - 0.18	-0.014 [IQR: -0.28 - 0.18] range: -0.56 - 0.26	p = 0.0066	η² = 0.19
GSE99420	HDR THROUGH HOMOLOGOUS RECOMBINATION HRR	-0.25 [IQR: -0.33 - 0.025] range: -0.5 - 0.15	0.15 [IQR: 0.025 - 0.3] range: -0.47 - 0.46	-0.33 [IQR: -0.39 - 0.091] range: -0.45 - 0.22	0.011 [IQR: -0.33 - 0.19] range: -0.57 - 0.32	p = 0.0042	η² = 0.21
GSE99420	REGULATION OF TLR BY ENDOGENOUS LIGAND	-0.12 [IQR: -0.15 - 0.088] range: -0.29 - 0.62	-0.18 [IQR: -0.37 - 0.13] range: -0.59 - 0.55	0.58 [IQR: 0.34 - 0.59] range: 0.21 - 0.7	0.091 [IQR: -0.17 - 0.28] range: -0.52 - 0.55	p = 0.0018	η² = 0.23
GSE99420	DEUBIQUITINATION	-0.19 [IQR: -0.25 - -0.068] range: -0.32 - 0.031	0.053 [IQR: -0.058 - 0.14] range: -0.22 - 0.28	0.029 [IQR: -0.21 - 0.038] range: -0.27 - 0.16	-0.033 [IQR: -0.15 - 0.1] range: -0.19 - 0.21	p = 0.0058	η² = 0.2
GSE99420	UCH PROTEINASES	-0.2 [IQR: -0.4 - -0.081] range: -0.45 - 0.075	0.097 [IQR: -0.057 - 0.22] range: -0.31 - 0.35	-0.23 [IQR: -0.25 - 0.2] range: -0.3 - 0.23	0.0051 [IQR: -0.21 - 0.14] range: -0.41 - 0.32	p = 0.0061	η² = 0.2
GSE99420	UB SPECIFIC PROCESSING PROTEASES	-0.21 [IQR: -0.29 - -0.036] range: -0.33 - 0.029	0.048 [IQR: -0.038 - 0.14] range: -0.18 - 0.2	-0.1 [IQR: -0.2 - 0.17] range: -0.22 - 0.2	-0.08 [IQR: -0.13 - 0.14] range: -0.29 - 0.27	p = 0.011	η² = 0.18
GSE99420	METALLOPROTEASE DUBS	-0.22 [IQR: -0.32 - -0.15] range: -0.57 - 0.15	0.13 [IQR: -0.068 - 0.26] range: -0.3 - 0.4	-0.14 [IQR: -0.26 - -0.014] range: -0.38 - 0.099	-0.093 [IQR: -0.19 - 0.095] range: -0.47 - 0.27	p < 0.001	η² = 0.29
GSE99420	DNA DOUBLE STRAND BREAK REPAIR	-0.19 [IQR: -0.26 - -0.13] range: -0.54 - 0.28	0.19 [IQR: -0.069 - 0.27] range: -0.34 - 0.38	-0.29 [IQR: -0.34 - 0.2] range: -0.39 - 0.22	-0.1 [IQR: -0.28 - 0.16] range: -0.51 - 0.29	p = 0.0071	η² = 0.19
GSE99420	RESOLUTION OF D LOOP STRUCTURES	-0.21 [IQR: -0.34 - -0.01] range: -0.63 - 0.24	0.2 [IQR: 0.058 - 0.35] range: -0.51 - 0.53	-0.31 [IQR: -0.43 - 0.13] range: -0.5 - 0.27	-0.099 [IQR: -0.44 - 0.16] range: -0.56 - 0.41	p < 0.001	η² = 0.27
GSE99420	HOMOLOGY DIRECTED REPAIR	-0.15 [IQR: -0.26 - -0.088] range: -0.57 - 0.33	0.2 [IQR: -0.095 - 0.27] range: -0.37 - 0.42	-0.29 [IQR: -0.32 - 0.24] range: -0.4 - 0.29	-0.12 [IQR: -0.29 - 0.17] range: -0.54 - 0.32	p = 0.017	η² = 0.17
GSE99420	SENSING OF DNA DOUBLE STRAND BREAKS	-0.31 [IQR: -0.38 - -0.12] range: -0.43 - 0.0048	0.2 [IQR: -0.047 - 0.4] range: -0.6 - 0.77	-0.21 [IQR: -0.21 - -0.012] range: -0.51 - 0.26	-0.09 [IQR: -0.37 - 0.035] range: -0.72 - 0.51	p = 0.0046	η² = 0.21
GSE99420	RESOLUTION OF D LOOP STRUCTURES THROUGH SYNTHESIS DEPENDENT STRAND ANNEALING SDSA	-0.29 [IQR: -0.4 - 0.009] range: -0.62 - 0.31	0.21 [IQR: 0.1 - 0.36] range: -0.53 - 0.63	-0.37 [IQR: -0.53 - 0.15] range: -0.56 - 0.25	-0.058 [IQR: -0.46 - 0.16] range: -0.65 - 0.31	p < 0.001	η² = 0.3
GSE99420	NONHOMOLOGOUS END JOINING NHEJ	-0.31 [IQR: -0.33 - -0.18] range: -0.57 - 0.32	0.18 [IQR: -0.037 - 0.31] range: -0.31 - 0.53	-0.22 [IQR: -0.24 - 0.15] range: -0.49 - 0.24	-0.082 [IQR: -0.31 - 0.12] range: -0.51 - 0.25	p = 0.0017	η² = 0.24
GSE99420	HOMOLOGOUS DNA PAIRING AND STRAND EXCHANGE	-0.17 [IQR: -0.33 - 0.037] range: -0.53 - 0.24	0.13 [IQR: 0.027 - 0.31] range: -0.52 - 0.52	-0.42 [IQR: -0.44 - 0.15] range: -0.51 - 0.23	-3.9e-05 [IQR: -0.41 - 0.22] range: -0.57 - 0.28	p = 0.0034	η² = 0.21
GSE99420	PROCESSING OF DNA DOUBLE STRAND BREAK ENDS	-0.2 [IQR: -0.25 - -0.093] range: -0.59 - 0.33	0.15 [IQR: -0.053 - 0.27] range: -0.3 - 0.45	-0.3 [IQR: -0.34 - 0.18] range: -0.44 - 0.33	-0.13 [IQR: -0.3 - 0.19] range: -0.58 - 0.3	p = 0.022	η² = 0.16
GSE99420	CARGO CONCENTRATION IN THE ER	0.16 [IQR: 0.069 - 0.29] range: -0.43 - 0.39	-0.055 [IQR: -0.15 - 0.13] range: -0.44 - 0.43	0.28 [IQR: 0.06 - 0.3] range: -0.02 - 0.41	-0.11 [IQR: -0.19 - 0.013] range: -0.37 - 0.21	p = 0.012	η² = 0.18
GSE99420	DNA DAMAGE RECOGNITION IN GG NER	-0.11 [IQR: -0.14 - -0.084] range: -0.39 - 0.0088	0.17 [IQR: -0.062 - 0.28] range: -0.39 - 0.44	-0.32 [IQR: -0.34 - -0.1] range: -0.37 - 0.046	-0.082 [IQR: -0.26 - 0.094] range: -0.33 - 0.3	p = 0.0038	η² = 0.21
GSE99420	FORMATION OF INCISION COMPLEX IN GG NER	-0.1 [IQR: -0.18 - -0.034] range: -0.28 - 0.013	0.097 [IQR: -0.071 - 0.19] range: -0.45 - 0.45	-0.23 [IQR: -0.45 - -0.021] range: -0.48 - 0.18	-1e-04 [IQR: -0.2 - 0.15] range: -0.42 - 0.3	p = 0.034	η² = 0.14
GSE99420	GAP FILLING DNA REPAIR SYNTHESIS AND LIGATION IN GG NER	-0.22 [IQR: -0.37 - -0.16] range: -0.48 - 0.27	0.15 [IQR: 0.026 - 0.27] range: -0.46 - 0.55	-0.32 [IQR: -0.36 - 0.096] range: -0.57 - 0.15	0.033 [IQR: -0.33 - 0.29] range: -0.57 - 0.39	p = 0.024	η² = 0.15
GSE99420	NUCLEOTIDE EXCISION REPAIR	-0.19 [IQR: -0.27 - -0.11] range: -0.35 - 0.029	0.11 [IQR: -0.0062 - 0.25] range: -0.38 - 0.42	-0.29 [IQR: -0.44 - 0.016] range: -0.48 - 0.16	-0.00014 [IQR: -0.3 - 0.2] range: -0.39 - 0.28	p = 0.0021	η² = 0.23
GSE99420	GLOBAL GENOME NUCLEOTIDE EXCISION REPAIR GG NER	-0.17 [IQR: -0.23 - -0.099] range: -0.34 - 0.1	0.11 [IQR: -0.024 - 0.25] range: -0.38 - 0.44	-0.23 [IQR: -0.43 - -0.0068] range: -0.45 - 0.19	-0.034 [IQR: -0.29 - 0.17] range: -0.41 - 0.25	p = 0.007	η² = 0.19
GSE99420	HIGHLY CALCIUM PERMEABLE POSTSYNAPTIC NICOTINIC ACETYLCHOLINE RECEPTORS	0.096 [IQR: 0.011 - 0.25] range: -0.56 - 0.65	0.095 [IQR: -0.13 - 0.31] range: -0.39 - 0.69	-0.4 [IQR: -0.61 - -0.18] range: -0.65 - 0.068	-0.077 [IQR: -0.3 - 0.15] range: -0.53 - 0.49	p = 0.014	η² = 0.17
GSE99420	HIGHLY CALCIUM PERMEABLE NICOTINIC ACETYLCHOLINE RECEPTORS	0.18 [IQR: 0.12 - 0.34] range: -0.58 - 0.75	0.083 [IQR: -0.16 - 0.27] range: -0.46 - 0.66	-0.51 [IQR: -0.58 - -0.16] range: -0.64 - 0.033	-0.091 [IQR: -0.35 - 0.12] range: -0.53 - 0.49	p = 0.011	η² = 0.18
GSE99420	FORMATION OF TC NER PRE INCISION COMPLEX	-0.22 [IQR: -0.26 - -0.079] range: -0.31 - -0.022	0.11 [IQR: -0.085 - 0.22] range: -0.37 - 0.4	-0.26 [IQR: -0.41 - -0.063] range: -0.52 - 0.19	-0.015 [IQR: -0.25 - 0.2] range: -0.37 - 0.35	p = 0.011	η² = 0.18
GSE99420	TRANSCRIPTION COUPLED NUCLEOTIDE EXCISION REPAIR TC NER	-0.22 [IQR: -0.25 - -0.15] range: -0.32 - 0.069	0.092 [IQR: -0.03 - 0.19] range: -0.4 - 0.41	-0.28 [IQR: -0.46 - 0.021] range: -0.48 - 0.15	0.0038 [IQR: -0.26 - 0.17] range: -0.38 - 0.32	p = 0.0046	η² = 0.21
GSE99420	DUAL INCISION IN TC NER	-0.18 [IQR: -0.25 - -0.14] range: -0.35 - -0.0022	0.083 [IQR: -0.042 - 0.21] range: -0.4 - 0.4	-0.27 [IQR: -0.45 - 0.094] range: -0.5 - 0.17	0.059 [IQR: -0.23 - 0.2] range: -0.4 - 0.3	p = 0.011	η² = 0.18
GSE99420	TRNA MODIFICATION IN THE NUCLEUS AND CYTOSOL	-0.23 [IQR: -0.33 - -0.14] range: -0.37 - 0.26	0.19 [IQR: 0.041 - 0.24] range: -0.35 - 0.53	-0.34 [IQR: -0.43 - -0.052] range: -0.6 - 0.078	-0.081 [IQR: -0.26 - 0.14] range: -0.48 - 0.39	p < 0.001	η² = 0.32
GSE99420	FANCONI ANEMIA PATHWAY	-0.19 [IQR: -0.27 - -0.12] range: -0.54 - 0.14	0.096 [IQR: -0.025 - 0.33] range: -0.23 - 0.46	-0.29 [IQR: -0.31 - -0.12] range: -0.48 - -0.082	-0.088 [IQR: -0.22 - 0.18] range: -0.6 - 0.24	p < 0.001	η² = 0.3
GSE99420	TRNA PROCESSING IN THE NUCLEUS	-0.29 [IQR: -0.33 - -0.25] range: -0.54 - -0.18	0.1 [IQR: -0.0051 - 0.28] range: -0.49 - 0.56	-0.36 [IQR: -0.41 - 0.15] range: -0.51 - 0.17	-0.12 [IQR: -0.28 - 0.24] range: -0.48 - 0.5	p = 0.0015	η² = 0.24
GSE99420	IL 6 TYPE CYTOKINE RECEPTOR LIGAND INTERACTIONS	0.29 [IQR: 0.24 - 0.37] range: -0.083 - 0.66	-0.18 [IQR: -0.36 - -0.012] range: -0.51 - 0.49	0.27 [IQR: 0.15 - 0.29] range: -0.3 - 0.56	-0.036 [IQR: -0.29 - 0.33] range: -0.49 - 0.54	p = 0.0026	η² = 0.22
GSE99420	RRNA MODIFICATION IN THE NUCLEUS AND CYTOSOL	-0.41 [IQR: -0.48 - -0.33] range: -0.55 - -0.29	0.21 [IQR: -0.057 - 0.38] range: -0.46 - 0.5	-0.28 [IQR: -0.47 - -0.015] range: -0.54 - 0.18	-0.11 [IQR: -0.31 - 0.34] range: -0.56 - 0.5	p < 0.001	η² = 0.31
GSE99420	RRNA MODIFICATION IN THE MITOCHONDRION	-0.49 [IQR: -0.53 - -0.41] range: -0.56 - 0.42	0.17 [IQR: -0.091 - 0.47] range: -0.64 - 0.68	-0.33 [IQR: -0.58 - -0.17] range: -0.62 - 0.19	-0.084 [IQR: -0.29 - 0.44] range: -0.69 - 0.59	p = 0.0058	η² = 0.2
GSE99420	NEUREXINS AND NEUROLIGINS	0.16 [IQR: 0.028 - 0.34] range: -0.041 - 0.49	-0.063 [IQR: -0.18 - 0.015] range: -0.29 - 0.38	-0.092 [IQR: -0.15 - -0.01] range: -0.25 - 0.11	-0.0045 [IQR: -0.065 - 0.075] range: -0.17 - 0.26	p < 0.001	η² = 0.25
GSE99420	PROTEIN PROTEIN INTERACTIONS AT SYNAPSES	0.18 [IQR: 0.085 - 0.37] range: -0.041 - 0.52	-0.097 [IQR: -0.16 - -0.037] range: -0.35 - 0.26	0.012 [IQR: -0.046 - 0.037] range: -0.19 - 0.062	0.02 [IQR: -0.04 - 0.096] range: -0.11 - 0.18	p < 0.001	η² = 0.38
GSE99420	TP53 REGULATES TRANSCRIPTION OF DNA REPAIR GENES	-0.2 [IQR: -0.31 - -0.076] range: -0.41 - -0.062	0.093 [IQR: -0.049 - 0.22] range: -0.41 - 0.36	-0.18 [IQR: -0.44 - 0.083] range: -0.55 - 0.32	0.045 [IQR: -0.26 - 0.2] range: -0.34 - 0.32	p = 0.02	η² = 0.16
GSE99420	METAL SEQUESTRATION BY ANTIMICROBIAL PROTEINS	0.12 [IQR: 0.0069 - 0.31] range: -0.23 - 0.44	-0.091 [IQR: -0.35 - 0.11] range: -0.63 - 0.63	0.57 [IQR: 0.49 - 0.82] range: -0.14 - 0.83	0.043 [IQR: -0.13 - 0.34] range: -0.7 - 0.65	p = 0.0053	η² = 0.2
GSE99420	TP53 REGULATES TRANSCRIPTION OF SEVERAL ADDITIONAL CELL DEATH GENES WHOSE SPECIFIC ROLES IN P53 DEPENDENT APOPTOSIS REMAIN UNCERTAIN	0.11 [IQR: -0.028 - 0.22] range: -0.078 - 0.3	-0.11 [IQR: -0.23 - 0.018] range: -0.49 - 0.39	0.25 [IQR: 0.11 - 0.39] range: 0.091 - 0.42	0.02 [IQR: -0.098 - 0.14] range: -0.45 - 0.32	p = 0.0019	η² = 0.23
GSE99420	TP53 REGULATES TRANSCRIPTION OF DEATH RECEPTORS AND LIGANDS	0.32 [IQR: 0.25 - 0.37] range: 0.059 - 0.62	-0.24 [IQR: -0.42 - 0.088] range: -0.67 - 0.48	0.39 [IQR: 0.38 - 0.39] range: 0.27 - 0.47	0.19 [IQR: -0.2 - 0.31] range: -0.52 - 0.44	p < 0.001	η² = 0.32
GSE99420	TP53 REGULATES TRANSCRIPTION OF GENES INVOLVED IN G1 CELL CYCLE ARREST	0.29 [IQR: 0.012 - 0.44] range: -0.55 - 0.65	-0.064 [IQR: -0.29 - 0.039] range: -0.48 - 0.35	0.28 [IQR: 0.14 - 0.47] range: 0.041 - 0.67	-0.013 [IQR: -0.37 - 0.18] range: -0.44 - 0.47	p = 0.0069	η² = 0.19
GSE99420	REGULATION OF TP53 ACTIVITY THROUGH PHOSPHORYLATION	-0.14 [IQR: -0.27 - -0.026] range: -0.38 - 0.052	0.079 [IQR: -0.045 - 0.21] range: -0.37 - 0.43	-0.25 [IQR: -0.32 - 0.034] range: -0.37 - 0.11	0.012 [IQR: -0.24 - 0.17] range: -0.46 - 0.37	p = 0.029	η² = 0.15
GSE99420	REGULATION OF TP53 ACTIVITY THROUGH ASSOCIATION WITH CO FACTORS	0.35 [IQR: 0.19 - 0.36] range: 0.058 - 0.49	-0.14 [IQR: -0.24 - 0.034] range: -0.46 - 0.42	0.2 [IQR: -0.12 - 0.26] range: -0.13 - 0.29	-0.022 [IQR: -0.15 - 0.12] range: -0.45 - 0.39	p = 0.0021	η² = 0.23
GSE99420	KERATINIZATION	0.18 [IQR: 0.052 - 0.29] range: -0.077 - 0.4	-0.063 [IQR: -0.18 - 0.034] range: -0.28 - 0.2	0.13 [IQR: 0.091 - 0.33] range: 0.089 - 0.52	-0.02 [IQR: -0.15 - 0.021] range: -0.23 - 0.22	p < 0.001	η² = 0.33
GSE99420	METABOLISM OF FAT SOLUBLE VITAMINS	0.23 [IQR: 0.18 - 0.35] range: -0.18 - 0.42	-0.2 [IQR: -0.3 - -0.072] range: -0.44 - 0.17	0.47 [IQR: 0.4 - 0.51] range: 0.11 - 0.61	0.14 [IQR: -0.16 - 0.29] range: -0.33 - 0.45	p < 0.001	η² = 0.51
GSE99420	SIGNALING BY MET	0.33 [IQR: 0.21 - 0.34] range: -0.25 - 0.37	-0.13 [IQR: -0.26 - 0.004] range: -0.37 - 0.2	0.32 [IQR: 0.22 - 0.4] range: 0.14 - 0.42	-0.049 [IQR: -0.16 - 0.078] range: -0.38 - 0.36	p < 0.001	η² = 0.44
GSE99420	MET RECEPTOR ACTIVATION	0.2 [IQR: -0.044 - 0.38] range: -0.27 - 0.43	-0.16 [IQR: -0.37 - 0.0091] range: -0.71 - 0.53	0.65 [IQR: 0.62 - 0.66] range: 0.58 - 0.7	0.068 [IQR: -0.24 - 0.28] range: -0.66 - 0.54	p < 0.001	η² = 0.37
GSE99420	RNA POLYMERASE II TRANSCRIBES SNRNA GENES	-0.33 [IQR: -0.34 - -0.32] range: -0.39 - -0.034	0.2 [IQR: -0.0035 - 0.26] range: -0.32 - 0.42	-0.3 [IQR: -0.33 - -0.2] range: -0.58 - 0.086	-0.07 [IQR: -0.22 - 0.11] range: -0.37 - 0.31	p < 0.001	η² = 0.41
GSE99420	FORMATION OF THE CORNIFIED ENVELOPE	0.13 [IQR: 0.0093 - 0.28] range: -0.082 - 0.32	-0.053 [IQR: -0.2 - 0.028] range: -0.28 - 0.19	0.3 [IQR: 0.15 - 0.4] range: 0.12 - 0.6	0.055 [IQR: -0.13 - 0.1] range: -0.35 - 0.19	p < 0.001	η² = 0.39
GSE99420	INTRA GOLGI TRAFFIC	0.035 [IQR: -0.044 - 0.22] range: -0.11 - 0.27	0.059 [IQR: -0.011 - 0.16] range: -0.17 - 0.34	-0.13 [IQR: -0.31 - 0.033] range: -0.31 - 0.065	-0.083 [IQR: -0.28 - -0.035] range: -0.42 - 0.27	p < 0.001	η² = 0.31
GSE99420	CDC6 ASSOCIATION WITH THE ORC ORIGIN COMPLEX	-0.23 [IQR: -0.35 - -0.15] range: -0.63 - -0.06	0.15 [IQR: -0.14 - 0.47] range: -0.52 - 0.62	-0.35 [IQR: -0.59 - -0.21] range: -0.62 - 0.48	0.039 [IQR: -0.34 - 0.27] range: -0.75 - 0.58	p = 0.011	η² = 0.18
GSE99420	MITOTIC PROMETAPHASE	-0.17 [IQR: -0.27 - 0.019] range: -0.45 - 0.033	0.079 [IQR: -0.094 - 0.27] range: -0.38 - 0.45	-0.26 [IQR: -0.37 - 0.016] range: -0.38 - 0.1	-0.027 [IQR: -0.26 - 0.13] range: -0.4 - 0.27	p = 0.025	η² = 0.15
GSE99420	M PHASE	-0.17 [IQR: -0.25 - -0.14] range: -0.37 - -0.045	0.063 [IQR: -0.068 - 0.21] range: -0.33 - 0.37	-0.26 [IQR: -0.28 - 0.055] range: -0.32 - 0.096	-0.034 [IQR: -0.19 - 0.12] range: -0.39 - 0.34	p = 0.0062	η² = 0.2
GSE99420	DNA REPLICATION INITIATION	-0.3 [IQR: -0.46 - -0.094] range: -0.71 - 0.32	0.18 [IQR: -0.094 - 0.36] range: -0.36 - 0.73	-0.17 [IQR: -0.56 - 0.034] range: -0.62 - 0.49	0.0056 [IQR: -0.38 - 0.35] range: -0.74 - 0.54	p = 0.031	η² = 0.15
GSE99420	ACTIVATION OF THE PRE REPLICATIVE COMPLEX	-0.33 [IQR: -0.37 - -0.2] range: -0.69 - -0.038	0.2 [IQR: 0.0045 - 0.37] range: -0.54 - 0.58	-0.32 [IQR: -0.49 - 0.15] range: -0.62 - 0.4	-0.012 [IQR: -0.4 - 0.37] range: -0.75 - 0.44	p = 0.005	η² = 0.2
GSE99420	PROCESSIVE SYNTHESIS ON THE LAGGING STRAND	-0.48 [IQR: -0.52 - -0.17] range: -0.76 - 0.11	0.27 [IQR: -0.00092 - 0.43] range: -0.42 - 0.58	-0.4 [IQR: -0.54 - -0.0012] range: -0.58 - 0.43	0.2 [IQR: -0.41 - 0.29] range: -0.74 - 0.43	p < 0.001	η² = 0.27
GSE99420	LAGGING STRAND SYNTHESIS	-0.34 [IQR: -0.38 - -0.065] range: -0.71 - 0.26	0.26 [IQR: 0.069 - 0.37] range: -0.48 - 0.59	-0.51 [IQR: -0.52 - 0.18] range: -0.55 - 0.37	0.19 [IQR: -0.44 - 0.32] range: -0.67 - 0.39	p = 0.0066	η² = 0.19
GSE99420	DNA STRAND ELONGATION	-0.3 [IQR: -0.36 - -0.043] range: -0.79 - 0.34	0.26 [IQR: 0.031 - 0.39] range: -0.56 - 0.51	-0.49 [IQR: -0.5 - 0.26] range: -0.55 - 0.33	-0.05 [IQR: -0.45 - 0.32] range: -0.7 - 0.51	p = 0.019	η² = 0.16
GSE99420	SYNTHESIS OF DNA	-0.053 [IQR: -0.43 - -0.04] range: -0.52 - 0.0065	0.11 [IQR: -0.0083 - 0.3] range: -0.45 - 0.43	-0.3 [IQR: -0.38 - 0.17] range: -0.46 - 0.27	-0.036 [IQR: -0.28 - 0.3] range: -0.54 - 0.45	p = 0.02	η² = 0.16
GSE99420	CELL CYCLE MITOTIC	-0.19 [IQR: -0.24 - -0.11] range: -0.37 - 0.0082	0.071 [IQR: -0.046 - 0.22] range: -0.34 - 0.38	-0.26 [IQR: -0.27 - 0.088] range: -0.38 - 0.19	-0.046 [IQR: -0.25 - 0.16] range: -0.41 - 0.39	p = 0.017	η² = 0.17
GSE99420	G2 M DNA DAMAGE CHECKPOINT	-0.21 [IQR: -0.28 - -0.12] range: -0.59 - 0.31	0.15 [IQR: -0.1 - 0.28] range: -0.33 - 0.41	-0.27 [IQR: -0.34 - 0.22] range: -0.45 - 0.35	-0.1 [IQR: -0.32 - 0.17] range: -0.58 - 0.31	p = 0.013	η² = 0.17
GSE99420	G2 M DNA REPLICATION CHECKPOINT	-0.36 [IQR: -0.42 - -0.21] range: -0.92 - 0.25	0.26 [IQR: -0.061 - 0.47] range: -0.73 - 0.77	-0.074 [IQR: -0.53 - 0.36] range: -0.58 - 0.43	-0.13 [IQR: -0.43 - 0.38] range: -0.92 - 0.71	p = 0.032	η² = 0.14
GSE99420	G2 M CHECKPOINTS	-0.23 [IQR: -0.33 - -0.12] range: -0.56 - 0.093	0.16 [IQR: 0.0074 - 0.28] range: -0.4 - 0.37	-0.3 [IQR: -0.37 - 0.25] range: -0.38 - 0.28	-0.095 [IQR: -0.26 - 0.24] range: -0.55 - 0.39	p = 0.0068	η² = 0.19
GSE99420	MITOTIC SPINDLE CHECKPOINT	-0.17 [IQR: -0.28 - -0.071] range: -0.53 - -0.024	0.12 [IQR: -0.063 - 0.29] range: -0.42 - 0.46	-0.34 [IQR: -0.4 - 0.15] range: -0.43 - 0.17	-0.053 [IQR: -0.28 - 0.18] range: -0.48 - 0.43	p = 0.019	η² = 0.16
GSE99420	CELL CYCLE CHECKPOINTS	-0.2 [IQR: -0.28 - -0.099] range: -0.49 - -0.02	0.067 [IQR: -0.014 - 0.27] range: -0.43 - 0.4	-0.32 [IQR: -0.36 - 0.18] range: -0.44 - 0.25	-0.023 [IQR: -0.24 - 0.25] range: -0.52 - 0.41	p = 0.023	η² = 0.15
GSE99420	GLUCONEOGENESIS	-0.073 [IQR: -0.4 - 0.046] range: -0.47 - 0.25	-0.088 [IQR: -0.2 - 0.02] range: -0.33 - 0.32	0.23 [IQR: 0.038 - 0.29] range: -0.21 - 0.37	0.21 [IQR: 0.014 - 0.29] range: -0.28 - 0.47	p < 0.001	η² = 0.26
GSE99420	PYRUVATE METABOLISM	-0.21 [IQR: -0.26 - 0.1] range: -0.53 - 0.2	-0.088 [IQR: -0.19 - -0.022] range: -0.42 - 0.39	0.18 [IQR: -0.15 - 0.19] range: -0.2 - 0.21	0.15 [IQR: 0.046 - 0.29] range: -0.37 - 0.53	p = 0.0021	η² = 0.23
GSE99420	GLUCOSE METABOLISM	-0.15 [IQR: -0.33 - 0.015] range: -0.41 - 0.059	-0.00094 [IQR: -0.11 - 0.095] range: -0.29 - 0.31	-0.0093 [IQR: -0.038 - 0.022] range: -0.085 - 0.2	0.1 [IQR: -0.078 - 0.21] range: -0.34 - 0.44	p = 0.024	η² = 0.15
GSE99420	FRUCTOSE CATABOLISM	0.046 [IQR: -0.086 - 0.26] range: -0.23 - 0.59	-0.29 [IQR: -0.53 - 0.28] range: -0.68 - 0.59	0.65 [IQR: 0.2 - 0.75] range: -0.2 - 0.79	0.22 [IQR: -0.29 - 0.43] range: -0.76 - 0.68	p = 0.015	η² = 0.17
GSE99420	TRYPTOPHAN CATABOLISM	-0.13 [IQR: -0.26 - 0.22] range: -0.41 - 0.42	-0.21 [IQR: -0.32 - 0.11] range: -0.5 - 0.5	0.45 [IQR: 0.43 - 0.51] range: 0.36 - 0.67	0.12 [IQR: -0.22 - 0.34] range: -0.66 - 0.51	p = 0.0047	η² = 0.21
GSE99420	CREATINE METABOLISM	0.0018 [IQR: -0.079 - 0.045] range: -0.28 - 0.42	-0.082 [IQR: -0.44 - 0.12] range: -0.58 - 0.43	0.0016 [IQR: -0.028 - 0.1] range: -0.16 - 0.18	0.27 [IQR: -0.11 - 0.4] range: -0.44 - 0.58	p = 0.021	η² = 0.16
GSE99420	PENTOSE PHOSPHATE PATHWAY	-0.37 [IQR: -0.45 - -0.29] range: -0.58 - -0.044	0.051 [IQR: -0.11 - 0.24] range: -0.55 - 0.37	-0.2 [IQR: -0.36 - 0.092] range: -0.39 - 0.29	0.11 [IQR: -0.076 - 0.38] range: -0.28 - 0.5	p < 0.001	η² = 0.26
GSE99420	ETHANOL OXIDATION	0.28 [IQR: 0.066 - 0.3] range: -0.19 - 0.81	-0.29 [IQR: -0.44 - -0.086] range: -0.73 - 0.5	0.47 [IQR: 0.25 - 0.49] range: -0.1 - 0.51	0.15 [IQR: -0.21 - 0.35] range: -0.58 - 0.69	p < 0.001	η² = 0.29
GSE99420	METABOLISM OF CARBOHYDRATES	-0.015 [IQR: -0.053 - 0.12] range: -0.18 - 0.19	-0.072 [IQR: -0.13 - -0.039] range: -0.2 - 0.13	0.12 [IQR: 0.081 - 0.13] range: 0.054 - 0.29	0.07 [IQR: -0.019 - 0.14] range: -0.2 - 0.24	p < 0.001	η² = 0.35
GSE99420	PYRUVATE METABOLISM AND CITRIC ACID TCA CYCLE	-0.014 [IQR: -0.15 - 0.072] range: -0.4 - 0.28	-0.095 [IQR: -0.17 - -0.019] range: -0.33 - 0.26	0.063 [IQR: -0.028 - 0.16] range: -0.041 - 0.2	0.13 [IQR: 0.0035 - 0.17] range: -0.12 - 0.4	p < 0.001	η² = 0.28
GSE99420	MRNA SPLICING MINOR PATHWAY	-0.12 [IQR: -0.35 - -0.016] range: -0.38 - 0.054	0.14 [IQR: -0.08 - 0.28] range: -0.29 - 0.43	-0.19 [IQR: -0.32 - 0.056] range: -0.57 - 0.079	-0.024 [IQR: -0.34 - 0.19] range: -0.46 - 0.42	p = 0.016	η² = 0.17
GSE99420	MRNA SPLICING	-0.18 [IQR: -0.25 - -0.13] range: -0.33 - -0.055	0.14 [IQR: -0.0078 - 0.25] range: -0.38 - 0.45	-0.28 [IQR: -0.39 - 0.18] range: -0.47 - 0.21	0.033 [IQR: -0.31 - 0.15] range: -0.48 - 0.44	p = 0.0094	η² = 0.18
GSE99420	MRNA EDITING C TO U CONVERSION	0.11 [IQR: 0.037 - 0.48] range: -0.33 - 0.58	-0.26 [IQR: -0.48 - 0.079] range: -0.72 - 0.54	0.52 [IQR: 0.44 - 0.61] range: 0.15 - 0.64	0.2 [IQR: -0.16 - 0.46] range: -0.48 - 0.63	p < 0.001	η² = 0.28
GSE99420	TRANSPORT OF MATURE TRANSCRIPT TO CYTOPLASM	-0.21 [IQR: -0.32 - -0.19] range: -0.45 - -0.17	0.093 [IQR: -0.069 - 0.25] range: -0.33 - 0.44	-0.28 [IQR: -0.41 - 0.085] range: -0.44 - 0.16	0.053 [IQR: -0.24 - 0.18] range: -0.45 - 0.48	p = 0.0017	η² = 0.23
GSE99420	PROCESSING OF CAPPED INTRON CONTAINING PRE MRNA	-0.24 [IQR: -0.29 - -0.15] range: -0.34 - -0.052	0.11 [IQR: -0.04 - 0.23] range: -0.36 - 0.46	-0.31 [IQR: -0.41 - 0.21] range: -0.5 - 0.23	0.053 [IQR: -0.29 - 0.17] range: -0.44 - 0.47	p = 0.0081	η² = 0.19
GSE99420	TRNA PROCESSING	-0.27 [IQR: -0.33 - -0.21] range: -0.44 - -0.0028	0.1 [IQR: 0.017 - 0.26] range: -0.43 - 0.53	-0.34 [IQR: -0.41 - 0.095] range: -0.55 - 0.15	-0.067 [IQR: -0.34 - 0.23] range: -0.46 - 0.4	p < 0.001	η² = 0.27
GSE99420	RRNA PROCESSING	-0.32 [IQR: -0.42 - -0.28] range: -0.49 - -0.0043	0.19 [IQR: -0.1 - 0.33] range: -0.4 - 0.56	-0.37 [IQR: -0.38 - 0.12] range: -0.53 - 0.16	-0.054 [IQR: -0.31 - 0.32] range: -0.49 - 0.45	p = 0.0015	η² = 0.24
GSE99420	TRANSLATION	-0.3 [IQR: -0.39 - -0.2] range: -0.43 - 0.0011	0.17 [IQR: -0.091 - 0.28] range: -0.39 - 0.54	-0.3 [IQR: -0.32 - 0.061] range: -0.45 - 0.13	-0.031 [IQR: -0.3 - 0.29] range: -0.48 - 0.45	p = 0.0079	η² = 0.19
GSE99420	TRANSPORT OF NUCLEOTIDE SUGARS	-0.079 [IQR: -0.18 - -0.038] range: -0.27 - 0.33	0.19 [IQR: 0.07 - 0.28] range: -0.26 - 0.68	0.12 [IQR: -0.27 - 0.14] range: -0.39 - 0.28	-0.18 [IQR: -0.44 - -0.057] range: -0.64 - 0.38	p < 0.001	η² = 0.34
GSE99420	RNA POLYMERASE I TRANSCRIPTION INITIATION	-0.2 [IQR: -0.31 - -0.17] range: -0.37 - -0.12	0.072 [IQR: -0.038 - 0.23] range: -0.44 - 0.45	-0.19 [IQR: -0.4 - 0.12] range: -0.5 - 0.15	-0.036 [IQR: -0.26 - 0.24] range: -0.43 - 0.39	p = 0.0063	η² = 0.2
GSE99420	RNA POLYMERASE III CHAIN ELONGATION	-0.4 [IQR: -0.5 - -0.31] range: -0.52 - -0.1	0.23 [IQR: -0.049 - 0.34] range: -0.51 - 0.59	-0.39 [IQR: -0.5 - -0.19] range: -0.58 - 0.058	-0.023 [IQR: -0.3 - 0.15] range: -0.45 - 0.58	p < 0.001	η² = 0.32
GSE99420	PURINE RIBONUCLEOSIDE MONOPHOSPHATE BIOSYNTHESIS	-0.41 [IQR: -0.44 - -0.19] range: -0.62 - -0.045	0.18 [IQR: -0.12 - 0.31] range: -0.56 - 0.6	-0.12 [IQR: -0.64 - 0.17] range: -0.7 - 0.26	0.097 [IQR: -0.25 - 0.43] range: -0.65 - 0.58	p = 0.012	η² = 0.18
GSE99420	RNA POLYMERASE II TRANSCRIPTION TERMINATION	-0.27 [IQR: -0.31 - -0.19] range: -0.39 - -0.11	0.13 [IQR: -0.089 - 0.29] range: -0.32 - 0.47	-0.27 [IQR: -0.42 - 0.0026] range: -0.48 - 0.039	0.014 [IQR: -0.26 - 0.16] range: -0.47 - 0.42	p < 0.001	η² = 0.27
GSE99420	RNA POLYMERASE II TRANSCRIPTION	-0.064 [IQR: -0.083 - -0.043] range: -0.14 - -0.036	0.073 [IQR: 0.0076 - 0.14] range: -0.16 - 0.25	-0.13 [IQR: -0.28 - 0.11] range: -0.29 - 0.13	-0.067 [IQR: -0.2 - 0.036] range: -0.31 - 0.21	p = 0.0011	η² = 0.25
GSE99420	RNA POLYMERASE I TRANSCRIPTION TERMINATION	-0.33 [IQR: -0.38 - -0.24] range: -0.42 - -0.034	0.17 [IQR: -0.11 - 0.35] range: -0.51 - 0.47	-0.32 [IQR: -0.46 - 0.049] range: -0.59 - 0.18	-0.075 [IQR: -0.27 - 0.3] range: -0.44 - 0.39	p = 0.0024	η² = 0.22
GSE99420	CHROMOSOME MAINTENANCE	-0.16 [IQR: -0.31 - -0.087] range: -0.6 - 0.23	0.2 [IQR: -0.15 - 0.27] range: -0.36 - 0.37	-0.3 [IQR: -0.31 - 0.2] range: -0.48 - 0.29	-0.061 [IQR: -0.26 - 0.17] range: -0.52 - 0.35	p = 0.026	η² = 0.15
GSE99420	DNA DAMAGE BYPASS	-0.085 [IQR: -0.23 - -0.018] range: -0.4 - 0.066	0.079 [IQR: 0.0077 - 0.22] range: -0.37 - 0.43	-0.19 [IQR: -0.3 - 0.061] range: -0.43 - 0.18	0.027 [IQR: -0.26 - 0.11] range: -0.43 - 0.28	p = 0.028	η² = 0.15
GSE99420	DNA REPAIR	-0.16 [IQR: -0.28 - -0.029] range: -0.34 - 0.039	0.14 [IQR: -0.0086 - 0.26] range: -0.37 - 0.43	-0.26 [IQR: -0.4 - 0.077] range: -0.42 - 0.084	-0.031 [IQR: -0.28 - 0.14] range: -0.41 - 0.27	p = 0.0035	η² = 0.21
GSE99420	RESOLUTION OF ABASIC SITES AP SITES	-0.28 [IQR: -0.38 - -0.15] range: -0.53 - 0.21	0.2 [IQR: 0.014 - 0.32] range: -0.56 - 0.54	-0.39 [IQR: -0.42 - 0.14] range: -0.54 - 0.23	-0.035 [IQR: -0.37 - 0.22] range: -0.61 - 0.4	p = 0.0029	η² = 0.22
GSE99420	RNA POLYMERASE III TRANSCRIPTION TERMINATION	-0.14 [IQR: -0.22 - -0.072] range: -0.3 - 0.00084	0.047 [IQR: -0.1 - 0.17] range: -0.29 - 0.54	-0.29 [IQR: -0.3 - -0.13] range: -0.45 - -0.023	0.016 [IQR: -0.14 - 0.099] range: -0.35 - 0.43	p = 0.0075	η² = 0.19
GSE99420	RNA POLYMERASE III TRANSCRIPTION	-0.28 [IQR: -0.3 - -0.18] range: -0.34 - -0.017	0.11 [IQR: -0.018 - 0.26] range: -0.36 - 0.53	-0.34 [IQR: -0.35 - -0.23] range: -0.47 - -0.053	-0.031 [IQR: -0.18 - 0.12] range: -0.37 - 0.44	p < 0.001	η² = 0.3
GSE99420	KETONE BODY METABOLISM	0.095 [IQR: 0.026 - 0.33] range: -0.029 - 0.44	-0.24 [IQR: -0.34 - 0.0021] range: -0.57 - 0.28	0.13 [IQR: 0.026 - 0.17] range: -0.099 - 0.57	0.15 [IQR: -0.14 - 0.43] range: -0.48 - 0.62	p < 0.001	η² = 0.31
GSE99420	PURINE SALVAGE	-0.12 [IQR: -0.49 - -0.09] range: -0.59 - 0.14	0.1 [IQR: -0.065 - 0.32] range: -0.4 - 0.65	-0.048 [IQR: -0.14 - 0.052] range: -0.49 - 0.14	-0.096 [IQR: -0.2 - 0.11] range: -0.5 - 0.5	p = 0.0041	η² = 0.21
GSE99420	PURINE CATABOLISM	-0.27 [IQR: -0.3 - -0.15] range: -0.59 - -0.063	-0.032 [IQR: -0.14 - 0.24] range: -0.41 - 0.32	0.13 [IQR: -0.048 - 0.14] range: -0.054 - 0.27	0.13 [IQR: -0.13 - 0.21] range: -0.28 - 0.51	p = 0.0077	η² = 0.19
GSE99420	INSULIN RECEPTOR SIGNALLING CASCADE	0.14 [IQR: 0.064 - 0.25] range: -0.078 - 0.31	-0.11 [IQR: -0.17 - 0.014] range: -0.27 - 0.16	0.24 [IQR: 0.23 - 0.28] range: 0.14 - 0.32	-0.015 [IQR: -0.12 - 0.17] range: -0.38 - 0.34	p < 0.001	η² = 0.34
GSE99420	CHK1 CHK2 CDS1 MEDIATED INACTIVATION OF CYCLIN B CDK1 COMPLEX	-0.45 [IQR: -0.49 - -0.32] range: -0.71 - -0.1	0.19 [IQR: -0.16 - 0.42] range: -0.59 - 0.7	-0.18 [IQR: -0.33 - 0.14] range: -0.37 - 0.3	0.0014 [IQR: -0.39 - 0.34] range: -0.77 - 0.59	p = 0.0092	η² = 0.18
GSE99420	PROCESSING OF CAPPED INTRONLESS PRE MRNA	-0.38 [IQR: -0.43 - -0.27] range: -0.47 - -0.18	0.15 [IQR: -0.056 - 0.29] range: -0.44 - 0.56	-0.41 [IQR: -0.42 - -0.15] range: -0.52 - -0.13	0.068 [IQR: -0.2 - 0.28] range: -0.48 - 0.42	p < 0.001	η² = 0.35
GSE99420	MRNA EDITING	0.13 [IQR: 0.09 - 0.45] range: -0.25 - 0.55	-0.19 [IQR: -0.45 - 0.074] range: -0.69 - 0.47	0.5 [IQR: 0.31 - 0.57] range: 0.26 - 0.59	0.16 [IQR: -0.098 - 0.33] range: -0.52 - 0.56	p < 0.001	η² = 0.29
GSE99420	FATTY ACYL COA BIOSYNTHESIS	-0.14 [IQR: -0.25 - -0.1] range: -0.39 - 0.083	-0.02 [IQR: -0.14 - 0.086] range: -0.31 - 0.23	-0.078 [IQR: -0.12 - -0.06] range: -0.23 - 0.18	0.12 [IQR: 0.059 - 0.28] range: -0.13 - 0.39	p < 0.001	η² = 0.34
GSE99420	TRIGLYCERIDE BIOSYNTHESIS	-0.35 [IQR: -0.41 - -0.19] range: -0.54 - 0.061	0.087 [IQR: -0.048 - 0.2] range: -0.37 - 0.45	0.15 [IQR: 0.095 - 0.32] range: -0.2 - 0.44	-0.0028 [IQR: -0.046 - 0.097] range: -0.19 - 0.41	p < 0.001	η² = 0.3
GSE99420	APOPTOTIC EXECUTION PHASE	0.11 [IQR: -0.032 - 0.17] range: -0.42 - 0.32	-0.024 [IQR: -0.15 - 0.11] range: -0.38 - 0.25	0.22 [IQR: 0.12 - 0.26] range: 0.027 - 0.45	-0.13 [IQR: -0.24 - 0.11] range: -0.47 - 0.3	p = 0.034	η² = 0.14
GSE99420	DISSOLUTION OF FIBRIN CLOT	0.31 [IQR: -0.1 - 0.35] range: -0.41 - 0.46	-0.36 [IQR: -0.42 - -0.021] range: -0.66 - 0.44	0.6 [IQR: 0.57 - 0.63] range: 0.053 - 0.69	0.12 [IQR: -0.067 - 0.48] range: -0.43 - 0.68	p < 0.001	η² = 0.38
GSE99420	SYNTHESIS OF VERY LONG CHAIN FATTY ACYL COAS	-0.12 [IQR: -0.25 - -0.086] range: -0.5 - 0.15	-0.059 [IQR: -0.17 - 0.12] range: -0.38 - 0.24	-0.09 [IQR: -0.16 - 0.07] range: -0.23 - 0.11	0.22 [IQR: 0.079 - 0.31] range: -0.19 - 0.4	p < 0.001	η² = 0.34
GSE99420	PLATELET ADHESION TO EXPOSED COLLAGEN	0.42 [IQR: 0.26 - 0.51] range: 0.1 - 0.55	-0.22 [IQR: -0.39 - 0.094] range: -0.59 - 0.46	0.38 [IQR: 0.33 - 0.52] range: 0.038 - 0.62	-0.096 [IQR: -0.26 - 0.27] range: -0.4 - 0.48	p < 0.001	η² = 0.35
GSE99420	PLATELET ACTIVATION SIGNALING AND AGGREGATION	0.081 [IQR: -0.026 - 0.17] range: -0.17 - 0.31	-0.076 [IQR: -0.2 - 0.033] range: -0.32 - 0.27	0.23 [IQR: 0.14 - 0.28] range: 0.085 - 0.38	0.041 [IQR: -0.15 - 0.13] range: -0.28 - 0.31	p = 0.0028	η² = 0.22
GSE99420	RESPONSE TO ELEVATED PLATELET CYTOSOLIC CA2	0.11 [IQR: -0.069 - 0.23] range: -0.21 - 0.38	-0.13 [IQR: -0.29 - 0.023] range: -0.4 - 0.37	0.31 [IQR: 0.17 - 0.39] range: 0.076 - 0.46	0.026 [IQR: -0.21 - 0.25] range: -0.28 - 0.4	p = 0.0016	η² = 0.24
GSE99420	PLATELET AGGREGATION PLUG FORMATION	0.16 [IQR: 0.027 - 0.19] range: -0.1 - 0.22	-0.069 [IQR: -0.16 - 0.027] range: -0.38 - 0.32	0.37 [IQR: 0.31 - 0.41] range: 0.076 - 0.41	-0.053 [IQR: -0.21 - 0.14] range: -0.33 - 0.24	p < 0.001	η² = 0.29
GSE99420	RNA POLYMERASE III TRANSCRIPTION INITIATION FROM TYPE 1 PROMOTER	-0.36 [IQR: -0.45 - -0.29] range: -0.53 - -0.023	0.12 [IQR: 0.012 - 0.33] range: -0.48 - 0.58	-0.28 [IQR: -0.33 - -0.21] range: -0.55 - 0.01	-0.014 [IQR: -0.28 - 0.27] range: -0.43 - 0.51	p < 0.001	η² = 0.29
GSE99420	RNA POLYMERASE III TRANSCRIPTION INITIATION FROM TYPE 3 PROMOTER	-0.4 [IQR: -0.44 - -0.39] range: -0.51 - 0.075	0.17 [IQR: -0.0073 - 0.33] range: -0.45 - 0.6	-0.39 [IQR: -0.46 - -0.24] range: -0.62 - 0.046	-0.0096 [IQR: -0.24 - 0.18] range: -0.41 - 0.56	p < 0.001	η² = 0.35
GSE99420	SYNTHESIS OF KETONE BODIES	0.27 [IQR: 0.17 - 0.35] range: -0.031 - 0.48	-0.21 [IQR: -0.32 - -0.0042] range: -0.65 - 0.44	0.17 [IQR: 0.15 - 0.44] range: -0.2 - 0.59	0.061 [IQR: -0.21 - 0.31] range: -0.47 - 0.69	p < 0.001	η² = 0.28
GSE99420	MITOCHONDRIAL FATTY ACID BETA OXIDATION OF UNSATURATED FATTY ACIDS	-0.25 [IQR: -0.42 - 0.017] range: -0.53 - 0.25	0.12 [IQR: -0.09 - 0.34] range: -0.53 - 0.65	-0.44 [IQR: -0.46 - -0.4] range: -0.71 - 0.15	0.042 [IQR: -0.2 - 0.33] range: -0.54 - 0.51	p = 0.0075	η² = 0.19
GSE99420	SLBP DEPENDENT PROCESSING OF REPLICATION DEPENDENT HISTONE PRE MRNAS	-0.33 [IQR: -0.53 - -0.19] range: -0.64 - 0.14	0.021 [IQR: -0.21 - 0.23] range: -0.51 - 0.58	-0.39 [IQR: -0.44 - -0.23] range: -0.61 - 0.033	0.22 [IQR: 0.077 - 0.3] range: -0.56 - 0.49	p < 0.001	η² = 0.27
GSE99420	PROCESSING OF INTRONLESS PRE MRNAS	-0.41 [IQR: -0.45 - -0.28] range: -0.47 - -0.22	0.15 [IQR: 0.0045 - 0.41] range: -0.48 - 0.63	-0.31 [IQR: -0.45 - -0.29] range: -0.66 - 0.047	-0.035 [IQR: -0.34 - 0.15] range: -0.54 - 0.47	p < 0.001	η² = 0.36
GSE99420	GASTRIN CREB SIGNALLING PATHWAY VIA PKC AND MAPK	0.14 [IQR: 0.02 - 0.27] range: -0.17 - 0.37	-0.039 [IQR: -0.22 - 0.049] range: -0.39 - 0.27	0.42 [IQR: 0.31 - 0.42] range: 0.11 - 0.42	-0.011 [IQR: -0.25 - 0.067] range: -0.51 - 0.29	p < 0.001	η² = 0.28
GSE99420	ERBB2 ACTIVATES PTK6 SIGNALING	0.086 [IQR: 0.045 - 0.38] range: -0.29 - 0.49	-0.084 [IQR: -0.24 - 0.15] range: -0.56 - 0.5	0.41 [IQR: 0.35 - 0.49] range: -0.19 - 0.51	-0.11 [IQR: -0.3 - 0.15] range: -0.43 - 0.4	p = 0.019	η² = 0.16
GSE99420	SIGNALING BY PTK6	0.076 [IQR: 0.026 - 0.16] range: -0.34 - 0.22	-0.0039 [IQR: -0.11 - 0.05] range: -0.3 - 0.23	0.11 [IQR: 0.081 - 0.28] range: 0.075 - 0.31	-0.077 [IQR: -0.13 - 0.1] range: -0.34 - 0.2	p = 0.023	η² = 0.16
GSE99420	PTK6 REGULATES CELL CYCLE	0.21 [IQR: 0.14 - 0.32] range: -0.11 - 0.66	-0.0095 [IQR: -0.23 - 0.2] range: -0.66 - 0.63	0.52 [IQR: 0.4 - 0.64] range: -0.18 - 0.75	-0.17 [IQR: -0.43 - 0.2] range: -0.64 - 0.72	p = 0.0088	η² = 0.19
GSE99420	PTK6 EXPRESSION	0.13 [IQR: -0.076 - 0.39] range: -0.28 - 0.61	-0.086 [IQR: -0.34 - 0.17] range: -0.72 - 0.43	0.29 [IQR: 0.24 - 0.49] range: 0.049 - 0.78	-0.084 [IQR: -0.26 - 0.18] range: -0.5 - 0.68	p = 0.02	η² = 0.16
GSE99420	MET ACTIVATES RAS SIGNALING	0.37 [IQR: 0.35 - 0.41] range: -0.52 - 0.46	-0.14 [IQR: -0.33 - 0.093] range: -0.55 - 0.71	0.45 [IQR: 0.43 - 0.48] range: 0.31 - 0.56	-0.17 [IQR: -0.35 - 0.25] range: -0.58 - 0.45	p < 0.001	η² = 0.26
GSE99420	MET ACTIVATES PI3K AKT SIGNALING	0.61 [IQR: 0.48 - 0.65] range: -0.65 - 0.78	-0.27 [IQR: -0.51 - -0.052] range: -0.75 - 0.64	0.5 [IQR: 0.4 - 0.52] range: 0.33 - 0.7	-0.1 [IQR: -0.33 - 0.17] range: -0.72 - 0.64	p < 0.001	η² = 0.32
GSE99420	PROTEIN UBIQUITINATION	-0.17 [IQR: -0.33 - -0.066] range: -0.37 - -0.045	0.13 [IQR: -0.064 - 0.27] range: -0.35 - 0.38	-0.3 [IQR: -0.32 - 0.083] range: -0.33 - 0.16	0.01 [IQR: -0.32 - 0.11] range: -0.43 - 0.28	p = 0.0041	η² = 0.21
GSE99420	THE ROLE OF GTSE1 IN G2 M PROGRESSION AFTER G2 CHECKPOINT	-0.25 [IQR: -0.45 - -0.058] range: -0.51 - 0.16	0.031 [IQR: -0.085 - 0.19] range: -0.38 - 0.38	-0.14 [IQR: -0.19 - 0.14] range: -0.39 - 0.26	0.11 [IQR: -0.093 - 0.29] range: -0.4 - 0.45	p = 0.029	η² = 0.15
GSE99420	RET SIGNALING	0.22 [IQR: 0.18 - 0.24] range: -0.26 - 0.35	-0.065 [IQR: -0.17 - 0.095] range: -0.43 - 0.27	0.2 [IQR: 0.11 - 0.28] range: 0.024 - 0.32	-0.037 [IQR: -0.19 - 0.07] range: -0.44 - 0.22	p = 0.003	η² = 0.22
GSE99420	AURKA ACTIVATION BY TPX2	-0.14 [IQR: -0.37 - -0.028] range: -0.41 - 0.082	0.15 [IQR: -0.079 - 0.31] range: -0.33 - 0.53	-0.21 [IQR: -0.32 - -0.15] range: -0.44 - -0.064	-0.1 [IQR: -0.22 - 0.1] range: -0.42 - 0.24	p < 0.001	η² = 0.27
GSE99420	MET ACTIVATES PTPN11	0.32 [IQR: 0.028 - 0.49] range: -0.61 - 0.68	-0.19 [IQR: -0.45 - 0.16] range: -0.68 - 0.67	0.58 [IQR: 0.45 - 0.62] range: 0.37 - 0.62	-0.012 [IQR: -0.41 - 0.33] range: -0.64 - 0.58	p = 0.0031	η² = 0.22
GSE99420	REELIN SIGNALLING PATHWAY	0.34 [IQR: 0.094 - 0.48] range: -0.28 - 0.73	-0.28 [IQR: -0.49 - 0.039] range: -0.72 - 0.63	0.58 [IQR: 0.57 - 0.61] range: 0.072 - 0.66	0.19 [IQR: -0.27 - 0.32] range: -0.71 - 0.72	p = 0.001	η² = 0.25
GSE99420	VLDL ASSEMBLY	-0.14 [IQR: -0.32 - -0.12] range: -0.56 - 0.67	-0.11 [IQR: -0.45 - 0.16] range: -0.71 - 0.44	0.67 [IQR: 0.49 - 0.72] range: 0.15 - 0.86	0.042 [IQR: -0.12 - 0.28] range: -0.68 - 0.59	p = 0.0013	η² = 0.24
GSE99420	SYNTHESIS OF ACTIVE UBIQUITIN ROLES OF E1 AND E2 ENZYMES	-0.18 [IQR: -0.22 - -0.15] range: -0.26 - 0.23	0.093 [IQR: -0.079 - 0.25] range: -0.37 - 0.43	-0.31 [IQR: -0.36 - -0.1] range: -0.41 - -0.086	0.038 [IQR: -0.25 - 0.22] range: -0.41 - 0.43	p = 0.012	η² = 0.18
GSE99420	E3 UBIQUITIN LIGASES UBIQUITINATE TARGET PROTEINS	-0.11 [IQR: -0.34 - -0.081] range: -0.39 - 0.046	0.13 [IQR: -0.092 - 0.29] range: -0.32 - 0.37	-0.24 [IQR: -0.27 - 0.065] range: -0.31 - 0.16	-0.018 [IQR: -0.3 - 0.084] range: -0.42 - 0.23	p = 0.0023	η² = 0.23
GSE99420	TFAP2 AP 2 FAMILY REGULATES TRANSCRIPTION OF GROWTH FACTORS AND THEIR RECEPTORS	0.13 [IQR: -0.022 - 0.17] range: -0.2 - 0.2	-0.0083 [IQR: -0.16 - 0.15] range: -0.61 - 0.36	0.35 [IQR: 0.33 - 0.54] range: -0.29 - 0.58	-0.13 [IQR: -0.21 - 0.088] range: -0.52 - 0.25	p = 0.01	η² = 0.18
GSE99420	RRNA PROCESSING IN THE MITOCHONDRION	-0.46 [IQR: -0.56 - -0.26] range: -0.64 - 0.3	0.16 [IQR: 0.02 - 0.36] range: -0.66 - 0.76	-0.29 [IQR: -0.36 - -0.29] range: -0.56 - 0.31	-0.082 [IQR: -0.4 - 0.35] range: -0.66 - 0.52	p = 0.0068	η² = 0.19
GSE99420	TFAP2A ACTS AS A TRANSCRIPTIONAL REPRESSOR DURING RETINOIC ACID INDUCED CELL DIFFERENTIATION	-0.42 [IQR: -0.44 - -0.097] range: -0.77 - 0.14	0.16 [IQR: -0.076 - 0.41] range: -0.6 - 0.81	-0.33 [IQR: -0.36 - 0.032] range: -0.55 - 0.4	-0.0076 [IQR: -0.37 - 0.15] range: -0.61 - 0.74	p = 0.021	η² = 0.16
GSE99420	MET ACTIVATES PTK2 SIGNALING	0.48 [IQR: 0.42 - 0.6] range: -0.32 - 0.75	-0.33 [IQR: -0.43 - -0.21] range: -0.56 - 0.41	0.62 [IQR: 0.46 - 0.65] range: 0.31 - 0.67	0.047 [IQR: -0.23 - 0.24] range: -0.53 - 0.44	p < 0.001	η² = 0.55
GSE99420	MET INTERACTS WITH TNS PROTEINS	0.54 [IQR: 0.31 - 0.67] range: -0.59 - 0.74	-0.3 [IQR: -0.52 - 0.053] range: -0.78 - 0.7	0.46 [IQR: 0.25 - 0.63] range: 0.24 - 0.82	-0.051 [IQR: -0.37 - 0.24] range: -0.71 - 0.59	p < 0.001	η² = 0.26
GSE99420	MET RECEPTOR RECYCLING	0.13 [IQR: 0.064 - 0.36] range: -0.3 - 0.5	0.022 [IQR: -0.17 - 0.13] range: -0.43 - 0.58	0.085 [IQR: 0.083 - 0.1] range: 0.0059 - 0.27	-0.15 [IQR: -0.33 - -0.0073] range: -0.67 - 0.39	p = 0.03	η² = 0.15
GSE99420	MET PROMOTES CELL MOTILITY	0.44 [IQR: 0.39 - 0.51] range: -0.33 - 0.6	-0.27 [IQR: -0.33 - -0.13] range: -0.43 - 0.28	0.46 [IQR: 0.36 - 0.52] range: 0.25 - 0.56	-0.075 [IQR: -0.27 - 0.12] range: -0.43 - 0.42	p < 0.001	η² = 0.52
GSE99420	PROTEIN METHYLATION	-0.0079 [IQR: -0.15 - 0.13] range: -0.25 - 0.21	0.11 [IQR: -0.069 - 0.23] range: -0.35 - 0.48	-0.23 [IQR: -0.33 - -0.16] range: -0.33 - -0.091	-0.19 [IQR: -0.33 - -0.004] range: -0.45 - 0.44	p = 0.0035	η² = 0.21
GSE99420	RUNX1 AND FOXP3 CONTROL THE DEVELOPMENT OF REGULATORY T LYMPHOCYTES TREGS	-0.46 [IQR: -0.52 - -0.19] range: -0.55 - 0.19	0.14 [IQR: -0.086 - 0.5] range: -0.65 - 0.75	0.34 [IQR: -0.17 - 0.53] range: -0.43 - 0.6	-0.24 [IQR: -0.53 - 0.31] range: -0.71 - 0.66	p = 0.029	η² = 0.15
GSE99420	TRANSCRIPTIONAL REGULATION BY RUNX2	-0.033 [IQR: -0.091 - 0.16] range: -0.3 - 0.4	-0.06 [IQR: -0.18 - 0.014] range: -0.32 - 0.24	0.23 [IQR: 0.13 - 0.23] range: -0.1 - 0.36	0.064 [IQR: -0.068 - 0.2] range: -0.41 - 0.34	p = 0.018	η² = 0.16
GSE99420	GABA SYNTHESIS RELEASE REUPTAKE AND DEGRADATION	0.051 [IQR: -0.12 - 0.39] range: -0.32 - 0.7	-0.14 [IQR: -0.27 - 0.032] range: -0.49 - 0.27	0.13 [IQR: 0.015 - 0.14] range: -0.3 - 0.15	0.086 [IQR: -0.051 - 0.28] range: -0.22 - 0.38	p = 0.0029	η² = 0.22
GSE99420	REGULATION OF RUNX1 EXPRESSION AND ACTIVITY	0.24 [IQR: 0.19 - 0.35] range: -0.23 - 0.47	-0.18 [IQR: -0.3 - 0.06] range: -0.63 - 0.53	0.3 [IQR: 0.22 - 0.33] range: 0.0046 - 0.59	-0.036 [IQR: -0.33 - 0.19] range: -0.47 - 0.55	p = 0.0032	η² = 0.22
GSE99420	DIGESTION	0.12 [IQR: -0.078 - 0.17] range: -0.25 - 0.2	0.029 [IQR: -0.092 - 0.13] range: -0.36 - 0.24	0.3 [IQR: 0.28 - 0.37] range: 0.11 - 0.41	-0.026 [IQR: -0.26 - 0.2] range: -0.43 - 0.38	p = 0.015	η² = 0.17
GSE99420	RUNX1 REGULATES TRANSCRIPTION OF GENES INVOLVED IN DIFFERENTIATION OF KERATINOCYTES	-0.21 [IQR: -0.33 - 0.12] range: -0.45 - 0.58	-0.2 [IQR: -0.34 - 0.079] range: -0.52 - 0.44	0.26 [IQR: 0.18 - 0.4] range: 0.12 - 0.7	-0.0053 [IQR: -0.12 - 0.22] range: -0.49 - 0.59	p = 0.012	η² = 0.18
GSE99420	RUNX2 REGULATES OSTEOBLAST DIFFERENTIATION	0.38 [IQR: 0.16 - 0.39] range: -0.19 - 0.51	-0.25 [IQR: -0.34 - -0.069] range: -0.5 - 0.4	0.4 [IQR: 0.18 - 0.41] range: 0.11 - 0.41	0.16 [IQR: -0.2 - 0.27] range: -0.53 - 0.48	p < 0.001	η² = 0.36
GSE99420	RUNX2 REGULATES CHONDROCYTE MATURATION	0.61 [IQR: 0.35 - 0.65] range: -0.36 - 0.88	-0.26 [IQR: -0.52 - 0.015] range: -0.77 - 0.58	0.61 [IQR: 0.6 - 0.62] range: 0.13 - 0.71	0.053 [IQR: -0.29 - 0.39] range: -0.7 - 0.6	p < 0.001	η² = 0.34
GSE99420	RUNX2 REGULATES BONE DEVELOPMENT	0.41 [IQR: 0.21 - 0.44] range: -0.26 - 0.5	-0.28 [IQR: -0.38 - -0.086] range: -0.51 - 0.32	0.42 [IQR: 0.29 - 0.42] range: 0.085 - 0.43	0.18 [IQR: -0.11 - 0.31] range: -0.54 - 0.42	p < 0.001	η² = 0.41
GSE99420	RUNX2 REGULATES GENES INVOLVED IN CELL MIGRATION	0.46 [IQR: 0.38 - 0.59] range: -0.31 - 0.67	-0.089 [IQR: -0.42 - 0.13] range: -0.53 - 0.52	0.51 [IQR: 0.45 - 0.53] range: 0.15 - 0.67	-0.19 [IQR: -0.38 - 0.048] range: -0.54 - 0.44	p < 0.001	η² = 0.34
GSE99420	RUNX3 REGULATES CDKN1A TRANSCRIPTION	0.16 [IQR: 0.041 - 0.44] range: -0.18 - 0.58	-0.21 [IQR: -0.44 - 0.09] range: -0.64 - 0.55	0.37 [IQR: 0.36 - 0.45] range: 0.21 - 0.7	0.013 [IQR: -0.17 - 0.25] range: -0.81 - 0.38	p = 0.0018	η² = 0.23
GSE99420	COLLAGEN CHAIN TRIMERIZATION	0.46 [IQR: 0.44 - 0.52] range: -0.37 - 0.58	-0.21 [IQR: -0.41 - -0.14] range: -0.52 - 0.54	0.53 [IQR: 0.27 - 0.53] range: 0.09 - 0.57	0.033 [IQR: -0.24 - 0.24] range: -0.49 - 0.44	p < 0.001	η² = 0.45
[truncated: 89 more rows]

[truncated: 10 more sheets: Table S10, Table S11, Table S12, Table S13, Table S14, Table S15, Table S16, Table S17, Table S18, Table S19]
